# Supplementary material for: Epigenetic Changes Governing Scn5a Expression in Denervated Skeletal Muscle
Source: Int J Mol Sci. 2021 Mar 9;22(5):2755. doi: 10.3390/ijms22052755 (PMC7963191; doi:10.3390/ijms22052755)
Supplement: Supplementary file 1 [file ijms-22-02755-s001.zip]

Archive with 15 entries (14 files):
- Supplementary material/
- Supplementary material/Table S9.GO_Molecular Funciton_Up.txt
- Supplementary material/Table S11.Analysis KEGG Pathway-Up.txt
- Supplementary material/Table S10.GO_Molecular Function_Down.txt
- Supplementary material/Table S12. Analysis KEGG Pathway_down.txt
- Supplementary material/Supplementary material Carreras et al.docx
- Supplementary material/Table S5.GO analysis_Biological Process_Up.txt
- Supplementary material/Table S7.GO analysis_Cellular Component_Up.txt
- Supplementary material/Table S8. GO analysis_Cellular Component_Down.txt
- Supplementary material/Table S6. GO analysis_Biological Process_Down.txt
- Supplementary material/Table S13. ChIP-Seq H3K27Ac top differential sites.xlsx
- Supplementary material/Table S15. ChIP-seq H3K27ac Super enhancer analysis.xlsx
- Supplementary material/Table S14. Comparison peaks ChIP-seq-H3K27Ac vs. RNA-seq.xlsx
- Supplementary material/Table S3. Differential expression denervated vs. control samples.xlsx
- Supplementary material/Table S4.Top 50 upregulated-downregulated genes in denervated vs. control samples.xlsx
