# Supplementary material for: Epigenetic Changes Governing Scn5a Expression in Denervated Skeletal Muscle
Source: Int J Mol Sci. 2021 Mar 9;22(5):2755. doi: 10.3390/ijms22052755 (PMC7963191; doi:10.3390/ijms22052755)
Supplement: Supplementary file 1 [file ijms-22-02755-s001.zip › Supplementary material/Table S9.GO_Molecular Funciton_Up.txt]

Category	Term	Count	%	PValue	Genes	List Total	Pop Hits	Pop Total	Fold Enrichment	Bonferroni	Benjamini	FDR
GOTERM_MF_FAT	GO:0016881~acid-amino acid ligase activity	14	2.8925619834710745	9.082604667085169E-5	ENSRNOG00000000532, ENSRNOG00000012937, ENSRNOG00000018183, ENSRNOG00000010258, ENSRNOG00000014986, ENSRNOG00000031997, ENSRNOG00000020230, ENSRNOG00000011007, ENSRNOG00000005731, ENSRNOG00000003234, ENSRNOG00000006738, ENSRNOG00000018205, ENSRNOG00000013409, ENSRNOG00000016543	290	154	11963	3.750156739811912	0.048815686061686514	0.048815686061686514	0.1324967455327175
GOTERM_MF_FAT	GO:0016879~ligase activity, forming carbon-nitrogen bonds	15	3.0991735537190084	1.2598352796074037E-4	ENSRNOG00000000532, ENSRNOG00000012937, ENSRNOG00000018183, ENSRNOG00000010258, ENSRNOG00000014986, ENSRNOG00000031997, ENSRNOG00000020230, ENSRNOG00000019582, ENSRNOG00000011007, ENSRNOG00000005731, ENSRNOG00000003234, ENSRNOG00000006738, ENSRNOG00000018205, ENSRNOG00000013409, ENSRNOG00000016543	290	181	11963	3.418651171651743	0.06706644480545265	0.034115143925246505	0.1837404516012886
GOTERM_MF_FAT	GO:0000166~nucleotide binding	72	14.87603305785124	1.819732113231729E-4	ENSRNOG00000003917, ENSRNOG00000002881, ENSRNOG00000015852, ENSRNOG00000019180, ENSRNOG00000003597, ENSRNOG00000008081, ENSRNOG00000015999, ENSRNOG00000009609, ENSRNOG00000019834, ENSRNOG00000018371, ENSRNOG00000008831, ENSRNOG00000033567, ENSRNOG00000014187, ENSRNOG00000023538, ENSRNOG00000030019, ENSRNOG00000030628, ENSRNOG00000018273, ENSRNOG00000002818, ENSRNOG00000002182, ENSRNOG00000009389,…	290	1955	11963	1.5192450833406825	0.09541261146839941	0.032872996496682294	0.26529752684071317
GOTERM_MF_FAT	GO:0042623~ATPase activity, coupled	15	3.0991735537190084	3.559133049641839E-4	ENSRNOG00000018697, ENSRNOG00000015162, ENSRNOG00000021130, ENSRNOG00000013040, ENSRNOG00000000457, ENSRNOG00000008081, ENSRNOG00000034093, ENSRNOG00000001377, ENSRNOG00000030862, ENSRNOG00000030019, ENSRNOG00000020014, ENSRNOG00000017235, ENSRNOG00000030628, ENSRNOG00000000421, ENSRNOG00000009722	290	200	11963	3.0938793103448274	0.17810541815631853	0.047852943037111184	0.5182706562578576
GOTERM_MF_FAT	GO:0017076~purine nucleotide binding	61	12.603305785123966	4.965852695251573E-4	ENSRNOG00000003917, ENSRNOG00000002881, ENSRNOG00000015852, ENSRNOG00000019180, ENSRNOG00000003597, ENSRNOG00000008081, ENSRNOG00000009609, ENSRNOG00000019834, ENSRNOG00000018371, ENSRNOG00000008831, ENSRNOG00000033567, ENSRNOG00000014187, ENSRNOG00000030019, ENSRNOG00000030628, ENSRNOG00000002818, ENSRNOG00000002182, ENSRNOG00000009389, ENSRNOG00000021130, ENSRNOG00000013040, ENSRNOG00000020193,…	290	1634	11963	1.5399970455408771	0.23942948026496325	0.0532661670309339	0.7224223485398307
GOTERM_MF_FAT	GO:0032555~purine ribonucleotide binding	58	11.983471074380166	7.621555097240453E-4	ENSRNOG00000003917, ENSRNOG00000002881, ENSRNOG00000015852, ENSRNOG00000019180, ENSRNOG00000003597, ENSRNOG00000008081, ENSRNOG00000009609, ENSRNOG00000019834, ENSRNOG00000008831, ENSRNOG00000018371, ENSRNOG00000033567, ENSRNOG00000014187, ENSRNOG00000030019, ENSRNOG00000030628, ENSRNOG00000002818, ENSRNOG00000002182, ENSRNOG00000009389, ENSRNOG00000021130, ENSRNOG00000013040, ENSRNOG00000020193,…	290	1557	11963	1.5366730892742455	0.3430240059744283	0.0676229319430407	1.1067706031346658
GOTERM_MF_FAT	GO:0032553~ribonucleotide binding	58	11.983471074380166	7.742149935658054E-4	ENSRNOG00000003917, ENSRNOG00000002881, ENSRNOG00000015852, ENSRNOG00000019180, ENSRNOG00000003597, ENSRNOG00000008081, ENSRNOG00000009609, ENSRNOG00000019834, ENSRNOG00000008831, ENSRNOG00000018371, ENSRNOG00000033567, ENSRNOG00000014187, ENSRNOG00000030019, ENSRNOG00000030628, ENSRNOG00000002818, ENSRNOG00000002182, ENSRNOG00000009389, ENSRNOG00000021130, ENSRNOG00000013040, ENSRNOG00000020193,…	290	1558	11963	1.5356867779204109	0.3473783261778377	0.0591441915690879	1.1241908265495648
GOTERM_MF_FAT	GO:0019787~small conjugating protein ligase activity	11	2.272727272727273	8.365158873597841E-4	ENSRNOG00000000532, ENSRNOG00000012937, ENSRNOG00000011007, ENSRNOG00000005731, ENSRNOG00000003234, ENSRNOG00000018183, ENSRNOG00000010258, ENSRNOG00000014986, ENSRNOG00000006738, ENSRNOG00000016543, ENSRNOG00000020230	290	124	11963	3.6594271412680754	0.36941867380753335	0.05600946855314848	1.2141404944275402
GOTERM_MF_FAT	GO:0016887~ATPase activity	17	3.512396694214876	8.391450133500363E-4	ENSRNOG00000015162, ENSRNOG00000018697, ENSRNOG00000021130, ENSRNOG00000013040, ENSRNOG00000000457, ENSRNOG00000008081, ENSRNOG00000034093, ENSRNOG00000001377, ENSRNOG00000030862, ENSRNOG00000006178, ENSRNOG00000034242, ENSRNOG00000030019, ENSRNOG00000020014, ENSRNOG00000017235, ENSRNOG00000030628, ENSRNOG00000000421, ENSRNOG00000009722	290	269	11963	2.6069862838097677	0.37033226798853536	0.05009746064555709	1.2179347345021907
GOTERM_MF_FAT	GO:0004842~ubiquitin-protein ligase activity	9	1.859504132231405	0.0016934551701492382	ENSRNOG00000000532, ENSRNOG00000012937, ENSRNOG00000005731, ENSRNOG00000003234, ENSRNOG00000018183, ENSRNOG00000010258, ENSRNOG00000014986, ENSRNOG00000006738, ENSRNOG00000016543	290	92	11963	4.035494752623688	0.6069760659662311	0.08916040850265317	2.443674930457407
GOTERM_MF_FAT	GO:0030554~adenyl nucleotide binding	50	10.330578512396695	0.0021264511322478265	ENSRNOG00000003917, ENSRNOG00000002881, ENSRNOG00000019180, ENSRNOG00000008081, ENSRNOG00000019834, ENSRNOG00000008831, ENSRNOG00000014187, ENSRNOG00000033567, ENSRNOG00000030019, ENSRNOG00000030628, ENSRNOG00000009389, ENSRNOG00000021130, ENSRNOG00000013040, ENSRNOG00000020193, ENSRNOG00000014718, ENSRNOG00000029028, ENSRNOG00000001377, ENSRNOG00000001662, ENSRNOG00000014915, ENSRNOG00000018677,…	290	1346	11963	1.5323820259261156	0.6905386572981884	0.10114116521623429	3.0595011047531484
GOTERM_MF_FAT	GO:0001883~purine nucleoside binding	50	10.330578512396695	0.003047425098756968	ENSRNOG00000003917, ENSRNOG00000002881, ENSRNOG00000019180, ENSRNOG00000008081, ENSRNOG00000019834, ENSRNOG00000008831, ENSRNOG00000014187, ENSRNOG00000033567, ENSRNOG00000030019, ENSRNOG00000030628, ENSRNOG00000009389, ENSRNOG00000021130, ENSRNOG00000013040, ENSRNOG00000020193, ENSRNOG00000014718, ENSRNOG00000029028, ENSRNOG00000001377, ENSRNOG00000001662, ENSRNOG00000014915, ENSRNOG00000018677,…	290	1370	11963	1.5055373772967533	0.8139416514477257	0.13076454934410953	4.357328815547879
GOTERM_MF_FAT	GO:0032559~adenyl ribonucleotide binding	47	9.710743801652892	0.0032464919227706236	ENSRNOG00000001704, ENSRNOG00000003917, ENSRNOG00000017466, ENSRNOG00000002881, ENSRNOG00000011394, ENSRNOG00000021317, ENSRNOG00000019180, ENSRNOG00000008081, ENSRNOG00000020134, ENSRNOG00000019834, ENSRNOG00000019582, ENSRNOG00000008831, ENSRNOG00000033567, ENSRNOG00000014187, ENSRNOG00000006178, ENSRNOG00000034242, ENSRNOG00000025679, ENSRNOG00000030019, ENSRNOG00000026517, ENSRNOG00000030628,…	290	1270	11963	1.5266386098289437	0.8333279282705451	0.1287489893213284	4.635716216875474
GOTERM_MF_FAT	GO:0001882~nucleoside binding	50	10.330578512396695	0.00357445200212105	ENSRNOG00000003917, ENSRNOG00000002881, ENSRNOG00000019180, ENSRNOG00000008081, ENSRNOG00000019834, ENSRNOG00000008831, ENSRNOG00000014187, ENSRNOG00000033567, ENSRNOG00000030019, ENSRNOG00000030628, ENSRNOG00000009389, ENSRNOG00000021130, ENSRNOG00000013040, ENSRNOG00000020193, ENSRNOG00000014718, ENSRNOG00000029028, ENSRNOG00000001377, ENSRNOG00000001662, ENSRNOG00000014915, ENSRNOG00000018677,…	290	1381	11963	1.4935454068765763	0.8609680403216498	0.13145184284139722	5.092710423251223
GOTERM_MF_FAT	GO:0016209~antioxidant activity	6	1.2396694214876034	0.003609116595044364	ENSRNOG00000007415, ENSRNOG00000009088, ENSRNOG00000001242, ENSRNOG00000014915, ENSRNOG00000012081, ENSRNOG00000008364	290	43	11963	5.756054530874097	0.8636077684039375	0.12437266849587758	5.140894224219594
GOTERM_MF_FAT	GO:0005524~ATP binding	46	9.50413223140496	0.0037522600404130114	ENSRNOG00000001704, ENSRNOG00000003917, ENSRNOG00000017466, ENSRNOG00000002881, ENSRNOG00000011394, ENSRNOG00000021317, ENSRNOG00000019180, ENSRNOG00000008081, ENSRNOG00000020134, ENSRNOG00000019582, ENSRNOG00000019834, ENSRNOG00000033567, ENSRNOG00000014187, ENSRNOG00000006178, ENSRNOG00000034242, ENSRNOG00000025679, ENSRNOG00000030019, ENSRNOG00000026517, ENSRNOG00000030628, ENSRNOG00000032922,…	290	1245	11963	1.5241600886303837	0.8739887263588885	0.12143158200769921	5.339622459384175
GOTERM_MF_FAT	GO:0042802~identical protein binding	26	5.371900826446281	0.004354932605304706	ENSRNOG00000002418, ENSRNOG00000001247, ENSRNOG00000009068, ENSRNOG00000016617, ENSRNOG00000031506, ENSRNOG00000019582, ENSRNOG00000020640, ENSRNOG00000005275, ENSRNOG00000022392, ENSRNOG00000014187, ENSRNOG00000017291, ENSRNOG00000020706, ENSRNOG00000007743, ENSRNOG00000008620, ENSRNOG00000015420, ENSRNOG00000018505, ENSRNOG00000005133, ENSRNOG00000009884, ENSRNOG00000016433, ENSRNOG00000029726,…	290	588	11963	1.824055829228243	0.9097171774416852	0.13190949196263713	6.172075985642655
GOTERM_MF_FAT	GO:0016566~specific transcriptional repressor activity	5	1.0330578512396695	0.007862259702284123	ENSRNOG00000017647, ENSRNOG00000015906, ENSRNOG00000001004, ENSRNOG00000020372, ENSRNOG00000008620	290	33	11963	6.250261233019853	0.9870831802010658	0.21464827851283674	10.882883566600288
GOTERM_MF_FAT	GO:0050661~NADP or NADPH binding	5	1.0330578512396695	0.00968917545266799	ENSRNOG00000009088, ENSRNOG00000014915, ENSRNOG00000001442, ENSRNOG00000008364, ENSRNOG00000017523	290	35	11963	5.893103448275862	0.9953214541742804	0.24599494539829814	13.248486495156353
GOTERM_MF_FAT	GO:0016274~protein-arginine N-methyltransferase activity	3	0.6198347107438017	0.011271680090384387	ENSRNOG00000012046, ENSRNOG00000014829, ENSRNOG00000026109	290	7	11963	17.679310344827584	0.9980617378102857	0.2682366973098972	15.25019752604766
GOTERM_MF_FAT	GO:0016273~arginine N-methyltransferase activity	3	0.6198347107438017	0.011271680090384387	ENSRNOG00000012046, ENSRNOG00000014829, ENSRNOG00000026109	290	7	11963	17.679310344827584	0.9980617378102857	0.2682366973098972	15.25019752604766
GOTERM_MF_FAT	GO:0070035~purine NTP-dependent helicase activity	6	1.2396694214876034	0.012827435978115672	ENSRNOG00000001377, ENSRNOG00000013040, ENSRNOG00000030628, ENSRNOG00000000421, ENSRNOG00000008081, ENSRNOG00000009722	290	58	11963	4.267419738406658	0.9991860733275554	0.28733568450641145	17.17606399866164
GOTERM_MF_FAT	GO:0008026~ATP-dependent helicase activity	6	1.2396694214876034	0.012827435978115672	ENSRNOG00000001377, ENSRNOG00000013040, ENSRNOG00000030628, ENSRNOG00000000421, ENSRNOG00000008081, ENSRNOG00000009722	290	58	11963	4.267419738406658	0.9991860733275554	0.28733568450641145	17.17606399866164
GOTERM_MF_FAT	GO:0046983~protein dimerization activity	22	4.545454545454546	0.01696668660217634	ENSRNOG00000002418, ENSRNOG00000009605, ENSRNOG00000009884, ENSRNOG00000001247, ENSRNOG00000029726, ENSRNOG00000021027, ENSRNOG00000008364, ENSRNOG00000000457, ENSRNOG00000016617, ENSRNOG00000031368, ENSRNOG00000019582, ENSRNOG00000020640, ENSRNOG00000005275, ENSRNOG00000007990, ENSRNOG00000014915, ENSRNOG00000007743, ENSRNOG00000007755, ENSRNOG00000008620, ENSRNOG00000011282, ENSRNOG00000013409,…	290	528	11963	1.7188218390804597	0.9999196292865846	0.3485695082609055	22.103364507071845
GOTERM_MF_FAT	GO:0016668~oxidoreductase activity, acting on sulfur group of donors, NAD or NADP as acceptor	3	0.6198347107438017	0.01871627486435821	ENSRNOG00000009088, ENSRNOG00000014915, ENSRNOG00000012081	290	9	11963	13.750574712643678	0.9999698822585241	0.3640440119522912	24.102774537309244
GOTERM_MF_FAT	GO:0004364~glutathione transferase activity	4	0.8264462809917356	0.02406276074706609	ENSRNOG00000001242, ENSRNOG00000029726, ENSRNOG00000007743, ENSRNOG00000038300	290	26	11963	6.346419098143236	0.9999985159062971	0.4283315535391875	29.920408584785275
GOTERM_MF_FAT	GO:0004386~helicase activity	7	1.4462809917355373	0.024993634280181733	ENSRNOG00000001377, ENSRNOG00000013040, ENSRNOG00000030628, ENSRNOG00000000421, ENSRNOG00000008081, ENSRNOG00000009722, ENSRNOG00000020134	290	93	11963	3.104968483500185	0.9999991227859145	0.4275675779056537	30.889822478412587
GOTERM_MF_FAT	GO:0003714~transcription corepressor activity	6	1.2396694214876034	0.0283627981103189	ENSRNOG00000001377, ENSRNOG00000015906, ENSRNOG00000001004, ENSRNOG00000020372, ENSRNOG00000016617, ENSRNOG00000020230	290	71	11963	3.4860611947547353	0.9999998697498621	0.4565197373662777	34.2950437339516
GOTERM_MF_FAT	GO:0016765~transferase activity, transferring alkyl or aryl (other than methyl) groups	5	1.0330578512396695	0.03221685621205391	ENSRNOG00000001242, ENSRNOG00000014665, ENSRNOG00000029726, ENSRNOG00000007743, ENSRNOG00000038300	290	50	11963	4.125172413793104	0.9999999854216785	0.48741375807259135	37.9984476048976
GOTERM_MF_FAT	GO:0008270~zinc ion binding	47	9.710743801652892	0.03481610315487307	ENSRNOG00000032917, ENSRNOG00000001247, ENSRNOG00000018183, ENSRNOG00000010708, ENSRNOG00000009545, ENSRNOG00000014829, ENSRNOG00000015366, ENSRNOG00000023095, ENSRNOG00000020230, ENSRNOG00000020134, ENSRNOG00000006248, ENSRNOG00000014874, ENSRNOG00000017291, ENSRNOG00000014852, ENSRNOG00000005731, ENSRNOG00000008237, ENSRNOG00000003234, ENSRNOG00000000955, ENSRNOG00000012434, ENSRNOG00000014429,…	290	1460	11963	1.3279664619744922	0.9999999966875662	0.502093134901251	40.38528160525382
GOTERM_MF_FAT	GO:0019904~protein domain specific binding	15	3.0991735537190084	0.037543833998083365	ENSRNOG00000031890, ENSRNOG00000019497, ENSRNOG00000009389, ENSRNOG00000002778, ENSRNOG00000001924, ENSRNOG00000004821, ENSRNOG00000036696, ENSRNOG00000020457, ENSRNOG00000002520, ENSRNOG00000017500, ENSRNOG00000034242, ENSRNOG00000030019, ENSRNOG00000000955, ENSRNOG00000015420, ENSRNOG00000005133	290	341	11963	1.8145919708767317	0.9999999993035202	0.5166761522608667	42.79786619528427
GOTERM_MF_FAT	GO:0043021~ribonucleoprotein binding	4	0.8264462809917356	0.044666923239023965	ENSRNOG00000021773, ENSRNOG00000012046, ENSRNOG00000026109, ENSRNOG00000023278	290	33	11963	5.000208986415883	0.9999999999883774	0.5679737885049607	48.67602671001268
GOTERM_MF_FAT	GO:0042803~protein homodimerization activity	14	2.8925619834710745	0.04523676301802233	ENSRNOG00000002418, ENSRNOG00000009884, ENSRNOG00000001247, ENSRNOG00000029726, ENSRNOG00000008364, ENSRNOG00000000457, ENSRNOG00000016617, ENSRNOG00000005275, ENSRNOG00000020640, ENSRNOG00000019582, ENSRNOG00000014915, ENSRNOG00000007743, ENSRNOG00000008620, ENSRNOG00000018505	290	318	11963	1.8161136412925611	0.9999999999916339	0.5608002632683307	49.12108906783095
GOTERM_MF_FAT	GO:0015405~P-P-bond-hydrolysis-driven transmembrane transporter activity	7	1.4462809917355373	0.04675237866338844	ENSRNOG00000030862, ENSRNOG00000018697, ENSRNOG00000021130, ENSRNOG00000030019, ENSRNOG00000000457, ENSRNOG00000023278, ENSRNOG00000017235	290	108	11963	2.6737228607918264	0.9999999999965138	0.561521132286622	50.28739681526493
GOTERM_MF_FAT	GO:0015399~primary active transmembrane transporter activity	7	1.4462809917355373	0.04675237866338844	ENSRNOG00000030862, ENSRNOG00000018697, ENSRNOG00000021130, ENSRNOG00000030019, ENSRNOG00000000457, ENSRNOG00000023278, ENSRNOG00000017235	290	108	11963	2.6737228607918264	0.9999999999965138	0.561521132286622	50.28739681526493
GOTERM_MF_FAT	GO:0046914~transition metal ion binding	57	11.776859504132231	0.049767690155280375	ENSRNOG00000031544, ENSRNOG00000001247, ENSRNOG00000018183, ENSRNOG00000009545, ENSRNOG00000015366, ENSRNOG00000031506, ENSRNOG00000014852, ENSRNOG00000012434, ENSRNOG00000000955, ENSRNOG00000011913, ENSRNOG00000014429, ENSRNOG00000009446, ENSRNOG00000021890, ENSRNOG00000000532, ENSRNOG00000013040, ENSRNOG00000006238, ENSRNOG00000009015, ENSRNOG00000001924, ENSRNOG00000017045, ENSRNOG00000012723,…	290	1874	11963	1.2547215986457145	0.9999999999993916	0.5735926034077812	52.53407119617343
GOTERM_MF_FAT	GO:0008276~protein methyltransferase activity	4	0.8264462809917356	0.05174835078106425	ENSRNOG00000012046, ENSRNOG00000014829, ENSRNOG00000026109, ENSRNOG00000013045	290	35	11963	4.71448275862069	0.9999999999998073	0.5773054140841261	53.95797685324486
GOTERM_MF_FAT	GO:0008170~N-methyltransferase activity	4	0.8264462809917356	0.05174835078106425	ENSRNOG00000012046, ENSRNOG00000014829, ENSRNOG00000026109, ENSRNOG00000013045	290	35	11963	4.71448275862069	0.9999999999998073	0.5773054140841261	53.95797685324486
GOTERM_MF_FAT	GO:0043169~cation binding	83	17.148760330578515	0.05499888409722521	ENSRNOG00000032293, ENSRNOG00000031544, ENSRNOG00000001247, ENSRNOG00000018183, ENSRNOG00000009545, ENSRNOG00000015366, ENSRNOG00000016325, ENSRNOG00000019180, ENSRNOG00000033498, ENSRNOG00000031506, ENSRNOG00000008831, ENSRNOG00000004518, ENSRNOG00000014852, ENSRNOG00000030019, ENSRNOG00000000955, ENSRNOG00000012434, ENSRNOG00000014429, ENSRNOG00000011913, ENSRNOG00000009446, ENSRNOG00000021890,…	290	2893	11963	1.1835095414615542	0.9999999999999709	0.5895743027971163	56.20887126577122
GOTERM_MF_FAT	GO:0046872~metal ion binding	82	16.94214876033058	0.05509150364144956	ENSRNOG00000032293, ENSRNOG00000031544, ENSRNOG00000001247, ENSRNOG00000018183, ENSRNOG00000009545, ENSRNOG00000015366, ENSRNOG00000016325, ENSRNOG00000019180, ENSRNOG00000033498, ENSRNOG00000031506, ENSRNOG00000008831, ENSRNOG00000004518, ENSRNOG00000014852, ENSRNOG00000030019, ENSRNOG00000000955, ENSRNOG00000012434, ENSRNOG00000014429, ENSRNOG00000011913, ENSRNOG00000009446, ENSRNOG00000021890,…	290	2854	11963	1.185228233815818	0.9999999999999725	0.5799253119096219	56.27147929734717
GOTERM_MF_FAT	GO:0043167~ion binding	84	17.355371900826448	0.05918133546328621	ENSRNOG00000032293, ENSRNOG00000031544, ENSRNOG00000001247, ENSRNOG00000018183, ENSRNOG00000009545, ENSRNOG00000015366, ENSRNOG00000016325, ENSRNOG00000019180, ENSRNOG00000033498, ENSRNOG00000031506, ENSRNOG00000008831, ENSRNOG00000004518, ENSRNOG00000014852, ENSRNOG00000030019, ENSRNOG00000000955, ENSRNOG00000012434, ENSRNOG00000014429, ENSRNOG00000011913, ENSRNOG00000009446, ENSRNOG00000021890,…	290	2943	11963	1.1774192414496116	0.9999999999999974	0.5968625971328423	58.954403722269355
GOTERM_MF_FAT	GO:0019838~growth factor binding	6	1.2396694214876034	0.06414081121900934	ENSRNOG00000033090, ENSRNOG00000013963, ENSRNOG00000014187, ENSRNOG00000031814, ENSRNOG00000017206, ENSRNOG00000005392	290	89	11963	2.7810151104223166	0.9999999999999999	0.6175696259048928	62.002026453169364
GOTERM_MF_FAT	GO:0035242~protein-arginine omega-N asymmetric methyltransferase activity	2	0.4132231404958678	0.07074252731441766	ENSRNOG00000014829, ENSRNOG00000026109	290	3	11963	27.50114942528736	1.0	0.6453338419557342	65.73246962977318
GOTERM_MF_FAT	GO:0015037~peptide disulfide oxidoreductase activity	2	0.4132231404958678	0.07074252731441766	ENSRNOG00000014915, ENSRNOG00000012081	290	3	11963	27.50114942528736	1.0	0.6453338419557342	65.73246962977318
GOTERM_MF_FAT	GO:0008134~transcription factor binding	13	2.6859504132231407	0.07280020824585273	ENSRNOG00000010708, ENSRNOG00000010258, ENSRNOG00000020063, ENSRNOG00000016617, ENSRNOG00000009663, ENSRNOG00000020193, ENSRNOG00000020230, ENSRNOG00000001377, ENSRNOG00000015906, ENSRNOG00000001004, ENSRNOG00000008620, ENSRNOG00000020372, ENSRNOG00000009446	290	309	11963	1.7355094297511438	1.0	0.6469692319187366	66.82356177238665
GOTERM_MF_FAT	GO:0005261~cation channel activity	11	2.272727272727273	0.08028662954051805	ENSRNOG00000018286, ENSRNOG00000008831, ENSRNOG00000004518, ENSRNOG00000021130, ENSRNOG00000015049, ENSRNOG00000029941, ENSRNOG00000020706, ENSRNOG00000000517, ENSRNOG00000019527, ENSRNOG00000019208, ENSRNOG00000028063	290	249	11963	1.822365323362415	1.0	0.6752680182330802	70.52618517688664
GOTERM_MF_FAT	GO:0003704~specific RNA polymerase II transcription factor activity	3	0.6198347107438017	0.08308209265434714	ENSRNOG00000010708, ENSRNOG00000009446, ENSRNOG00000008620	290	20	11963	6.187758620689655	1.0	0.6795122460321446	71.8071824742972
GOTERM_MF_FAT	GO:0016779~nucleotidyltransferase activity	6	1.2396694214876034	0.08562273258740088	ENSRNOG00000015236, ENSRNOG00000032293, ENSRNOG00000009545, ENSRNOG00000005539, ENSRNOG00000012664, ENSRNOG00000021265	290	97	11963	2.5516530394596515	1.0	0.682412833018896	72.92623694733467
GOTERM_MF_FAT	GO:0042626~ATPase activity, coupled to transmembrane movement of substances	6	1.2396694214876034	0.08562273258740088	ENSRNOG00000030862, ENSRNOG00000018697, ENSRNOG00000021130, ENSRNOG00000030019, ENSRNOG00000000457, ENSRNOG00000017235	290	97	11963	2.5516530394596515	1.0	0.682412833018896	72.92623694733467
GOTERM_MF_FAT	GO:0043492~ATPase activity, coupled to movement of substances	6	1.2396694214876034	0.09151727439070544	ENSRNOG00000030862, ENSRNOG00000018697, ENSRNOG00000021130, ENSRNOG00000030019, ENSRNOG00000000457, ENSRNOG00000017235	290	99	11963	2.5001044932079415	1.0	0.6993847043037413	75.36517894864893
GOTERM_MF_FAT	GO:0032266~phosphatidylinositol 3-phosphate binding	2	0.4132231404958678	0.09319699300044615	ENSRNOG00000014874, ENSRNOG00000009068	290	4	11963	20.625862068965517	1.0	0.6981649317481845	76.02174929884612
GOTERM_MF_FAT	GO:0005030~neurotrophin receptor activity	2	0.4132231404958678	0.09319699300044615	ENSRNOG00000031814, ENSRNOG00000005392	290	4	11963	20.625862068965517	1.0	0.6981649317481845	76.02174929884612
GOTERM_MF_FAT	GO:0050662~coenzyme binding	10	2.066115702479339	0.09513348072100374	ENSRNOG00000009088, ENSRNOG00000017291, ENSRNOG00000017084, ENSRNOG00000023538, ENSRNOG00000014915, ENSRNOG00000001442, ENSRNOG00000008364, ENSRNOG00000024352, ENSRNOG00000024410, ENSRNOG00000017523	290	225	11963	1.8334099616858237	1.0	0.6980339998265506	76.75844450223525
GOTERM_MF_FAT	GO:0016564~transcription repressor activity	10	2.066115702479339	0.09966728505598432	ENSRNOG00000015236, ENSRNOG00000017647, ENSRNOG00000001377, ENSRNOG00000015906, ENSRNOG00000001004, ENSRNOG00000020372, ENSRNOG00000016617, ENSRNOG00000008620, ENSRNOG00000001924, ENSRNOG00000020230	290	227	11963	1.8172565699529089	1.0	0.7079559909273312	78.40157627032679
