# Supplementary material for: Epigenetic Changes Governing Scn5a Expression in Denervated Skeletal Muscle
Source: Int J Mol Sci. 2021 Mar 9;22(5):2755. doi: 10.3390/ijms22052755 (PMC7963191; doi:10.3390/ijms22052755)
Supplement: Supplementary file 1 [file ijms-22-02755-s001.zip › Supplementary material/Table S11.Analysis KEGG Pathway-Up.txt]

Category	Term	Count	%	PValue	Genes	List Total	Pop Hits	Pop Total	Fold Enrichment	Bonferroni	Benjamini	FDR
KEGG_PATHWAY	rno03050:Proteasome	14	1.5891032917139614	6.243246419986415E-8	ENSRNOG00000017730, ENSRNOG00000019868, ENSRNOG00000018994, ENSRNOG00000037580, ENSRNOG00000005538, ENSRNOG00000052730, ENSRNOG00000021042, ENSRNOG00000028103, ENSRNOG00000061129, ENSRNOG00000003951, ENSRNOG00000014097, ENSRNOG00000011745, ENSRNOG00000014109, ENSRNOG00000001719	340	47	7749	6.788861076345432	1.5170974193456921E-5	1.5170974193456921E-5	8.07432582350387E-5
KEGG_PATHWAY	rno05169:Epstein-Barr virus infection	23	2.6106696935300793	3.9627472386537875E-7	ENSRNOG00000017730, ENSRNOG00000003278, ENSRNOG00000000521, ENSRNOG00000018994, ENSRNOG00000006238, ENSRNOG00000020063, ENSRNOG00000005538, ENSRNOG00000037580, ENSRNOG00000021042, ENSRNOG00000028103, ENSRNOG00000061129, ENSRNOG00000003951, ENSRNOG00000018677, ENSRNOG00000001004, ENSRNOG00000010756, ENSRNOG00000014097, ENSRNOG00000033235, ENSRNOG00000008145, ENSRNOG00000001719, ENSRNOG00000014109,…	340	148	7749	3.541872019077901	9.629014077294773E-5	4.814622941617941E-5	5.12496968296805E-4
KEGG_PATHWAY	rno04120:Ubiquitin mediated proteolysis	18	2.0431328036322363	1.2050891406256044E-4	ENSRNOG00000012937, ENSRNOG00000001222, ENSRNOG00000020878, ENSRNOG00000010258, ENSRNOG00000001283, ENSRNOG00000014529, ENSRNOG00000014986, ENSRNOG00000016280, ENSRNOG00000020715, ENSRNOG00000016963, ENSRNOG00000048205, ENSRNOG00000006248, ENSRNOG00000020230, ENSRNOG00000011007, ENSRNOG00000015622, ENSRNOG00000005731, ENSRNOG00000003234, ENSRNOG00000001126	340	140	7749	2.930294117647059	0.028860768077120014	0.009714318434815183	0.1557409756503314
KEGG_PATHWAY	rno04141:Protein processing in endoplasmic reticulum	19	2.1566401816118046	3.7604851143120823E-4	ENSRNOG00000019325, ENSRNOG00000018796, ENSRNOG00000020876, ENSRNOG00000001222, ENSRNOG00000008604, ENSRNOG00000020938, ENSRNOG00000006238, ENSRNOG00000014986, ENSRNOG00000023278, ENSRNOG00000016137, ENSRNOG00000019834, ENSRNOG00000012709, ENSRNOG00000055446, ENSRNOG00000000902, ENSRNOG00000034242, ENSRNOG00000036698, ENSRNOG00000048509, ENSRNOG00000001050, ENSRNOG00000000431	340	168	7749	2.5775735294117648	0.08734466164790033	0.0225901764987807	0.48525012523288336
KEGG_PATHWAY	rno04142:Lysosome	16	1.8161180476730987	4.072038290295517E-4	ENSRNOG00000018566, ENSRNOG00000031814, ENSRNOG00000020206, ENSRNOG00000002225, ENSRNOG00000010624, ENSRNOG00000007089, ENSRNOG00000019550, ENSRNOG00000014268, ENSRNOG00000030862, ENSRNOG00000002520, ENSRNOG00000018977, ENSRNOG00000047656, ENSRNOG00000007650, ENSRNOG00000017235, ENSRNOG00000012016, ENSRNOG00000008897	340	127	7749	2.8713293191292264	0.09423073742324017	0.019599518780652914	0.525355093990465
KEGG_PATHWAY	rno00480:Glutathione metabolism	10	1.1350737797956867	8.423281006596278E-4	ENSRNOG00000061857, ENSRNOG00000029726, ENSRNOG00000005424, ENSRNOG00000014915, ENSRNOG00000052564, ENSRNOG00000007743, ENSRNOG00000015210, ENSRNOG00000013409, ENSRNOG00000049771, ENSRNOG00000052415	340	58	7749	3.929513184584178	0.18516690911141054	0.03355285018480436	1.0839164910103616
KEGG_PATHWAY	rno04920:Adipocytokine signaling pathway	11	1.2485811577752552	0.0014770677618239465	ENSRNOG00000020902, ENSRNOG00000007990, ENSRNOG00000000658, ENSRNOG00000018677, ENSRNOG00000031312, ENSRNOG00000006238, ENSRNOG00000020063, ENSRNOG00000009446, ENSRNOG00000019180, ENSRNOG00000014718, ENSRNOG00000019907	340	75	7749	3.342705882352941	0.3017602875053458	0.050018965450804864	1.8935324240843876
KEGG_PATHWAY	rno04068:FoxO signaling pathway	14	1.5891032917139614	0.006411009156323075	ENSRNOG00000013397, ENSRNOG00000002418, ENSRNOG00000000521, ENSRNOG00000053362, ENSRNOG00000008364, ENSRNOG00000026109, ENSRNOG00000014187, ENSRNOG00000020902, ENSRNOG00000006735, ENSRNOG00000018677, ENSRNOG00000006738, ENSRNOG00000005615, ENSRNOG00000013045, ENSRNOG00000008620	340	136	7749	2.346150519031142	0.7904704391649842	0.17746258331502673	7.981437818272963
KEGG_PATHWAY	rno05200:Pathways in cancer	28	3.1782065834279227	0.014138745604312324	ENSRNOG00000013397, ENSRNOG00000002418, ENSRNOG00000052745, ENSRNOG00000001704, ENSRNOG00000000521, ENSRNOG00000036745, ENSRNOG00000032150, ENSRNOG00000019834, ENSRNOG00000014187, ENSRNOG00000005731, ENSRNOG00000012439, ENSRNOG00000020990, ENSRNOG00000010756, ENSRNOG00000005053, ENSRNOG00000005796, ENSRNOG00000009446, ENSRNOG00000008620, ENSRNOG00000019311, ENSRNOG00000020876, ENSRNOG00000031174,…	340	396	7749	1.6114973262032084	0.9685776208030819	0.3191890020518535	16.819728152987157
KEGG_PATHWAY	rno04210:Apoptosis	8	0.9080590238365494	0.017943726660148353	ENSRNOG00000003278, ENSRNOG00000020876, ENSRNOG00000005731, ENSRNOG00000012439, ENSRNOG00000018677, ENSRNOG00000031312, ENSRNOG00000010756, ENSRNOG00000006238	340	62	7749	2.9407969639468687	0.9877216801861385	0.3559584387514859	20.877407994248177
KEGG_PATHWAY	rno05160:Hepatitis C	12	1.362088535754824	0.025450584009328828	ENSRNOG00000000521, ENSRNOG00000054495, ENSRNOG00000018677, ENSRNOG00000031312, ENSRNOG00000010756, ENSRNOG00000013172, ENSRNOG00000006238, ENSRNOG00000001050, ENSRNOG00000009446, ENSRNOG00000008145, ENSRNOG00000011282, ENSRNOG00000011157	340	129	7749	2.120109439124487	0.9980974357478339	0.43419443841817995	28.352424138702183
KEGG_PATHWAY	rno04144:Endocytosis	20	2.2701475595913734	0.027343166476367656	ENSRNOG00000010299, ENSRNOG00000034071, ENSRNOG00000017466, ENSRNOG00000015019, ENSRNOG00000008981, ENSRNOG00000012227, ENSRNOG00000036696, ENSRNOG00000061270, ENSRNOG00000014187, ENSRNOG00000026243, ENSRNOG00000030683, ENSRNOG00000042189, ENSRNOG00000004036, ENSRNOG00000032437, ENSRNOG00000046472, ENSRNOG00000014429, ENSRNOG00000008620, ENSRNOG00000053306, ENSRNOG00000003536, ENSRNOG00000001086	340	270	7749	1.688235294117647	0.9988137039454775	0.42959574416253254	30.131206260232236
KEGG_PATHWAY	rno05014:Amyotrophic lateral sclerosis (ALS)	7	0.7945516458569807	0.032033650684724024	ENSRNOG00000020876, ENSRNOG00000013916, ENSRNOG00000012439, ENSRNOG00000031312, ENSRNOG00000010756, ENSRNOG00000008364, ENSRNOG00000001130	340	55	7749	2.900695187165775	0.9996335260678263	0.45587883134405727	34.36550674798885
KEGG_PATHWAY	rno05222:Small cell lung cancer	9	1.0215664018161181	0.03593598583221806	ENSRNOG00000053691, ENSRNOG00000006735, ENSRNOG00000005731, ENSRNOG00000018677, ENSRNOG00000010756, ENSRNOG00000013169, ENSRNOG00000006238, ENSRNOG00000009446, ENSRNOG00000008145	340	87	7749	2.357707910750507	0.99986268216926	0.47018609470933426	37.70648790648955
KEGG_PATHWAY	rno03020:RNA polymerase	5	0.5675368898978433	0.049296693086157084	ENSRNOG00000007432, ENSRNOG00000009545, ENSRNOG00000012664, ENSRNOG00000019079, ENSRNOG00000004471	340	32	7749	3.561121323529412	0.9999953768699834	0.5591111925520775	47.993429485075936
KEGG_PATHWAY	rno03013:RNA transport	13	1.4755959137343928	0.05543284610003628	ENSRNOG00000008639, ENSRNOG00000011876, ENSRNOG00000012046, ENSRNOG00000001738, ENSRNOG00000055391, ENSRNOG00000020134, ENSRNOG00000031789, ENSRNOG00000019634, ENSRNOG00000003424, ENSRNOG00000010117, ENSRNOG00000030628, ENSRNOG00000002645, ENSRNOG00000001253	340	164	7749	1.8066176470588238	0.9999990415267594	0.5794198713425922	52.17127947836474
KEGG_PATHWAY	rno04010:MAPK signaling pathway	18	2.0431328036322363	0.05790969476092325	ENSRNOG00000002418, ENSRNOG00000003278, ENSRNOG00000014013, ENSRNOG00000006238, ENSRNOG00000007281, ENSRNOG00000014832, ENSRNOG00000029028, ENSRNOG00000004518, ENSRNOG00000004362, ENSRNOG00000020990, ENSRNOG00000018677, ENSRNOG00000031312, ENSRNOG00000010756, ENSRNOG00000033235, ENSRNOG00000037247, ENSRNOG00000005615, ENSRNOG00000019311, ENSRNOG00000005133	340	257	7749	1.5962691691462578	0.9999994936090748	0.5737389582287862	53.76814564350501
KEGG_PATHWAY	rno04922:Glucagon signaling pathway	9	1.0215664018161181	0.07084158083543095	ENSRNOG00000013397, ENSRNOG00000020902, ENSRNOG00000019813, ENSRNOG00000000658, ENSRNOG00000018677, ENSRNOG00000026109, ENSRNOG00000024101, ENSRNOG00000032150, ENSRNOG00000001189	340	100	7749	2.0512058823529413	0.999999982387815	0.6291384179199764	61.33588214566219
KEGG_PATHWAY	rno05211:Renal cell carcinoma	7	0.7945516458569807	0.07601209202679136	ENSRNOG00000002418, ENSRNOG00000052745, ENSRNOG00000031174, ENSRNOG00000018677, ENSRNOG00000010258, ENSRNOG00000005053, ENSRNOG00000019883	340	68	7749	2.346150519031142	0.9999999954615462	0.6361772178526868	64.02792452728536
KEGG_PATHWAY	rno04066:HIF-1 signaling pathway	9	1.0215664018161181	0.07758074971939011	ENSRNOG00000029028, ENSRNOG00000014187, ENSRNOG00000031174, ENSRNOG00000000521, ENSRNOG00000019634, ENSRNOG00000018677, ENSRNOG00000010258, ENSRNOG00000005053, ENSRNOG00000002032	340	102	7749	2.01098615916955	0.9999999969967537	0.6251309828808849	64.80978491573201
KEGG_PATHWAY	rno04145:Phagosome	14	1.5891032917139614	0.08022497648105135	ENSRNOG00000018566, ENSRNOG00000010434, ENSRNOG00000000457, ENSRNOG00000053468, ENSRNOG00000023278, ENSRNOG00000003597, ENSRNOG00000036696, ENSRNOG00000018371, ENSRNOG00000010170, ENSRNOG00000030862, ENSRNOG00000006178, ENSRNOG00000001130, ENSRNOG00000017235, ENSRNOG00000017558	340	193	7749	1.653245961597074	0.9999999985050325	0.6200343219189852	66.09233508581964
KEGG_PATHWAY	rno04350:TGF-beta signaling pathway	8	0.9080590238365494	0.08166764033800417	ENSRNOG00000033090, ENSRNOG00000002418, ENSRNOG00000001750, ENSRNOG00000050123, ENSRNOG00000006735, ENSRNOG00000015906, ENSRNOG00000008620, ENSRNOG00000011282	340	86	7749	2.120109439124487	0.9999999989791245	0.6097733328036118	66.77375891638543
KEGG_PATHWAY	rno04115:p53 signaling pathway	7	0.7945516458569807	0.08483045753267335	ENSRNOG00000020876, ENSRNOG00000000521, ENSRNOG00000012439, ENSRNOG00000010756, ENSRNOG00000005615, ENSRNOG00000000047, ENSRNOG00000003329	340	70	7749	2.2791176470588237	0.999999999558553	0.6080275066628307	68.22369036139816
KEGG_PATHWAY	rno05203:Viral carcinogenesis	16	1.8161180476730987	0.09074506483102951	ENSRNOG00000013963, ENSRNOG00000020876, ENSRNOG00000000521, ENSRNOG00000018183, ENSRNOG00000006238, ENSRNOG00000020715, ENSRNOG00000003951, ENSRNOG00000006735, ENSRNOG00000010756, ENSRNOG00000017235, ENSRNOG00000008145, ENSRNOG00000020372, ENSRNOG00000011157, ENSRNOG00000019311, ENSRNOG00000054017, ENSRNOG00000000431	340	235	7749	1.5517396745932415	0.9999999999086693	0.6183261744208086	70.77962279657153
KEGG_PATHWAY	rno04320:Dorso-ventral axis formation	4	0.4540295119182747	0.0938666007005617	ENSRNOG00000001647, ENSRNOG00000025324, ENSRNOG00000033169, ENSRNOG00000018835	340	25	7749	3.646588235294118	0.9999999999604005	0.616374395785073	72.0507498227013
KEGG_PATHWAY	rno04064:NF-kappa B signaling pathway	8	0.9080590238365494	0.09400218447377248	ENSRNOG00000003278, ENSRNOG00000005731, ENSRNOG00000031312, ENSRNOG00000006238, ENSRNOG00000033235, ENSRNOG00000008145, ENSRNOG00000019311, ENSRNOG00000020230	340	89	7749	2.048645076007931	0.9999999999618145	0.60253055067204	72.10478716915235
