# Supplementary material for: Epigenetic Changes Governing Scn5a Expression in Denervated Skeletal Muscle
Source: Int J Mol Sci. 2021 Mar 9;22(5):2755. doi: 10.3390/ijms22052755 (PMC7963191; doi:10.3390/ijms22052755)
Supplement: Supplementary file 1 [file ijms-22-02755-s001.zip › Supplementary material/Table S10.GO_Molecular Function_Down.txt]

Category	Term	Count	%	PValue	Genes	List Total	Pop Hits	Pop Total	Fold Enrichment	Bonferroni	Benjamini	FDR
GOTERM_MF_FAT	GO:0015078~hydrogen ion transmembrane transporter activity	26	471.869.328.493.648	6,64E-02	ENSRNOG00000014625, ENSRNOG00000032204, ENSRNOG00000001596, ENSRNOG00000018816, ENSRNOG00000010807, ENSRNOG00000017032, ENSRNOG00000001551, ENSRNOG00000031979, ENSRNOG00000001991, ENSRNOG00000015567, ENSRNOG00000034161, ENSRNOG00000030237, ENSRNOG00000014656, ENSRNOG00000024967, ENSRNOG00000028884, ENSRNOG00000030700, ENSRNOG00000012550, ENSRNOG00000017817, ENSRNOG00000007235, ENSRNOG00000016952,…	351	92	11963	9.632.045.088.566.820	4,17E-01	4,17E-01	9,87E-01
GOTERM_MF_FAT	GO:0015077~monovalent inorganic cation transmembrane transporter activity	26	471.869.328.493.648	2,66E-03	ENSRNOG00000014625, ENSRNOG00000032204, ENSRNOG00000001596, ENSRNOG00000018816, ENSRNOG00000010807, ENSRNOG00000017032, ENSRNOG00000001551, ENSRNOG00000031979, ENSRNOG00000001991, ENSRNOG00000015567, ENSRNOG00000034161, ENSRNOG00000030237, ENSRNOG00000014656, ENSRNOG00000024967, ENSRNOG00000028884, ENSRNOG00000030700, ENSRNOG00000012550, ENSRNOG00000017817, ENSRNOG00000007235, ENSRNOG00000016952,…	351	97	11963	9.135.547.919.053.070	1,67E+02	8,36E+00	3,96E+01
GOTERM_MF_FAT	GO:0003954~NADH dehydrogenase activity	14	2.540.834.845.735.020	3,66E+00	ENSRNOG00000017446, ENSRNOG00000029971, ENSRNOG00000014078, ENSRNOG00000031053, ENSRNOG00000029707, ENSRNOG00000029042, ENSRNOG00000030644, ENSRNOG00000009155, ENSRNOG00000020602, ENSRNOG00000031033, ENSRNOG00000012383, ENSRNOG00000033615, ENSRNOG00000024568, ENSRNOG00000034182	351	22	11963	21.688.940.688.940.600	2,30E+04	7,67E+02	5,44E+03
GOTERM_MF_FAT	GO:0008137~NADH dehydrogenase (ubiquinone) activity	13	235.934.664.246.824	3,33E+01	ENSRNOG00000017446, ENSRNOG00000029971, ENSRNOG00000014078, ENSRNOG00000031053, ENSRNOG00000029707, ENSRNOG00000029042, ENSRNOG00000030644, ENSRNOG00000020602, ENSRNOG00000031033, ENSRNOG00000012383, ENSRNOG00000024568, ENSRNOG00000033615, ENSRNOG00000034182	351	20	11963	221.537.037.037.037	2,09E+04	5,23E+03	4,95E+04
GOTERM_MF_FAT	GO:0050136~NADH dehydrogenase (quinone) activity	13	235.934.664.246.824	3,33E+01	ENSRNOG00000017446, ENSRNOG00000029971, ENSRNOG00000014078, ENSRNOG00000031053, ENSRNOG00000029707, ENSRNOG00000029042, ENSRNOG00000030644, ENSRNOG00000020602, ENSRNOG00000031033, ENSRNOG00000012383, ENSRNOG00000024568, ENSRNOG00000033615, ENSRNOG00000034182	351	20	11963	221.537.037.037.037	2,09E+04	5,23E+03	4,95E+04
GOTERM_MF_FAT	GO:0022890~inorganic cation transmembrane transporter activity	27	4.900.181.488.203.260	3,99E+01	ENSRNOG00000014625, ENSRNOG00000032204, ENSRNOG00000001596, ENSRNOG00000018816, ENSRNOG00000010807, ENSRNOG00000017032, ENSRNOG00000001551, ENSRNOG00000031979, ENSRNOG00000001991, ENSRNOG00000015567, ENSRNOG00000034161, ENSRNOG00000030237, ENSRNOG00000014656, ENSRNOG00000024967, ENSRNOG00000028884, ENSRNOG00000030700, ENSRNOG00000012550, ENSRNOG00000017817, ENSRNOG00000008656, ENSRNOG00000007235,…	351	141	11963	65.264.593.562.465.900	2,51E+04	5,02E+03	5,94E+04
GOTERM_MF_FAT	GO:0016655~oxidoreductase activity, acting on NADH or NADPH, quinone or similar compound as acceptor	13	235.934.664.246.824	3,30E+02	ENSRNOG00000017446, ENSRNOG00000029971, ENSRNOG00000014078, ENSRNOG00000031053, ENSRNOG00000029707, ENSRNOG00000029042, ENSRNOG00000030644, ENSRNOG00000020602, ENSRNOG00000031033, ENSRNOG00000012383, ENSRNOG00000024568, ENSRNOG00000033615, ENSRNOG00000034182	351	23	11963	19.264.090.177.133.600	2,07E+06	3,46E+05	4,91E+05
GOTERM_MF_FAT	GO:0016651~oxidoreductase activity, acting on NADH or NADPH	17	30.852.994.555.353.900	3,99E+03	ENSRNOG00000017446, ENSRNOG00000005698, ENSRNOG00000029971, ENSRNOG00000014078, ENSRNOG00000017250, ENSRNOG00000031053, ENSRNOG00000029707, ENSRNOG00000029042, ENSRNOG00000030644, ENSRNOG00000031004, ENSRNOG00000009155, ENSRNOG00000020602, ENSRNOG00000031033, ENSRNOG00000012383, ENSRNOG00000033615, ENSRNOG00000024568, ENSRNOG00000034182	351	57	11963	10.164.992.252.711.500	2,51E+07	3,58E+04	5,93E+06
GOTERM_MF_FAT	GO:0004129~cytochrome-c oxidase activity	9	16.333.938.294.010.800	2,42E+08	ENSRNOG00000014656, ENSRNOG00000030371, ENSRNOG00000018816, ENSRNOG00000030700, ENSRNOG00000010807, ENSRNOG00000017817, ENSRNOG00000034161, ENSRNOG00000030237, ENSRNOG00000034234	351	24	11963	12.780.982.905.982.900	1,52E+12	1,90E+11	3,60E+11
GOTERM_MF_FAT	GO:0015002~heme-copper terminal oxidase activity	9	16.333.938.294.010.800	2,42E+08	ENSRNOG00000014656, ENSRNOG00000030371, ENSRNOG00000018816, ENSRNOG00000030700, ENSRNOG00000010807, ENSRNOG00000017817, ENSRNOG00000034161, ENSRNOG00000030237, ENSRNOG00000034234	351	24	11963	12.780.982.905.982.900	1,52E+12	1,90E+11	3,60E+11
GOTERM_MF_FAT	GO:0016676~oxidoreductase activity, acting on heme group of donors, oxygen as acceptor	9	16.333.938.294.010.800	2,42E+08	ENSRNOG00000014656, ENSRNOG00000030371, ENSRNOG00000018816, ENSRNOG00000030700, ENSRNOG00000010807, ENSRNOG00000017817, ENSRNOG00000034161, ENSRNOG00000030237, ENSRNOG00000034234	351	24	11963	12.780.982.905.982.900	1,52E+12	1,90E+11	3,60E+11
GOTERM_MF_FAT	GO:0016675~oxidoreductase activity, acting on heme group of donors	9	16.333.938.294.010.800	2,42E+08	ENSRNOG00000014656, ENSRNOG00000030371, ENSRNOG00000018816, ENSRNOG00000030700, ENSRNOG00000010807, ENSRNOG00000017817, ENSRNOG00000034161, ENSRNOG00000030237, ENSRNOG00000034234	351	24	11963	12.780.982.905.982.900	1,52E+12	1,90E+11	3,60E+11
GOTERM_MF_FAT	GO:0043169~cation binding	126	22.867.513.611.615.200	6,20E+08	ENSRNOG00000009872, ENSRNOG00000013927, ENSRNOG00000008086, ENSRNOG00000001143, ENSRNOG00000009066, ENSRNOG00000018044, ENSRNOG00000008609, ENSRNOG00000038202, ENSRNOG00000026745, ENSRNOG00000032878, ENSRNOG00000020151, ENSRNOG00000003596, ENSRNOG00000018950, ENSRNOG00000016057, ENSRNOG00000021602, ENSRNOG00000015567, ENSRNOG00000018958, ENSRNOG00000015895, ENSRNOG00000025274, ENSRNOG00000037871,…	351	2893	11963	14.844.141.916.385.200	3,89E+11	4,33E+10	9,21E+10
GOTERM_MF_FAT	GO:0043167~ion binding	127	23.049.001.814.882.000	9,10E+08	ENSRNOG00000009872, ENSRNOG00000013927, ENSRNOG00000008086, ENSRNOG00000001143, ENSRNOG00000009066, ENSRNOG00000018044, ENSRNOG00000008609, ENSRNOG00000038202, ENSRNOG00000026745, ENSRNOG00000032878, ENSRNOG00000020151, ENSRNOG00000003596, ENSRNOG00000018950, ENSRNOG00000016057, ENSRNOG00000021602, ENSRNOG00000015567, ENSRNOG00000018958, ENSRNOG00000015895, ENSRNOG00000025274, ENSRNOG00000021079,…	351	2943	11963	14.707.756.974.151.800	5,71E+09	5,71E+10	0.0013524480041104958
GOTERM_MF_FAT	GO:0005509~calcium ion binding	44	7.985.480.943.738.650	1,01E+10	ENSRNOG00000013927, ENSRNOG00000007443, ENSRNOG00000017469, ENSRNOG00000019745, ENSRNOG00000008609, ENSRNOG00000007949, ENSRNOG00000038202, ENSRNOG00000020151, ENSRNOG00000026704, ENSRNOG00000003596, ENSRNOG00000028981, ENSRNOG00000000436, ENSRNOG00000014461, ENSRNOG00000020719, ENSRNOG00000028837, ENSRNOG00000023226, ENSRNOG00000015895, ENSRNOG00000012410, ENSRNOG00000027491, ENSRNOG00000014338,…	351	672	11963	22.316.001.899.335.200	6,31E+11	5,74E+11	0.0014937582031637753
GOTERM_MF_FAT	GO:0046872~metal ion binding	123	22.323.049.001.814.800	1,67E+09	ENSRNOG00000009872, ENSRNOG00000013927, ENSRNOG00000008086, ENSRNOG00000009066, ENSRNOG00000001143, ENSRNOG00000018044, ENSRNOG00000008609, ENSRNOG00000038202, ENSRNOG00000026745, ENSRNOG00000032878, ENSRNOG00000020151, ENSRNOG00000003596, ENSRNOG00000018950, ENSRNOG00000016057, ENSRNOG00000021602, ENSRNOG00000015567, ENSRNOG00000018958, ENSRNOG00000015895, ENSRNOG00000037871, ENSRNOG00000004645,…	351	2854	11963	1.468.872.597.464.040	0.0010492073886344544	8,75E+09	0.0024841877473980034
GOTERM_MF_FAT	GO:0042803~protein homodimerization activity	23	4.174.228.675.136.110	1,67E+12	ENSRNOG00000012410, ENSRNOG00000005033, ENSRNOG00000004078, ENSRNOG00000025274, ENSRNOG00000011702, ENSRNOG00000009066, ENSRNOG00000021090, ENSRNOG00000017469, ENSRNOG00000014241, ENSRNOG00000034084, ENSRNOG00000024886, ENSRNOG00000009754, ENSRNOG00000007291, ENSRNOG00000015677, ENSRNOG00000019598, ENSRNOG00000009096, ENSRNOG00000011647, ENSRNOG00000010695, ENSRNOG00000011821, ENSRNOG00000001827,…	351	318	11963	2.465.095.235.535.480	0.09953833112936883	0.008032769774554582	0.24781106747644444
GOTERM_MF_FAT	GO:0046933~hydrogen ion transporting ATP synthase activity, rotational mechanism	5	0.9074410163339384	2,02E+12	ENSRNOG00000014625, ENSRNOG00000001991, ENSRNOG00000019223, ENSRNOG00000017032, ENSRNOG00000002840	351	11	11963	1.549.210.049.210.040	0.11910726283608775	0.009017624534839452	0.29966411933212145
GOTERM_MF_FAT	GO:0016681~oxidoreductase activity, acting on diphenols and related substances as donors, cytochrome as acceptor	4	0.7259528130671506	4,65E+11	ENSRNOG00000024967, ENSRNOG00000032204, ENSRNOG00000012550, ENSRNOG00000018281, ENSRNOG00000016952	351	6	11963	2.272.174.738.841.400	0.2533050004393168	0.019284853228013765	0.6888579638949177
GOTERM_MF_FAT	GO:0008121~ubiquinol-cytochrome-c reductase activity	4	0.7259528130671506	4,65E+11	ENSRNOG00000024967, ENSRNOG00000032204, ENSRNOG00000012550, ENSRNOG00000018281, ENSRNOG00000016952	351	6	11963	2.272.174.738.841.400	0.2533050004393168	0.019284853228013765	0.6888579638949177
GOTERM_MF_FAT	GO:0003779~actin binding	18	32.667.876.588.021.700	4,95E+11	ENSRNOG00000002886, ENSRNOG00000020276, ENSRNOG00000017628, ENSRNOG00000017645, ENSRNOG00000011559, ENSRNOG00000031855, ENSRNOG00000019745, ENSRNOG00000021729, ENSRNOG00000018803, ENSRNOG00000027520, ENSRNOG00000009571, ENSRNOG00000007541, ENSRNOG00000010362, ENSRNOG00000010260, ENSRNOG00000016731, ENSRNOG00000005924, ENSRNOG00000021062, ENSRNOG00000017441	351	233	11963	2.632.992.186.640.250	0.2671572917076741	0.01923903295154783	0.732856735679388
GOTERM_MF_FAT	GO:0046961~proton-transporting ATPase activity, rotational mechanism	5	0.9074410163339384	5,71E+11	ENSRNOG00000014625, ENSRNOG00000001991, ENSRNOG00000019223, ENSRNOG00000017032, ENSRNOG00000002840	351	14	11963	12.172.364.672.364.600	0.3015173229396363	0.020887298008193	0.8455993072967849
GOTERM_MF_FAT	GO:0008083~growth factor activity	13	235.934.664.246.824	5,97E+11	ENSRNOG00000013927, ENSRNOG00000016182, ENSRNOG00000026493, ENSRNOG00000013867, ENSRNOG00000023150, ENSRNOG00000020783, ENSRNOG00000005386, ENSRNOG00000020142, ENSRNOG00000008697, ENSRNOG00000019598, ENSRNOG00000010695, ENSRNOG00000017197, ENSRNOG00000002984	351	135	11963	32.820.301.783.264.700	0.3126208933970418	0.020610707775779336	0.8831927597421352
GOTERM_MF_FAT	GO:0016679~oxidoreductase activity, acting on diphenols and related substances as donors	4	0.7259528130671506	7,96E+11	ENSRNOG00000024967, ENSRNOG00000032204, ENSRNOG00000012550, ENSRNOG00000018281, ENSRNOG00000016952	351	7	11963	19.475.783.475.783.400	0.39357825411571734	0.025981752872960784	11.766.810.300.839.900
GOTERM_MF_FAT	GO:0046983~protein dimerization activity	30	544.464.609.800.363	8,26E+11	ENSRNOG00000005033, ENSRNOG00000004078, ENSRNOG00000009066, ENSRNOG00000017469, ENSRNOG00000034084, ENSRNOG00000005587, ENSRNOG00000009754, ENSRNOG00000020906, ENSRNOG00000015677, ENSRNOG00000008015, ENSRNOG00000017197, ENSRNOG00000024577, ENSRNOG00000007607, ENSRNOG00000012410, ENSRNOG00000005600, ENSRNOG00000025274, ENSRNOG00000011702, ENSRNOG00000021090, ENSRNOG00000014241, ENSRNOG00000024886,…	351	528	11963	19.365.125.615.125.600	0.40483435159943415	0.025612076199286293	12.204.875.627.532.800
GOTERM_MF_FAT	GO:0000287~magnesium ion binding	20	36.297.640.653.357.500	0.0010911204290023537	ENSRNOG00000005033, ENSRNOG00000004078, ENSRNOG00000017637, ENSRNOG00000013949, ENSRNOG00000001769, ENSRNOG00000007821, ENSRNOG00000026745, ENSRNOG00000013194, ENSRNOG00000010277, ENSRNOG00000016180, ENSRNOG00000031211, ENSRNOG00000004820, ENSRNOG00000007221, ENSRNOG00000019504, ENSRNOG00000014075, ENSRNOG00000006934, ENSRNOG00000028713, ENSRNOG00000015895, ENSRNOG00000017286, ENSRNOG00000019057	351	295	11963	2.310.686.175.092.950	0.49621099141186875	0.03212033365762501	16.093.539.830.844.200
GOTERM_MF_FAT	GO:0008092~cytoskeletal protein binding	24	43.557.168.784.029.000	0.0011764699113362568	ENSRNOG00000002886, ENSRNOG00000020276, ENSRNOG00000021088, ENSRNOG00000017628, ENSRNOG00000017645, ENSRNOG00000011559, ENSRNOG00000031855, ENSRNOG00000008334, ENSRNOG00000019745, ENSRNOG00000021729, ENSRNOG00000018803, ENSRNOG00000008235, ENSRNOG00000027520, ENSRNOG00000008656, ENSRNOG00000009571, ENSRNOG00000007541, ENSRNOG00000010362, ENSRNOG00000010260, ENSRNOG00000016731, ENSRNOG00000005924,…	351	391	11963	20.920.278.925.394.000	0.5225319570499347	0.03304434074311702	1.734.216.432.175.930
GOTERM_MF_FAT	GO:0043498~cell surface binding	6	10.889.292.196.007.200	0.0013867053161682639	ENSRNOG00000019598, ENSRNOG00000010695, ENSRNOG00000017197, ENSRNOG00000017032, ENSRNOG00000014453, ENSRNOG00000002840	351	29	11963	70.515.767.757.147.000	0.5816577092446023	0.03718053966734869	2.041.151.249.544.720
GOTERM_MF_FAT	GO:0042802~identical protein binding	31	5.626.134.301.270.410	0.002155949652845517	ENSRNOG00000005033, ENSRNOG00000004078, ENSRNOG00000009066, ENSRNOG00000017469, ENSRNOG00000034084, ENSRNOG00000009754, ENSRNOG00000000165, ENSRNOG00000005386, ENSRNOG00000015677, ENSRNOG00000030864, ENSRNOG00000007628, ENSRNOG00000017197, ENSRNOG00000024577, ENSRNOG00000007607, ENSRNOG00000012410, ENSRNOG00000025274, ENSRNOG00000011702, ENSRNOG00000021090, ENSRNOG00000014241, ENSRNOG00000008656,…	351	588	11963	17.968.728.802.062.100	0.7421553462034943	0.05490980949351254	31.566.104.000.388.600
GOTERM_MF_FAT	GO:0032403~protein complex binding	16	29.038.112.522.686.000	0.0022693588931965636	ENSRNOG00000005033, ENSRNOG00000009928, ENSRNOG00000014625, ENSRNOG00000008346, ENSRNOG00000024967, ENSRNOG00000032204, ENSRNOG00000012550, ENSRNOG00000032134, ENSRNOG00000016180, ENSRNOG00000001991, ENSRNOG00000014597, ENSRNOG00000005798, ENSRNOG00000018281, ENSRNOG00000006934, ENSRNOG00000028713, ENSRNOG00000004290, ENSRNOG00000031766	351	222	11963	245.640.512.307.179	0.7599185245975547	0.05547306744003755	33.200.562.388.387.600
GOTERM_MF_FAT	GO:0042625~ATPase activity, coupled to transmembrane movement of ions	8	14.519.056.261.343.000	0.003931302592612869	ENSRNOG00000002934, ENSRNOG00000014625, ENSRNOG00000001991, ENSRNOG00000011227, ENSRNOG00000007059, ENSRNOG00000019223, ENSRNOG00000017032, ENSRNOG00000002840	351	69	11963	3.951.608.241.463.310	0.9157295238238489	0.09075729584944425	5.685.935.998.643.980
GOTERM_MF_FAT	GO:0000104~succinate dehydrogenase activity	3	0.5444646098003629	0.0049250258976678545	ENSRNOG00000022980, ENSRNOG00000003163, ENSRNOG00000007967	351	4	11963	25.561.965.811.965.800	0.9549759149903638	0.10848718821507897	7.074.648.698.869.430
GOTERM_MF_FAT	GO:0019829~cation-transporting ATPase activity	5	0.9074410163339384	0.00560057404836663	ENSRNOG00000014625, ENSRNOG00000001991, ENSRNOG00000019223, ENSRNOG00000017032, ENSRNOG00000002840	351	25	11963	6.816.524.216.524.210	0.9706084038295232	0.11835513025764055	8.007.801.140.460.250
GOTERM_MF_FAT	GO:0019911~structural constituent of myelin sheath	3	0.5444646098003629	0.008049932949893085	ENSRNOG00000016516, ENSRNOG00000023338, ENSRNOG00000015445	351	5	11963	2.044.957.264.957.260	0.9937540086202528	0.16056658212176622	11.318.378.791.823.000
GOTERM_MF_FAT	GO:0046332~SMAD binding	6	10.889.292.196.007.200	0.008053109841382038	ENSRNOG00000005033, ENSRNOG00000008015, ENSRNOG00000003736, ENSRNOG00000019965, ENSRNOG00000006934, ENSRNOG00000028713	351	43	11963	4.755.714.569.668.050	0.9937665584437733	0.155711391296948	11.322.599.610.884.700
GOTERM_MF_FAT	GO:0008307~structural constituent of muscle	4	0.7259528130671506	0.008696350739777963	ENSRNOG00000017645, ENSRNOG00000028837, ENSRNOG00000006110, ENSRNOG00000011754	351	15	11963	9.088.698.955.365.620	0.9958522678672084	0.1621713949546839	12.173.360.569.030.800
GOTERM_MF_FAT	GO:0016820~hydrolase activity, acting on acid anhydrides, catalyzing transmembrane movement of substances	9	16.333.938.294.010.800	0.010006817606997492	ENSRNOG00000002934, ENSRNOG00000014625, ENSRNOG00000001991, ENSRNOG00000011227, ENSRNOG00000007059, ENSRNOG00000019223, ENSRNOG00000017032, ENSRNOG00000024960, ENSRNOG00000002840	351	102	11963	30.072.900.955.253.800	0.9981927259797582	0.17911560431499285	1.388.310.441.534.340
GOTERM_MF_FAT	GO:0005506~iron ion binding	17	30.852.994.555.353.900	0.011039510691235377	ENSRNOG00000022980, ENSRNOG00000017446, ENSRNOG00000018816, ENSRNOG00000037871, ENSRNOG00000018044, ENSRNOG00000010452, ENSRNOG00000007967, ENSRNOG00000018343, ENSRNOG00000018950, ENSRNOG00000031004, ENSRNOG00000030371, ENSRNOG00000029886, ENSRNOG00000004583, ENSRNOG00000024568, ENSRNOG00000018281, ENSRNOG00000034234, ENSRNOG00000031766	351	289	11963	2.004.860.063.683.590	0.9990616280314079	0.1904311512814253	15.208.515.241.920.800
GOTERM_MF_FAT	GO:0005025~transforming growth factor beta receptor activity, type I	3	0.5444646098003629	0.011842391019638982	ENSRNOG00000005033, ENSRNOG00000006934, ENSRNOG00000028713	351	6	11963	17.041.310.541.310.500	0.9994365367240172	0.1975144444602308	16.225.799.463.898.700
GOTERM_MF_FAT	GO:0016887~ATPase activity	16	29.038.112.522.686.000	0.012915606752163248	ENSRNOG00000002934, ENSRNOG00000002886, ENSRNOG00000014625, ENSRNOG00000028884, ENSRNOG00000011227, ENSRNOG00000017032, ENSRNOG00000001551, ENSRNOG00000001991, ENSRNOG00000027049, ENSRNOG00000007059, ENSRNOG00000033299, ENSRNOG00000028837, ENSRNOG00000000064, ENSRNOG00000019223, ENSRNOG00000002840, ENSRNOG00000015538	351	269	11963	20.272.190.978.510.600	0.9997152319905738	0.20804637952687266	17.567.838.496.647.600
GOTERM_MF_FAT	GO:0009055~electron carrier activity	14	2.540.834.845.735.020	0.01377531879971183	ENSRNOG00000017820, ENSRNOG00000017446, ENSRNOG00000012183, ENSRNOG00000010452, ENSRNOG00000007967, ENSRNOG00000016952, ENSRNOG00000031004, ENSRNOG00000030371, ENSRNOG00000009845, ENSRNOG00000003163, ENSRNOG00000017851, ENSRNOG00000018281, ENSRNOG00000034234, ENSRNOG00000031766	351	222	11963	2.149.354.482.687.810	0.9998352427819315	0.21492283441666504	18.628.400.124.177.500
GOTERM_MF_FAT	GO:0015405~P-P-bond-hydrolysis-driven transmembrane transporter activity	9	16.333.938.294.010.800	0.013832789332763542	ENSRNOG00000002934, ENSRNOG00000014625, ENSRNOG00000001991, ENSRNOG00000011227, ENSRNOG00000007059, ENSRNOG00000008656, ENSRNOG00000019223, ENSRNOG00000017032, ENSRNOG00000002840	351	108	11963	2.840.218.423.551.750	0.9998411633513087	0.21055297527229722	18.698.841.365.753.500
GOTERM_MF_FAT	GO:0015399~primary active transmembrane transporter activity	9	16.333.938.294.010.800	0.013832789332763542	ENSRNOG00000002934, ENSRNOG00000014625, ENSRNOG00000001991, ENSRNOG00000011227, ENSRNOG00000007059, ENSRNOG00000008656, ENSRNOG00000019223, ENSRNOG00000017032, ENSRNOG00000002840	351	108	11963	2.840.218.423.551.750	0.9998411633513087	0.21055297527229722	18.698.841.365.753.500
GOTERM_MF_FAT	GO:0019838~growth factor binding	8	14.519.056.261.343.000	0.015330739641304134	ENSRNOG00000005033, ENSRNOG00000008587, ENSRNOG00000010977, ENSRNOG00000017197, ENSRNOG00000006934, ENSRNOG00000028713, ENSRNOG00000010797, ENSRNOG00000008697	351	89	11963	30.636.063.894.490.800	0.9999388553055296	0.22533362636846788	20.514.931.733.925.800
GOTERM_MF_FAT	GO:0048037~cofactor binding	17	30.852.994.555.353.900	0.01573452456101184	ENSRNOG00000017820, ENSRNOG00000013949, ENSRNOG00000021090, ENSRNOG00000019036, ENSRNOG00000033057, ENSRNOG00000019745, ENSRNOG00000010277, ENSRNOG00000030864, ENSRNOG00000008103, ENSRNOG00000009845, ENSRNOG00000010697, ENSRNOG00000017311, ENSRNOG00000012794, ENSRNOG00000016356, ENSRNOG00000004327, ENSRNOG00000013532, ENSRNOG00000024568, ENSRNOG00000013009, ENSRNOG00000030963	351	301	11963	19.249.320.877.227.800	0.9999527399513307	0.22537841601110697	20.997.958.905.039.500
GOTERM_MF_FAT	GO:0005544~calcium-dependent phospholipid binding	4	0.7259528130671506	0.01956363702671073	ENSRNOG00000010362, ENSRNOG00000017469, ENSRNOG00000014453, ENSRNOG00000014339	351	20	11963	6.816.524.216.524.210	0.9999959131412477	0.26669484046322556	25.444.396.687.029.000
GOTERM_MF_FAT	GO:0016615~malate dehydrogenase activity	3	0.5444646098003629	0.02126575966290599	ENSRNOG00000008103, ENSRNOG00000017311, ENSRNOG00000001440	351	8	11963	12.780.982.905.982.900	0.9999986275923088	0.28053150047669584	2.734.501.019.661.500
GOTERM_MF_FAT	GO:0030145~manganese ion binding	8	14.519.056.261.343.000	0.02234274335526476	ENSRNOG00000005033, ENSRNOG00000013949, ENSRNOG00000004645, ENSRNOG00000007821, ENSRNOG00000006934, ENSRNOG00000028713, ENSRNOG00000015895, ENSRNOG00000010277	351	96	11963	28.402.184.235.517.500	0.9999993126111429	0.2867090302462142	28.524.137.918.881.900
GOTERM_MF_FAT	GO:0042626~ATPase activity, coupled to transmembrane movement of substances	8	14.519.056.261.343.000	0.023499356187321227	ENSRNOG00000002934, ENSRNOG00000014625, ENSRNOG00000001991, ENSRNOG00000011227, ENSRNOG00000007059, ENSRNOG00000019223, ENSRNOG00000017032, ENSRNOG00000002840	351	97	11963	28.109.378.212.470.900	0.9999996731478659	0.2934043474359548	29.770.555.308.599.500
GOTERM_MF_FAT	GO:0016791~phosphatase activity	13	235.934.664.246.824	0.025135865238510167	ENSRNOG00000017637, ENSRNOG00000008534, ENSRNOG00000009096, ENSRNOG00000007628, ENSRNOG00000011425, ENSRNOG00000013532, ENSRNOG00000000165, ENSRNOG00000018494, ENSRNOG00000004925, ENSRNOG00000017286, ENSRNOG00000016180, ENSRNOG00000009723, ENSRNOG00000012481	351	216	11963	20.512.688.614.540.400	0.999999886003793	0.3046522485996056	31.499.526.968.222.000
GOTERM_MF_FAT	GO:0043492~ATPase activity, coupled to movement of substances	8	14.519.056.261.343.000	0.02593504010864191	ENSRNOG00000002934, ENSRNOG00000014625, ENSRNOG00000001991, ENSRNOG00000011227, ENSRNOG00000007059, ENSRNOG00000019223, ENSRNOG00000017032, ENSRNOG00000002840	351	99	11963	27.541.511.985.956.400	0.9999999318894774	0.30699224650220236	3.232.935.027.364.470
GOTERM_MF_FAT	GO:0005161~platelet-derived growth factor receptor binding	3	0.5444646098003629	0.026819112267705756	ENSRNOG00000019598, ENSRNOG00000010695, ENSRNOG00000017197	351	9	11963	11.360.873.694.207.000	0.9999999614909555	0.31005164840882127	3.323.639.871.240.740
GOTERM_MF_FAT	GO:0016877~ligase activity, forming carbon-sulfur bonds	4	0.7259528130671506	0.031885835887836056	ENSRNOG00000026745, ENSRNOG00000005587, ENSRNOG00000007102, ENSRNOG00000031211	351	24	11963	5.680.436.847.103.510	0.9999999985482609	0.35143265841003035	3.821.984.849.764.360
GOTERM_MF_FAT	GO:0046982~protein heterodimerization activity	13	235.934.664.246.824	0.0349837229200268	ENSRNOG00000005600, ENSRNOG00000004078, ENSRNOG00000025274, ENSRNOG00000009066, ENSRNOG00000019926, ENSRNOG00000008015, ENSRNOG00000011821, ENSRNOG00000017197, ENSRNOG00000024886, ENSRNOG00000005587, ENSRNOG00000020906, ENSRNOG00000007607, ENSRNOG00000016451	351	227	11963	19.518.681.677.271.900	0.9999999998060217	0.3724309413130763	41.093.551.771.500.900
GOTERM_MF_FAT	GO:0005391~sodium:potassium-exchanging ATPase activity	3	0.5444646098003629	0.039428148578807505	ENSRNOG00000002934, ENSRNOG00000011227, ENSRNOG00000007059	351	11	11963	9.295.260.295.260.290	0.9999999999893157	0.4028314477419206	4.499.921.001.230.220
GOTERM_MF_FAT	GO:0048185~activin binding	3	0.5444646098003629	0.039428148578807505	ENSRNOG00000005033, ENSRNOG00000006934, ENSRNOG00000028713	351	11	11963	9.295.260.295.260.290	0.9999999999893157	0.4028314477419206	4.499.921.001.230.220
GOTERM_MF_FAT	GO:0051287~NAD or NADH binding	7	12.704.174.228.675.100	0.048189028700214624	ENSRNOG00000008103, ENSRNOG00000030864, ENSRNOG00000017311, ENSRNOG00000012794, ENSRNOG00000013949, ENSRNOG00000033057, ENSRNOG00000013009, ENSRNOG00000030963, ENSRNOG00000010277	351	90	11963	26.508.705.286.483.000	0.9999999999999661	0.4622296252833392	5.200.089.563.872.830
GOTERM_MF_FAT	GO:0008489~UDP-galactose:glucosylceramide beta-1,4-galactosyltransferase activity	2	0.3629764065335753	0.05766016023607086	ENSRNOG00000009345, ENSRNOG00000015895	351	2	11963	3.408.262.108.262.100	0.9999999999999999	0.5187188188903451	5.862.979.097.626.290
GOTERM_MF_FAT	GO:0030060~L-malate dehydrogenase activity	2	0.3629764065335753	0.05766016023607086	ENSRNOG00000008103, ENSRNOG00000001440	351	2	11963	3.408.262.108.262.100	0.9999999999999999	0.5187188188903451	5.862.979.097.626.290
GOTERM_MF_FAT	GO:0051540~metal cluster binding	5	0.9074410163339384	0.06887682139526484	ENSRNOG00000017446, ENSRNOG00000007967, ENSRNOG00000018343, ENSRNOG00000024568, ENSRNOG00000018281	351	53	11963	3.215.341.611.568.020	1.0	0.5776217109396098	6.537.401.060.890.840
GOTERM_MF_FAT	GO:0051536~iron-sulfur cluster binding	5	0.9074410163339384	0.06887682139526484	ENSRNOG00000017446, ENSRNOG00000007967, ENSRNOG00000018343, ENSRNOG00000024568, ENSRNOG00000018281	351	53	11963	3.215.341.611.568.020	1.0	0.5776217109396098	6.537.401.060.890.840
GOTERM_MF_FAT	GO:0004675~transmembrane receptor protein serine/threonine kinase activity	3	0.5444646098003629	0.0697419139044747	ENSRNOG00000005033, ENSRNOG00000006934, ENSRNOG00000028713	351	15	11963	68.165.242.165.242.100	1.0	0.5753994561158536	6.584.904.320.133.340
GOTERM_MF_FAT	GO:0005024~transforming growth factor beta receptor activity	3	0.5444646098003629	0.0697419139044747	ENSRNOG00000005033, ENSRNOG00000006934, ENSRNOG00000028713	351	15	11963	68.165.242.165.242.100	1.0	0.5753994561158536	6.584.904.320.133.340
GOTERM_MF_FAT	GO:0016878~acid-thiol ligase activity	3	0.5444646098003629	0.07820870491403004	ENSRNOG00000005587, ENSRNOG00000007102, ENSRNOG00000031211	351	16	11963	6.390.491.452.991.450	1.0	0.612126359142859	7.018.804.851.059.950
GOTERM_MF_FAT	GO:0004721~phosphoprotein phosphatase activity	8	14.519.056.261.343.000	0.07908818208746218	ENSRNOG00000008534, ENSRNOG00000007628, ENSRNOG00000011425, ENSRNOG00000018494, ENSRNOG00000004925, ENSRNOG00000016180, ENSRNOG00000009723, ENSRNOG00000012481	351	127	11963	21.469.367.611.099.800	1.0	0.6096671108722116	70.607.974.750.038
GOTERM_MF_FAT	GO:0048154~S100 beta binding	2	0.3629764065335753	0.08523468944942411	ENSRNOG00000012410, ENSRNOG00000011647	351	3	11963	2.272.174.738.841.400	1.0	0.6317728756331521	7.339.230.966.427.710
GOTERM_MF_FAT	GO:0016361~activin receptor activity, type I	2	0.3629764065335753	0.08523468944942411	ENSRNOG00000005033, ENSRNOG00000006934	351	3	11963	2.272.174.738.841.400	1.0	0.6317728756331521	7.339.230.966.427.710
GOTERM_MF_FAT	GO:0043499~eukaryotic cell surface binding	3	0.5444646098003629	0.08697688070265562	ENSRNOG00000017032, ENSRNOG00000014453, ENSRNOG00000002840	351	17	11963	6.014.580.191.050.770	1.0	0.6330505677989049	741.355.511.462.101
