# Supplementary material for: Epigenetic Changes Governing Scn5a Expression in Denervated Skeletal Muscle
Source: Int J Mol Sci. 2021 Mar 9;22(5):2755. doi: 10.3390/ijms22052755 (PMC7963191; doi:10.3390/ijms22052755)
Supplement: Supplementary file 1 [file ijms-22-02755-s001.zip › Supplementary material/Table S12. Analysis KEGG Pathway_down.txt]

Category	Term	Count	%	PValue	Genes	List Total	Pop Hits	Pop Total	Fold Enrichment	Bonferroni	Benjamini	FDR
KEGG_PATHWAY	rno00190:Oxidative phosphorylation	57	10.344.827.586.206.800	5,76E-32	ENSRNOG00000014625, ENSRNOG00000017446, ENSRNOG00000032204, ENSRNOG00000001596, ENSRNOG00000018816, ENSRNOG00000017032, ENSRNOG00000001551, ENSRNOG00000031979, ENSRNOG00000011949, ENSRNOG00000001182, ENSRNOG00000030644, ENSRNOG00000014568, ENSRNOG00000001991, ENSRNOG00000034161, ENSRNOG00000017571, ENSRNOG00000031053, ENSRNOG00000007235, ENSRNOG00000016952, ENSRNOG00000029707, ENSRNOG00000005668,…	218	137	5590	10.668.653.318.154.400	8,07E-30	8,07E-30	6,80E-27
KEGG_PATHWAY	rno05012:Parkinson's disease	56	10.163.339.382.940.100	1,34E-26	ENSRNOG00000014625, ENSRNOG00000017446, ENSRNOG00000032204, ENSRNOG00000001596, ENSRNOG00000018816, ENSRNOG00000017032, ENSRNOG00000001551, ENSRNOG00000031979, ENSRNOG00000011949, ENSRNOG00000001182, ENSRNOG00000030644, ENSRNOG00000014568, ENSRNOG00000001991, ENSRNOG00000010830, ENSRNOG00000034161, ENSRNOG00000017571, ENSRNOG00000031053, ENSRNOG00000008656, ENSRNOG00000007235, ENSRNOG00000016952,…	218	142	5590	10.112.417.625.016.100	1,88E-24	9,39E-26	1,58E-23
KEGG_PATHWAY	rno05010:Alzheimer's disease	49	8.892.921.960.072.590	1,63E-10	ENSRNOG00000014625, ENSRNOG00000017446, ENSRNOG00000032204, ENSRNOG00000001596, ENSRNOG00000018816, ENSRNOG00000017032, ENSRNOG00000001551, ENSRNOG00000031979, ENSRNOG00000011949, ENSRNOG00000001182, ENSRNOG00000014568, ENSRNOG00000001991, ENSRNOG00000034161, ENSRNOG00000017571, ENSRNOG00000033057, ENSRNOG00000008656, ENSRNOG00000007235, ENSRNOG00000016952, ENSRNOG00000005668, ENSRNOG00000009155,…	218	197	5590	6.378.009.593.442.920	2,29E-08	7,62E-10	1,93E-07
KEGG_PATHWAY	rno05016:Huntington's disease	48	8.711.433.756.805.800	2,88E-11	ENSRNOG00000014625, ENSRNOG00000017446, ENSRNOG00000032204, ENSRNOG00000001596, ENSRNOG00000018816, ENSRNOG00000017032, ENSRNOG00000001551, ENSRNOG00000031979, ENSRNOG00000011949, ENSRNOG00000001182, ENSRNOG00000014568, ENSRNOG00000001991, ENSRNOG00000010830, ENSRNOG00000034161, ENSRNOG00000017571, ENSRNOG00000007235, ENSRNOG00000016952, ENSRNOG00000005668, ENSRNOG00000009155, ENSRNOG00000033299,…	218	190	5590	6.478.029.937.228.390	4,03E-10	1,01E-10	3,40E-08
KEGG_PATHWAY	rno04260:Cardiac muscle contraction	21	38.112.522.686.025.400	6,84E+04	ENSRNOG00000002934, ENSRNOG00000014656, ENSRNOG00000024967, ENSRNOG00000032204, ENSRNOG00000018816, ENSRNOG00000030700, ENSRNOG00000012550, ENSRNOG00000011227, ENSRNOG00000017817, ENSRNOG00000010807, ENSRNOG00000016952, ENSRNOG00000032134, ENSRNOG00000030371, ENSRNOG00000007059, ENSRNOG00000003245, ENSRNOG00000016731, ENSRNOG00000034161, ENSRNOG00000018281, ENSRNOG00000017441, ENSRNOG00000012457,…	218	78	5590	69.036.697.247.706.400	9,57E+05	1,91E+05	8,07E+05
KEGG_PATHWAY	rno00020:Citrate cycle (TCA cycle)	10	18.148.820.326.678.700	1,19E+10	ENSRNOG00000008103, ENSRNOG00000022980, ENSRNOG00000003653, ENSRNOG00000013949, ENSRNOG00000001440, ENSRNOG00000003163, ENSRNOG00000007967, ENSRNOG00000007895, ENSRNOG00000005587, ENSRNOG00000010277	218	30	5590	8.547.400.611.620.790	1,67E+12	2,78E+11	0.0014063541938891255
KEGG_PATHWAY	rno00620:Pyruvate metabolism	9	16.333.938.294.010.800	9,85E+10	ENSRNOG00000008103, ENSRNOG00000030864, ENSRNOG00000017311, ENSRNOG00000009373, ENSRNOG00000019036, ENSRNOG00000001440, ENSRNOG00000000541, ENSRNOG00000007895, ENSRNOG00000013009, ENSRNOG00000007102	218	39	5590	5.917.431.192.660.550	0.013690871947710015	0.0019674129896484205	0.11611445196184622
KEGG_PATHWAY	rno00010:Glycolysis / Gluconeogenesis	11	19.963.702.359.346.600	0.0014064181481026371	ENSRNOG00000004078, ENSRNOG00000010133, ENSRNOG00000017637, ENSRNOG00000009373, ENSRNOG00000033057, ENSRNOG00000007895, ENSRNOG00000023150, ENSRNOG00000015290, ENSRNOG00000030864, ENSRNOG00000013532, ENSRNOG00000013009, ENSRNOG00000030963, ENSRNOG00000007102	218	84	5590	3.357.907.383.136.740	0.17883985818959602	0.02432880670119042	16.468.896.889.403.100
KEGG_PATHWAY	rno04510:Focal adhesion	17	30.852.994.555.353.900	0.003542740015214719	ENSRNOG00000008346, ENSRNOG00000016611, ENSRNOG00000017645, ENSRNOG00000019745, ENSRNOG00000003736, ENSRNOG00000008235, ENSRNOG00000020246, ENSRNOG00000028981, ENSRNOG00000005580, ENSRNOG00000019598, ENSRNOG00000020525, ENSRNOG00000016538, ENSRNOG00000010695, ENSRNOG00000029784, ENSRNOG00000005798, ENSRNOG00000017197, ENSRNOG00000004925	218	195	5590	2.235.474.006.116.200	0.3915644285928369	0.0537108859576616	4.101.038.347.805.810
KEGG_PATHWAY	rno00640:Propanoate metabolism	6	10.889.292.196.007.200	0.008219902058183877	ENSRNOG00000030864, ENSRNOG00000009845, ENSRNOG00000009373, ENSRNOG00000013009, ENSRNOG00000005587, ENSRNOG00000016327, ENSRNOG00000007102	218	33	5590	4.662.218.515.429.520	0.685113191424446	0.10912771814351307	9.279.558.916.675.150
KEGG_PATHWAY	rno04810:Regulation of actin cytoskeleton	16	29.038.112.522.686.000	0.015422842517838268	ENSRNOG00000002886, ENSRNOG00000016611, ENSRNOG00000008346, ENSRNOG00000013867, ENSRNOG00000017645, ENSRNOG00000019745, ENSRNOG00000021729, ENSRNOG00000008235, ENSRNOG00000020246, ENSRNOG00000028981, ENSRNOG00000005580, ENSRNOG00000029784, ENSRNOG00000016538, ENSRNOG00000010695, ENSRNOG00000017197, ENSRNOG00000004925	218	209	5590	19.630.393.749.176.900	0.8865078538142913	0.1794825894083224	16.755.830.209.619.100
KEGG_PATHWAY	rno05410:Hypertrophic cardiomyopathy (HCM)	8	14.519.056.261.343.000	0.04367937928645246	ENSRNOG00000008346, ENSRNOG00000005580, ENSRNOG00000016538, ENSRNOG00000003245, ENSRNOG00000016731, ENSRNOG00000017248, ENSRNOG00000017441, ENSRNOG00000028981	218	84	5590	24.421.144.604.630.800	0.998074724641007	0.40610764098488106	40.960.752.141.459.900
KEGG_PATHWAY	rno04920:Adipocytokine signaling pathway	7	12.704.174.228.675.100	0.044589031505028784	ENSRNOG00000004537, ENSRNOG00000014597, ENSRNOG00000017226, ENSRNOG00000017248, ENSRNOG00000026745, ENSRNOG00000019057, ENSRNOG00000026163	218	67	5590	2.679.036.012.597.560	0.9983148785813056	0.38812326816235665	4.161.996.970.994.080
KEGG_PATHWAY	rno04960:Aldosterone-regulated sodium reabsorption	5	0.9074410163339384	0.08399303707499384	ENSRNOG00000002934, ENSRNOG00000014597, ENSRNOG00000011227, ENSRNOG00000007059, ENSRNOG00000002997	218	43	5590	2.981.651.376.146.780	0.9999953673606795	0.5841011215437788	6.448.241.667.847.140
