# Supplementary material for: Epigenetic Changes Governing Scn5a Expression in Denervated Skeletal Muscle
Source: Int J Mol Sci. 2021 Mar 9;22(5):2755. doi: 10.3390/ijms22052755 (PMC7963191; doi:10.3390/ijms22052755)
Supplement: Supplementary file 1 [file ijms-22-02755-s001.zip › Supplementary material/Table S5.GO analysis_Biological Process_Up.txt]

Category	Term	Count	%	PValue	Genes	List Total	Pop Hits	Pop Total	Fold Enrichment	Bonferroni	Benjamini	FDR
GOTERM_BP_FAT	GO:0043161~proteasomal ubiquitin-dependent protein catabolic process	13	2.6859504132231407	4.783466033679758E-7	ENSRNOG00000017730, ENSRNOG00000018809, ENSRNOG00000034242, ENSRNOG00000019868, ENSRNOG00000001283, ENSRNOG00000037580, ENSRNOG00000005538, ENSRNOG00000021042, ENSRNOG00000014109, ENSRNOG00000001719, ENSRNOG00000028103, ENSRNOG00000016137, ENSRNOG00000016543	288	82	12092	6.656334688346884	0.0010040237377836325	0.0010040237377836325	8.271131295756184E-4
GOTERM_BP_FAT	GO:0010498~proteasomal protein catabolic process	13	2.6859504132231407	4.783466033679758E-7	ENSRNOG00000017730, ENSRNOG00000018809, ENSRNOG00000034242, ENSRNOG00000019868, ENSRNOG00000001283, ENSRNOG00000037580, ENSRNOG00000005538, ENSRNOG00000021042, ENSRNOG00000014109, ENSRNOG00000001719, ENSRNOG00000028103, ENSRNOG00000016137, ENSRNOG00000016543	288	82	12092	6.656334688346884	0.0010040237377836325	0.0010040237377836325	8.271131295756184E-4
GOTERM_BP_FAT	GO:0019941~modification-dependent protein catabolic process	23	4.75206611570248	1.1092177599700256E-6	ENSRNOG00000017730, ENSRNOG00000000532, ENSRNOG00000012937, ENSRNOG00000018809, ENSRNOG00000018183, ENSRNOG00000019868, ENSRNOG00000001283, ENSRNOG00000010258, ENSRNOG00000014986, ENSRNOG00000015366, ENSRNOG00000005538, ENSRNOG00000037580, ENSRNOG00000021042, ENSRNOG00000028103, ENSRNOG00000016137, ENSRNOG00000014852, ENSRNOG00000003234, ENSRNOG00000034242, ENSRNOG00000006738, ENSRNOG00000014109,…	288	284	12092	3.4002836463223782	0.002326647737373233	0.0011640013182210307	0.0019179478894071345
GOTERM_BP_FAT	GO:0043632~modification-dependent macromolecule catabolic process	23	4.75206611570248	1.1092177599700256E-6	ENSRNOG00000017730, ENSRNOG00000000532, ENSRNOG00000012937, ENSRNOG00000018809, ENSRNOG00000018183, ENSRNOG00000019868, ENSRNOG00000001283, ENSRNOG00000010258, ENSRNOG00000014986, ENSRNOG00000015366, ENSRNOG00000005538, ENSRNOG00000037580, ENSRNOG00000021042, ENSRNOG00000028103, ENSRNOG00000016137, ENSRNOG00000014852, ENSRNOG00000003234, ENSRNOG00000034242, ENSRNOG00000006738, ENSRNOG00000014109,…	288	284	12092	3.4002836463223782	0.002326647737373233	0.0011640013182210307	0.0019179478894071345
GOTERM_BP_FAT	GO:0030163~protein catabolic process	25	5.1652892561983474	1.2991560790506096E-6	ENSRNOG00000017730, ENSRNOG00000000532, ENSRNOG00000012937, ENSRNOG00000018809, ENSRNOG00000018183, ENSRNOG00000019868, ENSRNOG00000001283, ENSRNOG00000010258, ENSRNOG00000014986, ENSRNOG00000006238, ENSRNOG00000015366, ENSRNOG00000005538, ENSRNOG00000037580, ENSRNOG00000021042, ENSRNOG00000028103, ENSRNOG00000005392, ENSRNOG00000016137, ENSRNOG00000014852, ENSRNOG00000003234, ENSRNOG00000034242,…	288	333	12092	3.15211044377711	0.002724511302163224	9.089964582553733E-4	0.0022463666690786255
GOTERM_BP_FAT	GO:0051603~proteolysis involved in cellular protein catabolic process	24	4.958677685950414	1.3136702532960708E-6	ENSRNOG00000017730, ENSRNOG00000000532, ENSRNOG00000012937, ENSRNOG00000018809, ENSRNOG00000018183, ENSRNOG00000019868, ENSRNOG00000001283, ENSRNOG00000010258, ENSRNOG00000014986, ENSRNOG00000015366, ENSRNOG00000005538, ENSRNOG00000037580, ENSRNOG00000021042, ENSRNOG00000028103, ENSRNOG00000005392, ENSRNOG00000016137, ENSRNOG00000014852, ENSRNOG00000003234, ENSRNOG00000034242, ENSRNOG00000006738,…	288	310	12092	3.250537634408602	0.002754907601979828	6.894395632092154E-4	0.0022714628132525227
GOTERM_BP_FAT	GO:0051351~positive regulation of ligase activity	11	2.272727272727273	1.5013789167201554E-6	ENSRNOG00000017730, ENSRNOG00000018809, ENSRNOG00000019868, ENSRNOG00000001283, ENSRNOG00000037580, ENSRNOG00000005538, ENSRNOG00000021042, ENSRNOG00000001719, ENSRNOG00000014109, ENSRNOG00000028103, ENSRNOG00000013409	288	61	12092	7.571265938069216	0.003147932928414643	6.303808448584469E-4	0.0025960252622025948
GOTERM_BP_FAT	GO:0044257~cellular protein catabolic process	24	4.958677685950414	1.5618254217674385E-6	ENSRNOG00000017730, ENSRNOG00000000532, ENSRNOG00000012937, ENSRNOG00000018809, ENSRNOG00000018183, ENSRNOG00000019868, ENSRNOG00000001283, ENSRNOG00000010258, ENSRNOG00000014986, ENSRNOG00000015366, ENSRNOG00000005538, ENSRNOG00000037580, ENSRNOG00000021042, ENSRNOG00000028103, ENSRNOG00000005392, ENSRNOG00000016137, ENSRNOG00000014852, ENSRNOG00000003234, ENSRNOG00000034242, ENSRNOG00000006738,…	288	313	12092	3.219382321618743	0.003274463160620855	5.464899444418414E-4	0.0027005416211145494
GOTERM_BP_FAT	GO:0031397~negative regulation of protein ubiquitination	11	2.272727272727273	1.7530186498425928E-6	ENSRNOG00000017730, ENSRNOG00000018809, ENSRNOG00000019868, ENSRNOG00000001283, ENSRNOG00000037580, ENSRNOG00000005538, ENSRNOG00000021042, ENSRNOG00000001719, ENSRNOG00000014109, ENSRNOG00000028103, ENSRNOG00000009609	288	62	12092	7.449148745519714	0.003674574557856136	5.257677915501136E-4	0.0030311277993244623
GOTERM_BP_FAT	GO:0044265~cellular macromolecule catabolic process	27	5.578512396694215	3.3410518879158113E-6	ENSRNOG00000005417, ENSRNOG00000017730, ENSRNOG00000018183, ENSRNOG00000019868, ENSRNOG00000001283, ENSRNOG00000005538, ENSRNOG00000015366, ENSRNOG00000021042, ENSRNOG00000016137, ENSRNOG00000020134, ENSRNOG00000014852, ENSRNOG00000003234, ENSRNOG00000034242, ENSRNOG00000001719, ENSRNOG00000018505, ENSRNOG00000000532, ENSRNOG00000012937, ENSRNOG00000018809, ENSRNOG00000010258, ENSRNOG00000014986,…	288	401	12092	2.826995012468828	0.006991664473245951	8.766431093932825E-4	0.005776906172627605
GOTERM_BP_FAT	GO:0051340~regulation of ligase activity	11	2.272727272727273	3.6416829937221064E-6	ENSRNOG00000017730, ENSRNOG00000018809, ENSRNOG00000019868, ENSRNOG00000001283, ENSRNOG00000037580, ENSRNOG00000005538, ENSRNOG00000021042, ENSRNOG00000001719, ENSRNOG00000014109, ENSRNOG00000028103, ENSRNOG00000013409	288	67	12092	6.893242122719735	0.007618380117124235	8.49366662841966E-4	0.006296702402108778
GOTERM_BP_FAT	GO:0051436~negative regulation of ubiquitin-protein ligase activity during mitotic cell cycle	10	2.066115702479339	4.394430311150562E-6	ENSRNOG00000017730, ENSRNOG00000018809, ENSRNOG00000019868, ENSRNOG00000001283, ENSRNOG00000037580, ENSRNOG00000005538, ENSRNOG00000021042, ENSRNOG00000001719, ENSRNOG00000014109, ENSRNOG00000028103	288	54	12092	7.775205761316873	0.009185873630919272	9.224067141543335E-4	0.007598203985137442
GOTERM_BP_FAT	GO:0031145~anaphase-promoting complex-dependent proteasomal ubiquitin-dependent protein catabolic process	10	2.066115702479339	4.394430311150562E-6	ENSRNOG00000017730, ENSRNOG00000018809, ENSRNOG00000019868, ENSRNOG00000001283, ENSRNOG00000037580, ENSRNOG00000005538, ENSRNOG00000021042, ENSRNOG00000001719, ENSRNOG00000014109, ENSRNOG00000028103	288	54	12092	7.775205761316873	0.009185873630919272	9.224067141543335E-4	0.007598203985137442
GOTERM_BP_FAT	GO:0051352~negative regulation of ligase activity	10	2.066115702479339	5.146175595514825E-6	ENSRNOG00000017730, ENSRNOG00000018809, ENSRNOG00000019868, ENSRNOG00000001283, ENSRNOG00000037580, ENSRNOG00000005538, ENSRNOG00000021042, ENSRNOG00000001719, ENSRNOG00000014109, ENSRNOG00000028103	288	55	12092	7.633838383838385	0.010748810763915317	9.819717823965624E-4	0.008897957122344646
GOTERM_BP_FAT	GO:0051444~negative regulation of ubiquitin-protein ligase activity	10	2.066115702479339	5.146175595514825E-6	ENSRNOG00000017730, ENSRNOG00000018809, ENSRNOG00000019868, ENSRNOG00000001283, ENSRNOG00000037580, ENSRNOG00000005538, ENSRNOG00000021042, ENSRNOG00000001719, ENSRNOG00000014109, ENSRNOG00000028103	288	55	12092	7.633838383838385	0.010748810763915317	9.819717823965624E-4	0.008897957122344646
GOTERM_BP_FAT	GO:0044092~negative regulation of molecular function	22	4.545454545454546	5.658588919784626E-6	ENSRNOG00000002418, ENSRNOG00000017730, ENSRNOG00000018796, ENSRNOG00000012937, ENSRNOG00000031814, ENSRNOG00000018809, ENSRNOG00000000521, ENSRNOG00000019868, ENSRNOG00000001283, ENSRNOG00000008364, ENSRNOG00000005538, ENSRNOG00000037580, ENSRNOG00000021042, ENSRNOG00000028103, ENSRNOG00000009609, ENSRNOG00000014874, ENSRNOG00000011625, ENSRNOG00000018677, ENSRNOG00000005615, ENSRNOG00000020372,…	288	290	12092	3.1851532567049814	0.011812745505738298	9.897657211521693E-4	0.009783900780990784
GOTERM_BP_FAT	GO:0051437~positive regulation of ubiquitin-protein ligase activity during mitotic cell cycle	10	2.066115702479339	6.9850182325048E-6	ENSRNOG00000017730, ENSRNOG00000018809, ENSRNOG00000019868, ENSRNOG00000001283, ENSRNOG00000037580, ENSRNOG00000005538, ENSRNOG00000021042, ENSRNOG00000001719, ENSRNOG00000014109, ENSRNOG00000028103	288	57	12092	7.36598440545809	0.0145615298698345	0.0011277166889558377	0.012077213583305824
GOTERM_BP_FAT	GO:0051439~regulation of ubiquitin-protein ligase activity during mitotic cell cycle	10	2.066115702479339	9.359380830340043E-6	ENSRNOG00000017730, ENSRNOG00000018809, ENSRNOG00000019868, ENSRNOG00000001283, ENSRNOG00000037580, ENSRNOG00000005538, ENSRNOG00000021042, ENSRNOG00000001719, ENSRNOG00000014109, ENSRNOG00000028103	288	59	12092	7.116290018832393	0.01946289558610803	0.0014029286686316755	0.016182213335380613
GOTERM_BP_FAT	GO:0051443~positive regulation of ubiquitin-protein ligase activity	10	2.066115702479339	9.359380830340043E-6	ENSRNOG00000017730, ENSRNOG00000018809, ENSRNOG00000019868, ENSRNOG00000001283, ENSRNOG00000037580, ENSRNOG00000005538, ENSRNOG00000021042, ENSRNOG00000001719, ENSRNOG00000014109, ENSRNOG00000028103	288	59	12092	7.116290018832393	0.01946289558610803	0.0014029286686316755	0.016182213335380613
GOTERM_BP_FAT	GO:0009057~macromolecule catabolic process	28	5.785123966942149	1.338321778425638E-5	ENSRNOG00000005417, ENSRNOG00000017730, ENSRNOG00000018183, ENSRNOG00000019868, ENSRNOG00000001283, ENSRNOG00000005538, ENSRNOG00000015366, ENSRNOG00000021042, ENSRNOG00000016137, ENSRNOG00000020134, ENSRNOG00000014852, ENSRNOG00000003234, ENSRNOG00000034242, ENSRNOG00000001719, ENSRNOG00000018505, ENSRNOG00000000532, ENSRNOG00000012937, ENSRNOG00000018809, ENSRNOG00000010258, ENSRNOG00000014986,…	288	460	12092	2.5556763285024156	0.027713675544497884	0.001871908816838408	0.023138601912087164
GOTERM_BP_FAT	GO:0051438~regulation of ubiquitin-protein ligase activity	10	2.066115702479339	2.102308867870771E-5	ENSRNOG00000017730, ENSRNOG00000018809, ENSRNOG00000019868, ENSRNOG00000001283, ENSRNOG00000037580, ENSRNOG00000005538, ENSRNOG00000021042, ENSRNOG00000001719, ENSRNOG00000014109, ENSRNOG00000028103	288	65	12092	6.4594017094017095	0.04318857049143998	0.0027555059986689168	0.03634511652783612
GOTERM_BP_FAT	GO:0031398~positive regulation of protein ubiquitination	10	2.066115702479339	3.855928489888218E-5	ENSRNOG00000017730, ENSRNOG00000018809, ENSRNOG00000019868, ENSRNOG00000001283, ENSRNOG00000037580, ENSRNOG00000005538, ENSRNOG00000021042, ENSRNOG00000001719, ENSRNOG00000014109, ENSRNOG00000028103	288	70	12092	5.9980158730158735	0.07778423050129701	0.0047519711057882885	0.06665250598975048
GOTERM_BP_FAT	GO:0006511~ubiquitin-dependent protein catabolic process	15	3.0991735537190084	4.084085749134127E-5	ENSRNOG00000017730, ENSRNOG00000018809, ENSRNOG00000019868, ENSRNOG00000001283, ENSRNOG00000005538, ENSRNOG00000037580, ENSRNOG00000014986, ENSRNOG00000021042, ENSRNOG00000028103, ENSRNOG00000016137, ENSRNOG00000034242, ENSRNOG00000006738, ENSRNOG00000001719, ENSRNOG00000014109, ENSRNOG00000016543	288	166	12092	3.793925702811245	0.08219245118558638	0.004753530052773236	0.070595056935574
GOTERM_BP_FAT	GO:0031396~regulation of protein ubiquitination	11	2.272727272727273	4.27457036200016E-5	ENSRNOG00000017730, ENSRNOG00000018809, ENSRNOG00000019868, ENSRNOG00000001283, ENSRNOG00000037580, ENSRNOG00000005538, ENSRNOG00000021042, ENSRNOG00000001719, ENSRNOG00000014109, ENSRNOG00000028103, ENSRNOG00000009609	288	88	12092	5.248263888888889	0.08585666321861773	0.0047134826269398244	0.07388651337637553
GOTERM_BP_FAT	GO:0006749~glutathione metabolic process	7	1.4462809917355373	5.086850275785236E-5	ENSRNOG00000001242, ENSRNOG00000023538, ENSRNOG00000029726, ENSRNOG00000014915, ENSRNOG00000007743, ENSRNOG00000015210, ENSRNOG00000013409	288	29	12092	10.134578544061304	0.10131848476627692	0.005327089111533456	0.08792106206740868
GOTERM_BP_FAT	GO:0048630~skeletal muscle tissue growth	4	0.8264462809917356	5.200509954274613E-5	ENSRNOG00000018286, ENSRNOG00000017206, ENSRNOG00000019527, ENSRNOG00000019208	288	4	12092	41.98611111111111	0.10346105784621018	0.005187145243249813	0.089884722562239
GOTERM_BP_FAT	GO:0010605~negative regulation of macromolecule metabolic process	33	6.8181818181818175	5.7939181885873464E-5	ENSRNOG00000005417, ENSRNOG00000017730, ENSRNOG00000019868, ENSRNOG00000001283, ENSRNOG00000015852, ENSRNOG00000005538, ENSRNOG00000021042, ENSRNOG00000016617, ENSRNOG00000020230, ENSRNOG00000009609, ENSRNOG00000019834, ENSRNOG00000015906, ENSRNOG00000001004, ENSRNOG00000012081, ENSRNOG00000009446, ENSRNOG00000020372, ENSRNOG00000001719, ENSRNOG00000008620, ENSRNOG00000015236, ENSRNOG00000012937,…	288	643	12092	2.154808190772421	0.11456462597735151	0.005515452229030715	0.10013624895099937
GOTERM_BP_FAT	GO:0031401~positive regulation of protein modification process	15	3.0991735537190084	8.750560110903799E-5	ENSRNOG00000017730, ENSRNOG00000013963, ENSRNOG00000018809, ENSRNOG00000019868, ENSRNOG00000001283, ENSRNOG00000005538, ENSRNOG00000037580, ENSRNOG00000016325, ENSRNOG00000021042, ENSRNOG00000028103, ENSRNOG00000020230, ENSRNOG00000018677, ENSRNOG00000020372, ENSRNOG00000001719, ENSRNOG00000014109	288	178	12092	3.5381554307116105	0.16787266491127728	0.007958156292381391	0.1511994581839038
GOTERM_BP_FAT	GO:0000278~mitotic cell cycle	17	3.512396694214876	9.331571653356044E-5	ENSRNOG00000017730, ENSRNOG00000000532, ENSRNOG00000000521, ENSRNOG00000018809, ENSRNOG00000019868, ENSRNOG00000001283, ENSRNOG00000005538, ENSRNOG00000037580, ENSRNOG00000021042, ENSRNOG00000028103, ENSRNOG00000009134, ENSRNOG00000006735, ENSRNOG00000005615, ENSRNOG00000001719, ENSRNOG00000014109, ENSRNOG00000003329, ENSRNOG00000004515	288	225	12092	3.1722839506172837	0.1779648707321041	0.008132258996919162	0.16123102971888903
GOTERM_BP_FAT	GO:0043086~negative regulation of catalytic activity	17	3.512396694214876	1.465728825337172E-4	ENSRNOG00000002418, ENSRNOG00000017730, ENSRNOG00000018796, ENSRNOG00000031814, ENSRNOG00000000521, ENSRNOG00000018809, ENSRNOG00000019868, ENSRNOG00000001283, ENSRNOG00000005538, ENSRNOG00000037580, ENSRNOG00000021042, ENSRNOG00000028103, ENSRNOG00000014874, ENSRNOG00000018677, ENSRNOG00000005615, ENSRNOG00000001719, ENSRNOG00000014109	288	234	12092	3.050273029439696	0.2649565113700768	0.012237529421455062	0.2531390268713185
GOTERM_BP_FAT	GO:0032269~negative regulation of cellular protein metabolic process	14	2.8925619834710745	1.7288852356355392E-4	ENSRNOG00000017730, ENSRNOG00000019834, ENSRNOG00000018809, ENSRNOG00000017206, ENSRNOG00000019868, ENSRNOG00000001283, ENSRNOG00000037580, ENSRNOG00000005538, ENSRNOG00000021042, ENSRNOG00000007457, ENSRNOG00000014109, ENSRNOG00000001719, ENSRNOG00000028103, ENSRNOG00000009609	288	167	12092	3.5197937458416497	0.30448123546732364	0.013868218141925737	0.2985235377412354
GOTERM_BP_FAT	GO:0006518~peptide metabolic process	8	1.6528925619834711	1.8663167044574486E-4	ENSRNOG00000001242, ENSRNOG00000023538, ENSRNOG00000029726, ENSRNOG00000014915, ENSRNOG00000007743, ENSRNOG00000015210, ENSRNOG00000029500, ENSRNOG00000013409	288	51	12092	6.586056644880174	0.32427094225661923	0.014412285535436054	0.3222175253124182
GOTERM_BP_FAT	GO:0031400~negative regulation of protein modification process	11	2.272727272727273	2.073646119667157E-4	ENSRNOG00000017730, ENSRNOG00000018809, ENSRNOG00000019868, ENSRNOG00000001283, ENSRNOG00000037580, ENSRNOG00000005538, ENSRNOG00000021042, ENSRNOG00000001719, ENSRNOG00000014109, ENSRNOG00000028103, ENSRNOG00000009609	288	106	12092	4.35704926624738	0.35306589810853717	0.0154336205282114	0.3579522883975006
GOTERM_BP_FAT	GO:0051248~negative regulation of protein metabolic process	14	2.8925619834710745	2.316071218714127E-4	ENSRNOG00000017730, ENSRNOG00000019834, ENSRNOG00000018809, ENSRNOG00000017206, ENSRNOG00000019868, ENSRNOG00000001283, ENSRNOG00000037580, ENSRNOG00000005538, ENSRNOG00000021042, ENSRNOG00000007457, ENSRNOG00000014109, ENSRNOG00000001719, ENSRNOG00000028103, ENSRNOG00000009609	288	172	12092	3.4174741602067185	0.3851834132483417	0.01663360093079591	0.3997207451635898
GOTERM_BP_FAT	GO:0060348~bone development	11	2.272727272727273	7.310687213183017E-4	ENSRNOG00000002418, ENSRNOG00000006859, ENSRNOG00000001750, ENSRNOG00000031814, ENSRNOG00000017206, ENSRNOG00000018082, ENSRNOG00000020372, ENSRNOG00000030743, ENSRNOG00000016617, ENSRNOG00000008620, ENSRNOG00000020193	288	124	12092	3.724574372759857	0.7847178472783158	0.049905215081238796	1.256602272684193
GOTERM_BP_FAT	GO:0006508~proteolysis	34	7.024793388429752	7.918969815592499E-4	ENSRNOG00000017730, ENSRNOG00000011971, ENSRNOG00000018183, ENSRNOG00000000443, ENSRNOG00000019868, ENSRNOG00000001283, ENSRNOG00000005538, ENSRNOG00000015366, ENSRNOG00000016325, ENSRNOG00000021042, ENSRNOG00000016137, ENSRNOG00000023095, ENSRNOG00000014852, ENSRNOG00000034242, ENSRNOG00000003234, ENSRNOG00000001719, ENSRNOG00000012274, ENSRNOG00000018566, ENSRNOG00000000532, ENSRNOG00000012937,…	288	775	12092	1.8419713261648745	0.8105523346639388	0.052251290248082505	1.3604841193861072
GOTERM_BP_FAT	GO:0032270~positive regulation of cellular protein metabolic process	15	3.0991735537190084	8.513711002753044E-4	ENSRNOG00000017730, ENSRNOG00000013963, ENSRNOG00000018809, ENSRNOG00000019868, ENSRNOG00000001283, ENSRNOG00000005538, ENSRNOG00000037580, ENSRNOG00000016325, ENSRNOG00000021042, ENSRNOG00000028103, ENSRNOG00000020230, ENSRNOG00000018677, ENSRNOG00000020372, ENSRNOG00000001719, ENSRNOG00000014109	288	222	12092	2.8368993993993996	0.8328127466551254	0.05436160143750157	1.4619538166284252
GOTERM_BP_FAT	GO:0022402~cell cycle process	20	4.132231404958678	8.527917422939266E-4	ENSRNOG00000002418, ENSRNOG00000017730, ENSRNOG00000000532, ENSRNOG00000000521, ENSRNOG00000018809, ENSRNOG00000019868, ENSRNOG00000001283, ENSRNOG00000005538, ENSRNOG00000037580, ENSRNOG00000021042, ENSRNOG00000028103, ENSRNOG00000020457, ENSRNOG00000009134, ENSRNOG00000006735, ENSRNOG00000005615, ENSRNOG00000014109, ENSRNOG00000001719, ENSRNOG00000008620, ENSRNOG00000003329, ENSRNOG00000004515	288	356	12092	2.358770287141074	0.8333112052724653	0.05284423663833959	1.4643763925060393
GOTERM_BP_FAT	GO:0006461~protein complex assembly	22	4.545454545454546	9.121834145774143E-4	ENSRNOG00000002182, ENSRNOG00000010258, ENSRNOG00000008364, ENSRNOG00000006238, ENSRNOG00000015285, ENSRNOG00000001924, ENSRNOG00000003597, ENSRNOG00000005275, ENSRNOG00000018371, ENSRNOG00000014187, ENSRNOG00000033567, ENSRNOG00000010170, ENSRNOG00000005731, ENSRNOG00000023538, ENSRNOG00000008237, ENSRNOG00000034242, ENSRNOG00000000955, ENSRNOG00000005796, ENSRNOG00000008620, ENSRNOG00000019208,…	288	415	12092	2.2257697456492638	0.8528730390153906	0.05480729580478838	1.565604935834386
GOTERM_BP_FAT	GO:0070271~protein complex biogenesis	22	4.545454545454546	9.121834145774143E-4	ENSRNOG00000002182, ENSRNOG00000010258, ENSRNOG00000008364, ENSRNOG00000006238, ENSRNOG00000015285, ENSRNOG00000001924, ENSRNOG00000003597, ENSRNOG00000005275, ENSRNOG00000018371, ENSRNOG00000014187, ENSRNOG00000033567, ENSRNOG00000010170, ENSRNOG00000005731, ENSRNOG00000023538, ENSRNOG00000008237, ENSRNOG00000034242, ENSRNOG00000000955, ENSRNOG00000005796, ENSRNOG00000008620, ENSRNOG00000019208,…	288	415	12092	2.2257697456492638	0.8528730390153906	0.05480729580478838	1.565604935834386
GOTERM_BP_FAT	GO:0032268~regulation of cellular protein metabolic process	22	4.545454545454546	9.47922346506151E-4	ENSRNOG00000013963, ENSRNOG00000017730, ENSRNOG00000018809, ENSRNOG00000019868, ENSRNOG00000001283, ENSRNOG00000001738, ENSRNOG00000005538, ENSRNOG00000037580, ENSRNOG00000016325, ENSRNOG00000021042, ENSRNOG00000028103, ENSRNOG00000020230, ENSRNOG00000009609, ENSRNOG00000019834, ENSRNOG00000029028, ENSRNOG00000017206, ENSRNOG00000018677, ENSRNOG00000020372, ENSRNOG00000014109, ENSRNOG00000001719,…	288	416	12092	2.2204193376068377	0.8635205204921905	0.055313653021209275	1.6264719720829768
GOTERM_BP_FAT	GO:0043066~negative regulation of apoptosis	19	3.925619834710744	0.0010076115053091242	ENSRNOG00000002418, ENSRNOG00000031814, ENSRNOG00000009389, ENSRNOG00000000521, ENSRNOG00000002778, ENSRNOG00000006238, ENSRNOG00000008364, ENSRNOG00000003300, ENSRNOG00000001924, ENSRNOG00000005392, ENSRNOG00000005731, ENSRNOG00000018677, ENSRNOG00000020371, ENSRNOG00000005796, ENSRNOG00000002001, ENSRNOG00000008620, ENSRNOG00000002728, ENSRNOG00000013409, ENSRNOG00000018505	288	333	12092	2.3956039372706037	0.8796138664740036	0.05711124266428902	1.7280496190543393
GOTERM_BP_FAT	GO:0043069~negative regulation of programmed cell death	19	3.925619834710744	0.0011844054577460875	ENSRNOG00000002418, ENSRNOG00000031814, ENSRNOG00000009389, ENSRNOG00000000521, ENSRNOG00000002778, ENSRNOG00000006238, ENSRNOG00000008364, ENSRNOG00000003300, ENSRNOG00000001924, ENSRNOG00000005392, ENSRNOG00000005731, ENSRNOG00000018677, ENSRNOG00000020371, ENSRNOG00000005796, ENSRNOG00000002001, ENSRNOG00000008620, ENSRNOG00000002728, ENSRNOG00000013409, ENSRNOG00000018505	288	338	12092	2.3601660092044705	0.9169843041515423	0.06505058576536793	2.028334021287226
GOTERM_BP_FAT	GO:0060548~negative regulation of cell death	19	3.925619834710744	0.0012332078044956483	ENSRNOG00000002418, ENSRNOG00000031814, ENSRNOG00000009389, ENSRNOG00000000521, ENSRNOG00000002778, ENSRNOG00000006238, ENSRNOG00000008364, ENSRNOG00000003300, ENSRNOG00000001924, ENSRNOG00000005392, ENSRNOG00000005731, ENSRNOG00000018677, ENSRNOG00000020371, ENSRNOG00000005796, ENSRNOG00000002001, ENSRNOG00000008620, ENSRNOG00000002728, ENSRNOG00000013409, ENSRNOG00000018505	288	339	12092	2.3532038675843987	0.9250800107614005	0.06591983469294971	2.111072391049651
GOTERM_BP_FAT	GO:0051247~positive regulation of protein metabolic process	15	3.0991735537190084	0.00135640071876569	ENSRNOG00000017730, ENSRNOG00000013963, ENSRNOG00000018809, ENSRNOG00000019868, ENSRNOG00000001283, ENSRNOG00000005538, ENSRNOG00000037580, ENSRNOG00000016325, ENSRNOG00000021042, ENSRNOG00000028103, ENSRNOG00000020230, ENSRNOG00000018677, ENSRNOG00000020372, ENSRNOG00000001719, ENSRNOG00000014109	288	233	12092	2.702968526466381	0.9421773708488839	0.07047961443799178	2.31963806383505
GOTERM_BP_FAT	GO:0018195~peptidyl-arginine modification	4	0.8264462809917356	0.0018952967141984338	ENSRNOG00000012046, ENSRNOG00000014829, ENSRNOG00000007574, ENSRNOG00000026109	288	11	12092	15.267676767676766	0.9813870858389478	0.09479830321323668	3.2270775764805415
GOTERM_BP_FAT	GO:0007017~microtubule-based process	13	2.6859504132231407	0.0024127140335244946	ENSRNOG00000017466, ENSRNOG00000011394, ENSRNOG00000003597, ENSRNOG00000018371, ENSRNOG00000020457, ENSRNOG00000010170, ENSRNOG00000006178, ENSRNOG00000011572, ENSRNOG00000005615, ENSRNOG00000018205, ENSRNOG00000018207, ENSRNOG00000017558, ENSRNOG00000005133	288	195	12092	2.7990740740740745	0.9937352811509472	0.11637927746649057	4.0908706608323575
GOTERM_BP_FAT	GO:0007519~skeletal muscle tissue development	8	1.6528925619834711	0.0024728473588561013	ENSRNOG00000002418, ENSRNOG00000018286, ENSRNOG00000033567, ENSRNOG00000017206, ENSRNOG00000019527, ENSRNOG00000015285, ENSRNOG00000030743, ENSRNOG00000019208	288	78	12092	4.306267806267806	0.9944801841569142	0.11643948486000844	4.1907866399560785
GOTERM_BP_FAT	GO:0060538~skeletal muscle organ development	8	1.6528925619834711	0.0024728473588561013	ENSRNOG00000002418, ENSRNOG00000018286, ENSRNOG00000033567, ENSRNOG00000017206, ENSRNOG00000019527, ENSRNOG00000015285, ENSRNOG00000030743, ENSRNOG00000019208	288	78	12092	4.306267806267806	0.9944801841569142	0.11643948486000844	4.1907866399560785
GOTERM_BP_FAT	GO:0000086~G2/M transition of mitotic cell cycle	4	0.8264462809917356	0.0024829460032234824	ENSRNOG00000000521, ENSRNOG00000006735, ENSRNOG00000005615, ENSRNOG00000003329	288	12	12092	13.99537037037037	0.9945962958877368	0.11433007639243553	4.207556665591616
GOTERM_BP_FAT	GO:0031399~regulation of protein modification process	16	3.3057851239669422	0.0027561292013871036	ENSRNOG00000017730, ENSRNOG00000013963, ENSRNOG00000018809, ENSRNOG00000019868, ENSRNOG00000001283, ENSRNOG00000005538, ENSRNOG00000037580, ENSRNOG00000016325, ENSRNOG00000021042, ENSRNOG00000028103, ENSRNOG00000020230, ENSRNOG00000009609, ENSRNOG00000018677, ENSRNOG00000020372, ENSRNOG00000001719, ENSRNOG00000014109	288	279	12092	2.407805655117483	0.9969598914872772	0.123417222338014	4.660162635847531
GOTERM_BP_FAT	GO:0045597~positive regulation of cell differentiation	15	3.0991735537190084	0.002811275747725053	ENSRNOG00000002418, ENSRNOG00000013963, ENSRNOG00000001704, ENSRNOG00000009389, ENSRNOG00000029910, ENSRNOG00000010624, ENSRNOG00000011533, ENSRNOG00000020193, ENSRNOG00000005392, ENSRNOG00000006735, ENSRNOG00000015906, ENSRNOG00000018977, ENSRNOG00000008620, ENSRNOG00000002728, ENSRNOG00000005133	288	252	12092	2.4991732804232805	0.9972932133639031	0.12311342176610807	4.751283881774038
GOTERM_BP_FAT	GO:0007049~cell cycle	22	4.545454545454546	0.0031535492810705374	ENSRNOG00000002418, ENSRNOG00000017730, ENSRNOG00000000532, ENSRNOG00000002182, ENSRNOG00000018809, ENSRNOG00000000521, ENSRNOG00000019868, ENSRNOG00000001283, ENSRNOG00000005538, ENSRNOG00000037580, ENSRNOG00000021042, ENSRNOG00000028103, ENSRNOG00000020457, ENSRNOG00000009134, ENSRNOG00000006735, ENSRNOG00000032813, ENSRNOG00000005615, ENSRNOG00000014109, ENSRNOG00000001719, ENSRNOG00000008620,…	288	460	12092	2.0080314009661837	0.9986836830244172	0.13428009765188964	5.31500615702265
GOTERM_BP_FAT	GO:0035246~peptidyl-arginine N-methylation	3	0.6198347107438017	0.0032635746701682924	ENSRNOG00000012046, ENSRNOG00000014829, ENSRNOG00000026109	288	4	12092	31.48958333333333	0.9989560197055268	0.13589220810657587	5.4955485953008365
GOTERM_BP_FAT	GO:0001649~osteoblast differentiation	6	1.2396694214876034	0.0033471383456836314	ENSRNOG00000001750, ENSRNOG00000017206, ENSRNOG00000020372, ENSRNOG00000016617, ENSRNOG00000008620, ENSRNOG00000020193	288	43	12092	5.858527131782946	0.9991245568505053	0.136432249223861	5.632452812644306
GOTERM_BP_FAT	GO:0010604~positive regulation of macromolecule metabolic process	33	6.8181818181818175	0.004118571226954905	ENSRNOG00000002418, ENSRNOG00000013963, ENSRNOG00000017730, ENSRNOG00000001704, ENSRNOG00000009605, ENSRNOG00000010708, ENSRNOG00000019868, ENSRNOG00000001283, ENSRNOG00000005538, ENSRNOG00000016325, ENSRNOG00000020804, ENSRNOG00000021042, ENSRNOG00000016617, ENSRNOG00000031368, ENSRNOG00000020230, ENSRNOG00000020640, ENSRNOG00000014187, ENSRNOG00000009446, ENSRNOG00000020372, ENSRNOG00000001719,…	288	825	12092	1.6794444444444445	0.9998278009343287	0.16211521956351493	6.887513744745977
GOTERM_BP_FAT	GO:0051259~protein oligomerization	13	2.6859504132231407	0.004609510644358654	ENSRNOG00000002182, ENSRNOG00000010258, ENSRNOG00000006238, ENSRNOG00000008364, ENSRNOG00000001924, ENSRNOG00000005275, ENSRNOG00000014187, ENSRNOG00000023538, ENSRNOG00000005731, ENSRNOG00000034242, ENSRNOG00000000955, ENSRNOG00000005796, ENSRNOG00000019208	288	211	12092	2.5868220115850447	0.9999388604203993	0.17638082515168851	7.67802683666411
GOTERM_BP_FAT	GO:0001503~ossification	9	1.859504132231405	0.005161723186761472	ENSRNOG00000001750, ENSRNOG00000031814, ENSRNOG00000017206, ENSRNOG00000018082, ENSRNOG00000020372, ENSRNOG00000030743, ENSRNOG00000016617, ENSRNOG00000008620, ENSRNOG00000020193	288	112	12092	3.373883928571429	0.9999809356582152	0.19191819214117745	8.559644625303765
GOTERM_BP_FAT	GO:0065003~macromolecular complex assembly	24	4.958677685950414	0.005293184770276838	ENSRNOG00000002182, ENSRNOG00000010258, ENSRNOG00000012046, ENSRNOG00000008364, ENSRNOG00000006238, ENSRNOG00000015285, ENSRNOG00000001924, ENSRNOG00000003597, ENSRNOG00000005275, ENSRNOG00000018371, ENSRNOG00000014187, ENSRNOG00000033567, ENSRNOG00000010170, ENSRNOG00000005731, ENSRNOG00000023538, ENSRNOG00000008237, ENSRNOG00000034242, ENSRNOG00000010117, ENSRNOG00000000955, ENSRNOG00000005796,…	288	544	12092	1.8523284313725488	0.999985555703672	0.19291878660490014	8.76835343689576
GOTERM_BP_FAT	GO:0018216~peptidyl-arginine methylation	3	0.6198347107438017	0.005354141383243497	ENSRNOG00000012046, ENSRNOG00000014829, ENSRNOG00000026109	288	5	12092	25.191666666666666	0.999987299954095	0.19161365722220558	8.864975962912048
GOTERM_BP_FAT	GO:0060537~muscle tissue development	10	2.066115702479339	0.00561233584355927	ENSRNOG00000002418, ENSRNOG00000018286, ENSRNOG00000033567, ENSRNOG00000017206, ENSRNOG00000019527, ENSRNOG00000015285, ENSRNOG00000009446, ENSRNOG00000030743, ENSRNOG00000001924, ENSRNOG00000019208	288	138	12092	3.0424718196457325	0.9999926374393356	0.19657566982762043	9.273172776935468
GOTERM_BP_FAT	GO:0009991~response to extracellular stimulus	16	3.3057851239669422	0.00570475637770705	ENSRNOG00000002418, ENSRNOG00000013963, ENSRNOG00000001704, ENSRNOG00000000521, ENSRNOG00000000967, ENSRNOG00000017084, ENSRNOG00000019180, ENSRNOG00000014718, ENSRNOG00000017291, ENSRNOG00000014187, ENSRNOG00000007990, ENSRNOG00000006735, ENSRNOG00000018677, ENSRNOG00000011913, ENSRNOG00000009446, ENSRNOG00000005133	288	302	12092	2.224429727740986	0.9999939429663187	0.1962296163580145	9.418867433301791
GOTERM_BP_FAT	GO:0042981~regulation of apoptosis	28	5.785123966942149	0.005730760336429122	ENSRNOG00000002418, ENSRNOG00000022189, ENSRNOG00000000521, ENSRNOG00000009068, ENSRNOG00000005731, ENSRNOG00000012439, ENSRNOG00000034242, ENSRNOG00000020371, ENSRNOG00000005796, ENSRNOG00000009446, ENSRNOG00000002001, ENSRNOG00000008620, ENSRNOG00000015156, ENSRNOG00000013409, ENSRNOG00000018505, ENSRNOG00000018796, ENSRNOG00000031814, ENSRNOG00000017647, ENSRNOG00000009389, ENSRNOG00000002778,…	288	677	12092	1.736500902675201	0.9999942666623809	0.19387918698508955	9.459821143130032
GOTERM_BP_FAT	GO:0043623~cellular protein complex assembly	9	1.859504132231405	0.006043424252504935	ENSRNOG00000018371, ENSRNOG00000033567, ENSRNOG00000010170, ENSRNOG00000008237, ENSRNOG00000015285, ENSRNOG00000008620, ENSRNOG00000029500, ENSRNOG00000003597, ENSRNOG00000017558	288	115	12092	3.285869565217391	0.9999970381463905	0.20014753504383997	9.950872516796206
GOTERM_BP_FAT	GO:0007018~microtubule-based movement	8	1.6528925619834711	0.006198700795669466	ENSRNOG00000018371, ENSRNOG00000010170, ENSRNOG00000017466, ENSRNOG00000006178, ENSRNOG00000011572, ENSRNOG00000011394, ENSRNOG00000003597, ENSRNOG00000017558	288	92	12092	3.6509661835748792	0.9999978665800612	0.20159094402273148	10.193807081271789
GOTERM_BP_FAT	GO:0043067~regulation of programmed cell death	28	5.785123966942149	0.006772929891299484	ENSRNOG00000002418, ENSRNOG00000022189, ENSRNOG00000000521, ENSRNOG00000009068, ENSRNOG00000005731, ENSRNOG00000012439, ENSRNOG00000034242, ENSRNOG00000020371, ENSRNOG00000005796, ENSRNOG00000009446, ENSRNOG00000002001, ENSRNOG00000008620, ENSRNOG00000015156, ENSRNOG00000013409, ENSRNOG00000018505, ENSRNOG00000018796, ENSRNOG00000031814, ENSRNOG00000017647, ENSRNOG00000009389, ENSRNOG00000002778,…	288	686	12092	1.713718820861678	0.9999993662032864	0.21485782847332846	11.086851359049687
GOTERM_BP_FAT	GO:0006915~apoptosis	18	3.71900826446281	0.006843016215837371	ENSRNOG00000002418, ENSRNOG00000002778, ENSRNOG00000009068, ENSRNOG00000006238, ENSRNOG00000014986, ENSRNOG00000001924, ENSRNOG00000005392, ENSRNOG00000033498, ENSRNOG00000012709, ENSRNOG00000002520, ENSRNOG00000012439, ENSRNOG00000034242, ENSRNOG00000009131, ENSRNOG00000005053, ENSRNOG00000008620, ENSRNOG00000002579, ENSRNOG00000018505, ENSRNOG00000005133	288	368	12092	2.0536684782608696	0.9999994534979243	0.21363073613489358	11.195275260800951
GOTERM_BP_FAT	GO:0045682~regulation of epidermis development	4	0.8264462809917356	0.007029876891208027	ENSRNOG00000002418, ENSRNOG00000012886, ENSRNOG00000001924, ENSRNOG00000005392	288	17	12092	9.87908496732026	0.9999996318870719	0.21562403071282576	11.483741197877674
GOTERM_BP_FAT	GO:0001558~regulation of cell growth	11	2.272727272727273	0.007068988346250073	ENSRNOG00000002418, ENSRNOG00000013963, ENSRNOG00000007990, ENSRNOG00000000521, ENSRNOG00000017206, ENSRNOG00000015906, ENSRNOG00000008620, ENSRNOG00000018205, ENSRNOG00000001924, ENSRNOG00000014948, ENSRNOG00000005133	288	169	12092	2.7328238001314924	0.9999996611110081	0.2135953223195204	11.54400762155049
GOTERM_BP_FAT	GO:0010941~regulation of cell death	28	5.785123966942149	0.0071253401405088285	ENSRNOG00000002418, ENSRNOG00000022189, ENSRNOG00000000521, ENSRNOG00000009068, ENSRNOG00000005731, ENSRNOG00000012439, ENSRNOG00000034242, ENSRNOG00000020371, ENSRNOG00000005796, ENSRNOG00000009446, ENSRNOG00000002001, ENSRNOG00000008620, ENSRNOG00000015156, ENSRNOG00000013409, ENSRNOG00000018505, ENSRNOG00000018796, ENSRNOG00000031814, ENSRNOG00000017647, ENSRNOG00000009389, ENSRNOG00000002778,…	288	689	12092	1.7062570553136591	0.9999996991872568	0.21208223497603873	11.630771526319661
GOTERM_BP_FAT	GO:0031667~response to nutrient levels	15	3.0991735537190084	0.007538859331210556	ENSRNOG00000002418, ENSRNOG00000013963, ENSRNOG00000001704, ENSRNOG00000000967, ENSRNOG00000017084, ENSRNOG00000019180, ENSRNOG00000014718, ENSRNOG00000017291, ENSRNOG00000014187, ENSRNOG00000007990, ENSRNOG00000006735, ENSRNOG00000018677, ENSRNOG00000011913, ENSRNOG00000009446, ENSRNOG00000005133	288	282	12092	2.2333037825059106	0.9999998745780706	0.21987879019976064	12.265011327578524
GOTERM_BP_FAT	GO:0033554~cellular response to stress	20	4.132231404958678	0.007973895446944712	ENSRNOG00000032293, ENSRNOG00000009088, ENSRNOG00000000532, ENSRNOG00000018796, ENSRNOG00000000521, ENSRNOG00000002778, ENSRNOG00000009068, ENSRNOG00000008364, ENSRNOG00000003300, ENSRNOG00000001924, ENSRNOG00000009663, ENSRNOG00000016137, ENSRNOG00000033498, ENSRNOG00000006859, ENSRNOG00000034242, ENSRNOG00000032813, ENSRNOG00000020371, ENSRNOG00000005615, ENSRNOG00000005796, ENSRNOG00000009446	288	436	12092	1.9259683995922527	0.9999999500528124	0.2279073812207294	12.927622219164336
GOTERM_BP_FAT	GO:0012501~programmed cell death	18	3.71900826446281	0.008317193035577673	ENSRNOG00000002418, ENSRNOG00000002778, ENSRNOG00000009068, ENSRNOG00000006238, ENSRNOG00000014986, ENSRNOG00000001924, ENSRNOG00000005392, ENSRNOG00000033498, ENSRNOG00000012709, ENSRNOG00000002520, ENSRNOG00000012439, ENSRNOG00000034242, ENSRNOG00000009131, ENSRNOG00000005053, ENSRNOG00000008620, ENSRNOG00000002579, ENSRNOG00000018505, ENSRNOG00000005133	288	376	12092	2.009973404255319	0.9999999758539524	0.23336511674370497	13.447173236566968
GOTERM_BP_FAT	GO:0006974~response to DNA damage stimulus	14	2.8925619834710745	0.008760019622997953	ENSRNOG00000032293, ENSRNOG00000000532, ENSRNOG00000000521, ENSRNOG00000002778, ENSRNOG00000009068, ENSRNOG00000003300, ENSRNOG00000001924, ENSRNOG00000009663, ENSRNOG00000016137, ENSRNOG00000033498, ENSRNOG00000034242, ENSRNOG00000032813, ENSRNOG00000020371, ENSRNOG00000005615	288	258	12092	2.278316106804479	0.9999999905484749	0.2410181830943211	14.113039671895478
GOTERM_BP_FAT	GO:0048584~positive regulation of response to stimulus	13	2.6859504132231407	0.009526229872596149	ENSRNOG00000002418, ENSRNOG00000019842, ENSRNOG00000000532, ENSRNOG00000009389, ENSRNOG00000011971, ENSRNOG00000000443, ENSRNOG00000018677, ENSRNOG00000019202, ENSRNOG00000001425, ENSRNOG00000006238, ENSRNOG00000008620, ENSRNOG00000007457, ENSRNOG00000017703	288	232	12092	2.352670019157088	0.9999999981368155	0.25591695339985665	15.253783101251061
GOTERM_BP_FAT	GO:0002684~positive regulation of immune system process	13	2.6859504132231407	0.009526229872596149	ENSRNOG00000002418, ENSRNOG00000013963, ENSRNOG00000009389, ENSRNOG00000000521, ENSRNOG00000011971, ENSRNOG00000000443, ENSRNOG00000019202, ENSRNOG00000018977, ENSRNOG00000001425, ENSRNOG00000006238, ENSRNOG00000007457, ENSRNOG00000010624, ENSRNOG00000017703	288	232	12092	2.352670019157088	0.9999999981368155	0.25591695339985665	15.253783101251061
GOTERM_BP_FAT	GO:0007584~response to nutrient	12	2.479338842975207	0.010230973505093274	ENSRNOG00000002418, ENSRNOG00000013963, ENSRNOG00000001704, ENSRNOG00000014187, ENSRNOG00000007990, ENSRNOG00000000967, ENSRNOG00000006735, ENSRNOG00000011913, ENSRNOG00000009446, ENSRNOG00000019180, ENSRNOG00000014718, ENSRNOG00000005133	288	206	12092	2.4457928802588995	0.9999999995820696	0.26873637640360404	16.29039737907121
GOTERM_BP_FAT	GO:0043933~macromolecular complex subunit organization	24	4.958677685950414	0.01031772590296573	ENSRNOG00000002182, ENSRNOG00000010258, ENSRNOG00000012046, ENSRNOG00000008364, ENSRNOG00000006238, ENSRNOG00000015285, ENSRNOG00000001924, ENSRNOG00000003597, ENSRNOG00000005275, ENSRNOG00000018371, ENSRNOG00000014187, ENSRNOG00000033567, ENSRNOG00000010170, ENSRNOG00000005731, ENSRNOG00000023538, ENSRNOG00000008237, ENSRNOG00000034242, ENSRNOG00000010117, ENSRNOG00000000955, ENSRNOG00000005796,…	288	576	12092	1.749421296296296	0.9999999996523335	0.2673884614265065	16.417173302824793
GOTERM_BP_FAT	GO:0030308~negative regulation of cell growth	7	1.4462809917355373	0.011091132681059358	ENSRNOG00000002418, ENSRNOG00000007990, ENSRNOG00000000521, ENSRNOG00000015906, ENSRNOG00000008620, ENSRNOG00000001924, ENSRNOG00000014948	288	79	12092	3.7202883263009845	0.9999999999326761	0.2809902495932963	17.539426505029574
GOTERM_BP_FAT	GO:0040008~regulation of growth	15	3.0991735537190084	0.011810084045981644	ENSRNOG00000002418, ENSRNOG00000013963, ENSRNOG00000000521, ENSRNOG00000021240, ENSRNOG00000010708, ENSRNOG00000001924, ENSRNOG00000033567, ENSRNOG00000007990, ENSRNOG00000017206, ENSRNOG00000015906, ENSRNOG00000008620, ENSRNOG00000018205, ENSRNOG00000019208, ENSRNOG00000014948, ENSRNOG00000005133	288	298	12092	2.11339485458613	0.9999999999853824	0.2928489581441561	18.56991595475648
GOTERM_BP_FAT	GO:0010033~response to organic substance	34	7.024793388429752	0.012570612036509244	ENSRNOG00000002418, ENSRNOG00000013963, ENSRNOG00000001242, ENSRNOG00000003625, ENSRNOG00000000521, ENSRNOG00000011971, ENSRNOG00000019180, ENSRNOG00000019834, ENSRNOG00000017291, ENSRNOG00000001004, ENSRNOG00000007743, ENSRNOG00000005796, ENSRNOG00000009446, ENSRNOG00000020372, ENSRNOG00000015156, ENSRNOG00000019311, ENSRNOG00000005133, ENSRNOG00000018796, ENSRNOG00000031814, ENSRNOG00000017084,…	288	928	12092	1.5382842432950192	0.999999999997098	0.3050479787582382	19.646785629108855
GOTERM_BP_FAT	GO:0014706~striated muscle tissue development	9	1.859504132231405	0.012806815631831971	ENSRNOG00000002418, ENSRNOG00000018286, ENSRNOG00000033567, ENSRNOG00000017206, ENSRNOG00000019527, ENSRNOG00000015285, ENSRNOG00000009446, ENSRNOG00000030743, ENSRNOG00000019208	288	131	12092	2.8845419847328246	0.9999999999982441	0.3063473550880791	19.978497950368666
GOTERM_BP_FAT	GO:0031327~negative regulation of cellular biosynthetic process	21	4.338842975206612	0.013193985453428222	ENSRNOG00000015236, ENSRNOG00000005417, ENSRNOG00000017647, ENSRNOG00000002778, ENSRNOG00000015852, ENSRNOG00000010258, ENSRNOG00000009015, ENSRNOG00000016617, ENSRNOG00000001924, ENSRNOG00000020193, ENSRNOG00000020230, ENSRNOG00000009609, ENSRNOG00000006859, ENSRNOG00000017206, ENSRNOG00000015906, ENSRNOG00000012081, ENSRNOG00000001004, ENSRNOG00000030019, ENSRNOG00000009446, ENSRNOG00000020372,…	288	491	12092	1.7957399864222674	0.9999999999992295	0.310570187464843	20.51943049031195
GOTERM_BP_FAT	GO:0022613~ribonucleoprotein complex biogenesis	9	1.859504132231405	0.01336212038861831	ENSRNOG00000022229, ENSRNOG00000002778, ENSRNOG00000021773, ENSRNOG00000010117, ENSRNOG00000012046, ENSRNOG00000018453, ENSRNOG00000009857, ENSRNOG00000004515, ENSRNOG00000009609	288	132	12092	2.8626893939393936	0.9999999999994613	0.3104426704498161	20.753264899068636
GOTERM_BP_FAT	GO:0046907~intracellular transport	21	4.338842975206612	0.01365269990658343	ENSRNOG00000002418, ENSRNOG00000015236, ENSRNOG00000022189, ENSRNOG00000031814, ENSRNOG00000017466, ENSRNOG00000000457, ENSRNOG00000010624, ENSRNOG00000034093, ENSRNOG00000036696, ENSRNOG00000036678, ENSRNOG00000005763, ENSRNOG00000011014, ENSRNOG00000004518, ENSRNOG00000014093, ENSRNOG00000030683, ENSRNOG00000012439, ENSRNOG00000034242, ENSRNOG00000011572, ENSRNOG00000020014, ENSRNOG00000018977,…	288	492	12092	1.792090108401084	0.9999999999997098	0.31264989465966087	21.155862284432203
GOTERM_BP_FAT	GO:0006732~coenzyme metabolic process	10	2.066115702479339	0.01410110855515963	ENSRNOG00000019582, ENSRNOG00000005275, ENSRNOG00000001242, ENSRNOG00000023538, ENSRNOG00000029726, ENSRNOG00000014915, ENSRNOG00000007743, ENSRNOG00000015210, ENSRNOG00000013409, ENSRNOG00000017523	288	160	12092	2.6241319444444446	0.9999999999998883	0.3177419851826695	21.77335231792633
GOTERM_BP_FAT	GO:0045599~negative regulation of fat cell differentiation	3	0.6198347107438017	0.014301173721287636	ENSRNOG00000006859, ENSRNOG00000001004, ENSRNOG00000016617	288	8	12092	15.744791666666664	0.9999999999999271	0.3181205061506479	22.047383518266873
GOTERM_BP_FAT	GO:0040012~regulation of locomotion	11	2.272727272727273	0.014404109352852154	ENSRNOG00000002418, ENSRNOG00000013963, ENSRNOG00000019842, ENSRNOG00000001750, ENSRNOG00000014187, ENSRNOG00000017206, ENSRNOG00000018677, ENSRNOG00000007650, ENSRNOG00000017120, ENSRNOG00000008620, ENSRNOG00000009609	288	188	12092	2.4566341607565017	0.9999999999999414	0.31672472298732346	22.18802282501098
GOTERM_BP_FAT	GO:0051262~protein tetramerization	5	1.0330578512396695	0.014518993211806384	ENSRNOG00000005275, ENSRNOG00000014187, ENSRNOG00000023538, ENSRNOG00000008364, ENSRNOG00000001924	288	40	12092	5.248263888888889	0.9999999999999541	0.3155760144102525	22.34470449556678
GOTERM_BP_FAT	GO:0009890~negative regulation of biosynthetic process	21	4.338842975206612	0.01629562520061416	ENSRNOG00000015236, ENSRNOG00000005417, ENSRNOG00000017647, ENSRNOG00000002778, ENSRNOG00000015852, ENSRNOG00000010258, ENSRNOG00000009015, ENSRNOG00000016617, ENSRNOG00000001924, ENSRNOG00000020193, ENSRNOG00000020230, ENSRNOG00000009609, ENSRNOG00000006859, ENSRNOG00000017206, ENSRNOG00000015906, ENSRNOG00000012081, ENSRNOG00000001004, ENSRNOG00000030019, ENSRNOG00000009446, ENSRNOG00000020372,…	288	501	12092	1.7598968729208253	0.999999999999999	0.3434554228962958	24.730199097347093
GOTERM_BP_FAT	GO:0051094~positive regulation of developmental process	15	3.0991735537190084	0.01648797220914791	ENSRNOG00000002418, ENSRNOG00000013963, ENSRNOG00000001704, ENSRNOG00000009389, ENSRNOG00000029910, ENSRNOG00000010624, ENSRNOG00000011533, ENSRNOG00000020193, ENSRNOG00000005392, ENSRNOG00000006735, ENSRNOG00000015906, ENSRNOG00000018977, ENSRNOG00000008620, ENSRNOG00000002728, ENSRNOG00000005133	288	311	12092	2.02505359056806	0.9999999999999993	0.3433754895962282	24.98428111964024
GOTERM_BP_FAT	GO:0030334~regulation of cell migration	10	2.066115702479339	0.016928657046950686	ENSRNOG00000002418, ENSRNOG00000013963, ENSRNOG00000001750, ENSRNOG00000014187, ENSRNOG00000017206, ENSRNOG00000018677, ENSRNOG00000007650, ENSRNOG00000017120, ENSRNOG00000008620, ENSRNOG00000009609	288	165	12092	2.5446127946127945	0.9999999999999998	0.3474317958174332	25.56336337438524
GOTERM_BP_FAT	GO:0042475~odontogenesis of dentine-containing tooth	5	1.0330578512396695	0.017141165192561314	ENSRNOG00000008414, ENSRNOG00000005796, ENSRNOG00000015285, ENSRNOG00000001924, ENSRNOG00000020193	288	42	12092	4.998346560846561	0.9999999999999998	0.34764028764909605	25.841102241020142
GOTERM_BP_FAT	GO:0010243~response to organic nitrogen	8	1.6528925619834711	0.01723464828280911	ENSRNOG00000002418, ENSRNOG00000007415, ENSRNOG00000000967, ENSRNOG00000000521, ENSRNOG00000029726, ENSRNOG00000001004, ENSRNOG00000007743, ENSRNOG00000003300	288	112	12092	2.9990079365079367	0.9999999999999999	0.34591295771315467	25.962971074676943
GOTERM_BP_FAT	GO:0045792~negative regulation of cell size	7	1.4462809917355373	0.017243162823729105	ENSRNOG00000002418, ENSRNOG00000007990, ENSRNOG00000000521, ENSRNOG00000015906, ENSRNOG00000008620, ENSRNOG00000001924, ENSRNOG00000014948	288	87	12092	3.378192848020434	0.9999999999999999	0.3428509960586448	25.97406163903935
GOTERM_BP_FAT	GO:0045667~regulation of osteoblast differentiation	5	1.0330578512396695	0.01855593717682367	ENSRNOG00000013963, ENSRNOG00000001750, ENSRNOG00000020372, ENSRNOG00000008620, ENSRNOG00000020193	288	43	12092	4.882105943152455	1.0	0.3604382326500716	27.66540893576195
GOTERM_BP_FAT	GO:0006575~cellular amino acid derivative metabolic process	10	2.066115702479339	0.0188126498681379	ENSRNOG00000002418, ENSRNOG00000001242, ENSRNOG00000023538, ENSRNOG00000029726, ENSRNOG00000014915, ENSRNOG00000003809, ENSRNOG00000007743, ENSRNOG00000007574, ENSRNOG00000015210, ENSRNOG00000013409	288	168	12092	2.4991732804232805	1.0	0.36117358588962967	27.991866448516088
GOTERM_BP_FAT	GO:0050778~positive regulation of immune response	9	1.859504132231405	0.019178751794604612	ENSRNOG00000002418, ENSRNOG00000009389, ENSRNOG00000011971, ENSRNOG00000000443, ENSRNOG00000019202, ENSRNOG00000001425, ENSRNOG00000006238, ENSRNOG00000007457, ENSRNOG00000017703	288	141	12092	2.6799645390070923	1.0	0.36355111069715274	28.45503183834429
GOTERM_BP_FAT	GO:0007517~muscle organ development	10	2.066115702479339	0.019473230828741757	ENSRNOG00000002418, ENSRNOG00000018286, ENSRNOG00000033567, ENSRNOG00000017206, ENSRNOG00000019527, ENSRNOG00000015285, ENSRNOG00000009446, ENSRNOG00000030743, ENSRNOG00000001924, ENSRNOG00000019208	288	169	12092	2.4843852728468114	1.0	0.36479999278957254	28.825546787956625
GOTERM_BP_FAT	GO:0008219~cell death	18	3.71900826446281	0.01963465253954825	ENSRNOG00000002418, ENSRNOG00000002778, ENSRNOG00000009068, ENSRNOG00000006238, ENSRNOG00000014986, ENSRNOG00000001924, ENSRNOG00000005392, ENSRNOG00000033498, ENSRNOG00000012709, ENSRNOG00000002520, ENSRNOG00000012439, ENSRNOG00000034242, ENSRNOG00000009131, ENSRNOG00000005053, ENSRNOG00000008620, ENSRNOG00000002579, ENSRNOG00000018505, ENSRNOG00000005133	288	413	12092	1.829903147699758	1.0	0.3640534079853084	29.027880504291137
GOTERM_BP_FAT	GO:0006730~one-carbon metabolic process	8	1.6528925619834711	0.019644234166185055	ENSRNOG00000005275, ENSRNOG00000000532, ENSRNOG00000021323, ENSRNOG00000012046, ENSRNOG00000014829, ENSRNOG00000003300, ENSRNOG00000026109, ENSRNOG00000009857	288	115	12092	2.9207729468599033	1.0	0.3610916635709529	29.03987352007571
GOTERM_BP_FAT	GO:0048729~tissue morphogenesis	12	2.479338842975207	0.01997331580138579	ENSRNOG00000002418, ENSRNOG00000009088, ENSRNOG00000001750, ENSRNOG00000014187, ENSRNOG00000015906, ENSRNOG00000000609, ENSRNOG00000015852, ENSRNOG00000029910, ENSRNOG00000009446, ENSRNOG00000008620, ENSRNOG00000001924, ENSRNOG00000005392	288	227	12092	2.2195301027900145	1.0	0.3628363724440402	29.45061745743728
GOTERM_BP_FAT	GO:0042254~ribosome biogenesis	7	1.4462809917355373	0.020057052697442155	ENSRNOG00000022229, ENSRNOG00000002778, ENSRNOG00000021773, ENSRNOG00000018453, ENSRNOG00000009857, ENSRNOG00000004515, ENSRNOG00000009609	288	90	12092	3.2655864197530864	1.0	0.36101423520368714	29.554775749704998
GOTERM_BP_FAT	GO:0019884~antigen processing and presentation of exogenous antigen	4	0.8264462809917356	0.02068635323941337	ENSRNOG00000018977, ENSRNOG00000010624, ENSRNOG00000029500, ENSRNOG00000017703	288	25	12092	6.717777777777778	1.0	0.366984249462044	30.332924300730035
GOTERM_BP_FAT	GO:0009968~negative regulation of signal transduction	11	2.272727272727273	0.021310551133045464	ENSRNOG00000014874, ENSRNOG00000036696, ENSRNOG00000001750, ENSRNOG00000014187, ENSRNOG00000017206, ENSRNOG00000015906, ENSRNOG00000009068, ENSRNOG00000015285, ENSRNOG00000020193, ENSRNOG00000005392, ENSRNOG00000018505	288	200	12092	2.3092361111111113	1.0	0.37271190852709124	31.096757739469673
GOTERM_BP_FAT	GO:0048634~regulation of muscle development	5	1.0330578512396695	0.021597485920496016	ENSRNOG00000033567, ENSRNOG00000010708, ENSRNOG00000020372, ENSRNOG00000008620, ENSRNOG00000005392	288	45	12092	4.665123456790123	1.0	0.3736676309366075	31.445227441415426
GOTERM_BP_FAT	GO:0010648~negative regulation of cell communication	12	2.479338842975207	0.021643361375413766	ENSRNOG00000014874, ENSRNOG00000036696, ENSRNOG00000001750, ENSRNOG00000014187, ENSRNOG00000017206, ENSRNOG00000015906, ENSRNOG00000009068, ENSRNOG00000015285, ENSRNOG00000015420, ENSRNOG00000020193, ENSRNOG00000005392, ENSRNOG00000018505	288	230	12092	2.1905797101449274	1.0	0.37132618035611187	31.50078697208111
GOTERM_BP_FAT	GO:0016265~death	18	3.71900826446281	0.022676088395726345	ENSRNOG00000002418, ENSRNOG00000002778, ENSRNOG00000009068, ENSRNOG00000006238, ENSRNOG00000014986, ENSRNOG00000001924, ENSRNOG00000005392, ENSRNOG00000033498, ENSRNOG00000012709, ENSRNOG00000002520, ENSRNOG00000012439, ENSRNOG00000034242, ENSRNOG00000009131, ENSRNOG00000005053, ENSRNOG00000008620, ENSRNOG00000002579, ENSRNOG00000018505, ENSRNOG00000005133	288	420	12092	1.7994047619047617	1.0	0.38225531846191263	32.74034741260902
GOTERM_BP_FAT	GO:0001501~skeletal system development	13	2.6859504132231407	0.024026746527224453	ENSRNOG00000002418, ENSRNOG00000001750, ENSRNOG00000031814, ENSRNOG00000001704, ENSRNOG00000016617, ENSRNOG00000030743, ENSRNOG00000020193, ENSRNOG00000001924, ENSRNOG00000006859, ENSRNOG00000017206, ENSRNOG00000018082, ENSRNOG00000008620, ENSRNOG00000020372	288	264	12092	2.0674978956228953	1.0	0.396895855630667	34.329638529595066
GOTERM_BP_FAT	GO:0070647~protein modification by small protein conjugation or removal	8	1.6528925619834711	0.024167690890779945	ENSRNOG00000000532, ENSRNOG00000012937, ENSRNOG00000003917, ENSRNOG00000003234, ENSRNOG00000010258, ENSRNOG00000014986, ENSRNOG00000006738, ENSRNOG00000020230	288	120	12092	2.799074074074074	1.0	0.3956980752442054	34.49343038984164
GOTERM_BP_FAT	GO:0000122~negative regulation of transcription from RNA polymerase II promoter	12	2.479338842975207	0.027067633077153985	ENSRNOG00000005417, ENSRNOG00000015906, ENSRNOG00000001004, ENSRNOG00000012081, ENSRNOG00000010258, ENSRNOG00000009015, ENSRNOG00000009446, ENSRNOG00000020372, ENSRNOG00000016617, ENSRNOG00000008620, ENSRNOG00000001924, ENSRNOG00000020230	288	238	12092	2.1169467787114846	1.0	0.4284885535363605	37.77923838123988
GOTERM_BP_FAT	GO:0032446~protein modification by small protein conjugation	7	1.4462809917355373	0.027798623451063403	ENSRNOG00000000532, ENSRNOG00000012937, ENSRNOG00000003234, ENSRNOG00000010258, ENSRNOG00000014986, ENSRNOG00000006738, ENSRNOG00000020230	288	97	12092	3.0299255441008017	1.0	0.4340604275386435	38.582639460337134
GOTERM_BP_FAT	GO:0045596~negative regulation of cell differentiation	11	2.272727272727273	0.030238347550808144	ENSRNOG00000006859, ENSRNOG00000001750, ENSRNOG00000017647, ENSRNOG00000001004, ENSRNOG00000005796, ENSRNOG00000020372, ENSRNOG00000016617, ENSRNOG00000008620, ENSRNOG00000001924, ENSRNOG00000011533, ENSRNOG00000005392	288	212	12092	2.17852463312369	1.0	0.4588718413591315	41.19386829153271
GOTERM_BP_FAT	GO:0006357~regulation of transcription from RNA polymerase II promoter	23	4.75206611570248	0.030449938917370925	ENSRNOG00000005417, ENSRNOG00000001704, ENSRNOG00000009605, ENSRNOG00000002778, ENSRNOG00000010708, ENSRNOG00000010258, ENSRNOG00000009015, ENSRNOG00000030743, ENSRNOG00000016617, ENSRNOG00000001924, ENSRNOG00000020193, ENSRNOG00000031368, ENSRNOG00000020230, ENSRNOG00000020640, ENSRNOG00000001877, ENSRNOG00000015906, ENSRNOG00000018677, ENSRNOG00000001004, ENSRNOG00000012081, ENSRNOG00000001104,…	288	604	12092	1.5988088668138336	1.0	0.4580756336384456	41.41533465439641
GOTERM_BP_FAT	GO:0006641~triglyceride metabolic process	5	1.0330578512396695	0.030471936754601654	ENSRNOG00000013963, ENSRNOG00000006859, ENSRNOG00000016573, ENSRNOG00000008364, ENSRNOG00000019180	288	50	12092	4.198611111111111	1.0	0.45520659362719496	41.438313983815846
GOTERM_BP_FAT	GO:0048146~positive regulation of fibroblast proliferation	4	0.8264462809917356	0.030669963260439977	ENSRNOG00000000521, ENSRNOG00000015906, ENSRNOG00000002728, ENSRNOG00000005392	288	29	12092	5.791187739463601	1.0	0.45430603830017724	41.64479399913623
GOTERM_BP_FAT	GO:0048741~skeletal muscle fiber development	4	0.8264462809917356	0.030669963260439977	ENSRNOG00000018286, ENSRNOG00000033567, ENSRNOG00000015285, ENSRNOG00000030743	288	29	12092	5.791187739463601	1.0	0.45430603830017724	41.64479399913623
GOTERM_BP_FAT	GO:0010627~regulation of protein kinase cascade	12	2.479338842975207	0.03158531798682371	ENSRNOG00000002418, ENSRNOG00000013963, ENSRNOG00000036696, ENSRNOG00000014187, ENSRNOG00000002520, ENSRNOG00000009884, ENSRNOG00000009389, ENSRNOG00000018677, ENSRNOG00000009068, ENSRNOG00000008364, ENSRNOG00000006238, ENSRNOG00000002001	288	244	12092	2.0648907103825134	1.0	0.46116289664063803	42.590342730836625
GOTERM_BP_FAT	GO:0009894~regulation of catabolic process	7	1.4462809917355373	0.031646960513902554	ENSRNOG00000017730, ENSRNOG00000019834, ENSRNOG00000018677, ENSRNOG00000020372, ENSRNOG00000001719, ENSRNOG00000028103, ENSRNOG00000018505	288	100	12092	2.939027777777778	1.0	0.4587835112023988	42.653497008673135
GOTERM_BP_FAT	GO:0008361~regulation of cell size	10	2.066115702479339	0.032468041115926154	ENSRNOG00000002418, ENSRNOG00000013963, ENSRNOG00000007990, ENSRNOG00000000521, ENSRNOG00000015906, ENSRNOG00000008620, ENSRNOG00000032922, ENSRNOG00000001924, ENSRNOG00000014948, ENSRNOG00000005133	288	185	12092	2.2695195195195197	1.0	0.46444591369828747	43.48849603227373
GOTERM_BP_FAT	GO:0048638~regulation of developmental growth	5	1.0330578512396695	0.0324690333315064	ENSRNOG00000033567, ENSRNOG00000010708, ENSRNOG00000018205, ENSRNOG00000019208, ENSRNOG00000005133	288	51	12092	4.116285403050109	1.0	0.46146196006662143	43.48949810184204
GOTERM_BP_FAT	GO:0045088~regulation of innate immune response	5	1.0330578512396695	0.0324690333315064	ENSRNOG00000009389, ENSRNOG00000019202, ENSRNOG00000000457, ENSRNOG00000007457, ENSRNOG00000017703	288	51	12092	4.116285403050109	1.0	0.46146196006662143	43.48949810184204
GOTERM_BP_FAT	GO:0048589~developmental growth	8	1.6528925619834711	0.03281391163299181	ENSRNOG00000018286, ENSRNOG00000017206, ENSRNOG00000016587, ENSRNOG00000019527, ENSRNOG00000015285, ENSRNOG00000008620, ENSRNOG00000032922, ENSRNOG00000019208	288	128	12092	2.624131944444444	1.0	0.46208013927308844	43.83678912519077
GOTERM_BP_FAT	GO:0040007~growth	11	2.272727272727273	0.032840843940538905	ENSRNOG00000002418, ENSRNOG00000018286, ENSRNOG00000017206, ENSRNOG00000010588, ENSRNOG00000016587, ENSRNOG00000019527, ENSRNOG00000015285, ENSRNOG00000009446, ENSRNOG00000008620, ENSRNOG00000032922, ENSRNOG00000019208	288	215	12092	2.14812661498708	1.0	0.4594237890546038	43.86382502699811
GOTERM_BP_FAT	GO:0051223~regulation of protein transport	7	1.4462809917355373	0.03300309702736734	ENSRNOG00000002418, ENSRNOG00000012937, ENSRNOG00000012081, ENSRNOG00000020063, ENSRNOG00000006238, ENSRNOG00000008620, ENSRNOG00000018505	288	101	12092	2.909928492849285	1.0	0.45818709536708735	44.02644293840369
GOTERM_BP_FAT	GO:0051258~protein polymerization	4	0.8264462809917356	0.03349594876841055	ENSRNOG00000018371, ENSRNOG00000010170, ENSRNOG00000003597, ENSRNOG00000017558	288	30	12092	5.598148148148148	1.0	0.46032094425631065	44.51768547643681
GOTERM_BP_FAT	GO:0046486~glycerolipid metabolic process	9	1.859504132231405	0.033633533338981336	ENSRNOG00000013963, ENSRNOG00000006859, ENSRNOG00000023538, ENSRNOG00000012295, ENSRNOG00000016573, ENSRNOG00000008364, ENSRNOG00000020371, ENSRNOG00000025883, ENSRNOG00000019180	288	157	12092	2.406847133757962	1.0	0.4588529686906262	44.654093848402084
GOTERM_BP_FAT	GO:0051270~regulation of cell motion	10	2.066115702479339	0.03367178004401658	ENSRNOG00000002418, ENSRNOG00000013963, ENSRNOG00000001750, ENSRNOG00000014187, ENSRNOG00000017206, ENSRNOG00000018677, ENSRNOG00000007650, ENSRNOG00000017120, ENSRNOG00000008620, ENSRNOG00000009609	288	186	12092	2.2573178016726407	1.0	0.4564125540275985	44.69195742072498
GOTERM_BP_FAT	GO:0022604~regulation of cell morphogenesis	8	1.6528925619834711	0.03402265374570454	ENSRNOG00000002418, ENSRNOG00000015852, ENSRNOG00000007136, ENSRNOG00000008620, ENSRNOG00000018205, ENSRNOG00000028946, ENSRNOG00000005392, ENSRNOG00000005133	288	129	12092	2.6037898363479757	1.0	0.4571113845233493	45.03817916548378
GOTERM_BP_FAT	GO:0045926~negative regulation of growth	7	1.4462809917355373	0.03439643041120355	ENSRNOG00000002418, ENSRNOG00000007990, ENSRNOG00000000521, ENSRNOG00000015906, ENSRNOG00000008620, ENSRNOG00000001924, ENSRNOG00000014948	288	102	12092	2.8813997821350763	1.0	0.4580239506158722	45.40475343294311
GOTERM_BP_FAT	GO:0007498~mesoderm development	5	1.0330578512396695	0.03454107700698755	ENSRNOG00000009088, ENSRNOG00000001750, ENSRNOG00000029910, ENSRNOG00000008620, ENSRNOG00000001924	288	52	12092	4.037126068376069	1.0	0.4566878283647414	45.54599361019579
GOTERM_BP_FAT	GO:0030336~negative regulation of cell migration	5	1.0330578512396695	0.036688295309145205	ENSRNOG00000001750, ENSRNOG00000017206, ENSRNOG00000007650, ENSRNOG00000017120, ENSRNOG00000009609	288	53	12092	3.960953878406709	1.0	0.4744951774293916	47.60257738968225
GOTERM_BP_FAT	GO:0010558~negative regulation of macromolecule biosynthetic process	19	3.925619834710744	0.036920083806249726	ENSRNOG00000015236, ENSRNOG00000005417, ENSRNOG00000017647, ENSRNOG00000002778, ENSRNOG00000015852, ENSRNOG00000010258, ENSRNOG00000009015, ENSRNOG00000016617, ENSRNOG00000001924, ENSRNOG00000020193, ENSRNOG00000020230, ENSRNOG00000009609, ENSRNOG00000017206, ENSRNOG00000015906, ENSRNOG00000012081, ENSRNOG00000001004, ENSRNOG00000009446, ENSRNOG00000020372, ENSRNOG00000008620	288	480	12092	1.6619502314814816	1.0	0.47390508091828143	47.820151837818315
GOTERM_BP_FAT	GO:0042476~odontogenesis	5	1.0330578512396695	0.03891084371564506	ENSRNOG00000008414, ENSRNOG00000005796, ENSRNOG00000015285, ENSRNOG00000001924, ENSRNOG00000020193	288	54	12092	3.8876028806584366	1.0	0.48938386493444286	49.654097048651046
GOTERM_BP_FAT	GO:0032868~response to insulin stimulus	8	1.6528925619834711	0.039152809273006885	ENSRNOG00000006859, ENSRNOG00000031814, ENSRNOG00000017084, ENSRNOG00000021130, ENSRNOG00000018677, ENSRNOG00000001425, ENSRNOG00000009446, ENSRNOG00000015156	288	133	12092	2.5254803675856308	1.0	0.48879786945821946	49.87281655791742
GOTERM_BP_FAT	GO:0008283~cell proliferation	12	2.479338842975207	0.039411215902167764	ENSRNOG00000002418, ENSRNOG00000009088, ENSRNOG00000020457, ENSRNOG00000009389, ENSRNOG00000021773, ENSRNOG00000001004, ENSRNOG00000007136, ENSRNOG00000020032, ENSRNOG00000003116, ENSRNOG00000009446, ENSRNOG00000001924, ENSRNOG00000004515	288	253	12092	1.9914361001317522	1.0	0.4883670279964125	50.105408904846115
GOTERM_BP_FAT	GO:0045934~negative regulation of nucleobase, nucleoside, nucleotide and nucleic acid metabolic process	18	3.71900826446281	0.03984351376335256	ENSRNOG00000015236, ENSRNOG00000005417, ENSRNOG00000017647, ENSRNOG00000010258, ENSRNOG00000015852, ENSRNOG00000009015, ENSRNOG00000016617, ENSRNOG00000001924, ENSRNOG00000020193, ENSRNOG00000020230, ENSRNOG00000009609, ENSRNOG00000015906, ENSRNOG00000012081, ENSRNOG00000001004, ENSRNOG00000018677, ENSRNOG00000009446, ENSRNOG00000020372, ENSRNOG00000008620	288	451	12092	1.675720620842572	1.0	0.4894742464004279	50.49224915764221
GOTERM_BP_FAT	GO:0009967~positive regulation of signal transduction	13	2.6859504132231407	0.039868050960383074	ENSRNOG00000031890, ENSRNOG00000013963, ENSRNOG00000002418, ENSRNOG00000009884, ENSRNOG00000009389, ENSRNOG00000008364, ENSRNOG00000001924, ENSRNOG00000002520, ENSRNOG00000014187, ENSRNOG00000006735, ENSRNOG00000018677, ENSRNOG00000005796, ENSRNOG00000002001	288	285	12092	1.9151559454191032	1.0	0.4870008106793873	50.51412121506611
GOTERM_BP_FAT	GO:0070201~regulation of establishment of protein localization	7	1.4462809917355373	0.04034722328489736	ENSRNOG00000002418, ENSRNOG00000012937, ENSRNOG00000012081, ENSRNOG00000020063, ENSRNOG00000006238, ENSRNOG00000008620, ENSRNOG00000018505	288	106	12092	2.772667714884696	1.0	0.4885130226620854	50.93942711873751
GOTERM_BP_FAT	GO:0006886~intracellular protein transport	13	2.6859504132231407	0.0407308636067938	ENSRNOG00000002418, ENSRNOG00000036696, ENSRNOG00000036678, ENSRNOG00000011014, ENSRNOG00000004518, ENSRNOG00000031814, ENSRNOG00000014093, ENSRNOG00000012439, ENSRNOG00000034242, ENSRNOG00000018977, ENSRNOG00000014945, ENSRNOG00000000457, ENSRNOG00000010624	288	286	12092	1.908459595959596	1.0	0.4891785121446147	51.27745538041532
GOTERM_BP_FAT	GO:0034613~cellular protein localization	14	2.8925619834710745	0.04110562347925452	ENSRNOG00000002418, ENSRNOG00000031814, ENSRNOG00000000457, ENSRNOG00000010624, ENSRNOG00000011625, ENSRNOG00000011014, ENSRNOG00000036678, ENSRNOG00000036696, ENSRNOG00000004518, ENSRNOG00000014093, ENSRNOG00000012439, ENSRNOG00000034242, ENSRNOG00000014945, ENSRNOG00000018977	288	319	12092	1.8426506443747823	1.0	0.4897585577572485	51.605539345307825
GOTERM_BP_FAT	GO:0030278~regulation of ossification	6	1.2396694214876034	0.04138453371074208	ENSRNOG00000002418, ENSRNOG00000013963, ENSRNOG00000001750, ENSRNOG00000020372, ENSRNOG00000008620, ENSRNOG00000020193	288	80	12092	3.1489583333333333	1.0	0.48951898650130765	51.84835941799288
GOTERM_BP_FAT	GO:0045668~negative regulation of osteoblast differentiation	3	0.6198347107438017	0.042332341272670757	ENSRNOG00000001750, ENSRNOG00000020372, ENSRNOG00000008620	288	14	12092	8.99702380952381	1.0	0.49488308382422486	52.66497298519405
GOTERM_BP_FAT	GO:0001707~mesoderm formation	4	0.8264462809917356	0.04275278180928852	ENSRNOG00000009088, ENSRNOG00000001750, ENSRNOG00000029910, ENSRNOG00000008620	288	33	12092	5.089225589225588	1.0	0.4957839157773565	53.0230231796753
GOTERM_BP_FAT	GO:0070727~cellular macromolecule localization	14	2.8925619834710745	0.042820708841770985	ENSRNOG00000002418, ENSRNOG00000031814, ENSRNOG00000000457, ENSRNOG00000010624, ENSRNOG00000011625, ENSRNOG00000011014, ENSRNOG00000036678, ENSRNOG00000036696, ENSRNOG00000004518, ENSRNOG00000014093, ENSRNOG00000012439, ENSRNOG00000034242, ENSRNOG00000014945, ENSRNOG00000018977	288	321	12092	1.8311699550017306	1.0	0.49377903395832956	53.080630343627135
GOTERM_BP_FAT	GO:0032259~methylation	6	1.2396694214876034	0.04328783849884811	ENSRNOG00000000532, ENSRNOG00000012046, ENSRNOG00000014829, ENSRNOG00000003300, ENSRNOG00000026109, ENSRNOG00000009857	288	81	12092	3.110082304526749	1.0	0.49505906590306037	53.47499197688953
GOTERM_BP_FAT	GO:0006639~acylglycerol metabolic process	5	1.0330578512396695	0.04358220132208775	ENSRNOG00000013963, ENSRNOG00000006859, ENSRNOG00000016573, ENSRNOG00000008364, ENSRNOG00000019180	288	56	12092	3.748759920634921	1.0	0.49492237121116966	53.721893591047554
GOTERM_BP_FAT	GO:0042127~regulation of cell proliferation	24	4.958677685950414	0.044996561671266644	ENSRNOG00000002418, ENSRNOG00000013963, ENSRNOG00000009389, ENSRNOG00000000521, ENSRNOG00000021027, ENSRNOG00000010708, ENSRNOG00000002881, ENSRNOG00000001924, ENSRNOG00000020193, ENSRNOG00000005392, ENSRNOG00000009609, ENSRNOG00000007415, ENSRNOG00000006735, ENSRNOG00000010588, ENSRNOG00000017206, ENSRNOG00000015906, ENSRNOG00000003809, ENSRNOG00000005053, ENSRNOG00000005796, ENSRNOG00000009446,…	288	665	12092	1.5152882205513785	1.0	0.5037194273985139	54.89109262105437
GOTERM_BP_FAT	GO:0016567~protein ubiquitination	6	1.2396694214876034	0.04524300817687589	ENSRNOG00000000532, ENSRNOG00000012937, ENSRNOG00000003234, ENSRNOG00000010258, ENSRNOG00000014986, ENSRNOG00000006738	288	82	12092	3.072154471544715	1.0	0.5031527672973386	55.091951618162064
GOTERM_BP_FAT	GO:0051172~negative regulation of nitrogen compound metabolic process	18	3.71900826446281	0.045951934068894286	ENSRNOG00000015236, ENSRNOG00000005417, ENSRNOG00000017647, ENSRNOG00000010258, ENSRNOG00000015852, ENSRNOG00000009015, ENSRNOG00000016617, ENSRNOG00000001924, ENSRNOG00000020193, ENSRNOG00000020230, ENSRNOG00000009609, ENSRNOG00000015906, ENSRNOG00000012081, ENSRNOG00000001004, ENSRNOG00000018677, ENSRNOG00000009446, ENSRNOG00000020372, ENSRNOG00000008620	288	458	12092	1.650109170305677	1.0	0.5061968773673661	55.665052877695146
GOTERM_BP_FAT	GO:0040013~negative regulation of locomotion	5	1.0330578512396695	0.04603097468723945	ENSRNOG00000001750, ENSRNOG00000017206, ENSRNOG00000007650, ENSRNOG00000017120, ENSRNOG00000009609	288	57	12092	3.682992202729045	1.0	0.5043315110132401	55.728521215706586
GOTERM_BP_FAT	GO:0045683~negative regulation of epidermis development	2	0.4132231404958678	0.04690798165640628	ENSRNOG00000001924, ENSRNOG00000005392	288	2	12092	41.98611111111111	1.0	0.5086051252276806	56.42702312194609
GOTERM_BP_FAT	GO:0006790~sulfur metabolic process	7	1.4462809917355373	0.04691314834948992	ENSRNOG00000001242, ENSRNOG00000023538, ENSRNOG00000029726, ENSRNOG00000014915, ENSRNOG00000007743, ENSRNOG00000015210, ENSRNOG00000013409	288	110	12092	2.6718434343434345	1.0	0.506196826626345	56.43110725421421
GOTERM_BP_FAT	GO:0051098~regulation of binding	8	1.6528925619834711	0.047756189462779416	ENSRNOG00000011625, ENSRNOG00000009389, ENSRNOG00000008364, ENSRNOG00000006238, ENSRNOG00000020372, ENSRNOG00000008620, ENSRNOG00000009663, ENSRNOG00000009609	288	139	12092	2.4164668265387688	1.0	0.5101339845694737	57.09269953417701
GOTERM_BP_FAT	GO:0031069~hair follicle morphogenesis	3	0.6198347107438017	0.04809554393190465	ENSRNOG00000002418, ENSRNOG00000001924, ENSRNOG00000005392	288	15	12092	8.397222222222222	1.0	0.5102518571211027	57.356332842570644
GOTERM_BP_FAT	GO:0006638~neutral lipid metabolic process	5	1.0330578512396695	0.04855500971146998	ENSRNOG00000013963, ENSRNOG00000006859, ENSRNOG00000016573, ENSRNOG00000008364, ENSRNOG00000019180	288	58	12092	3.6194923371647514	1.0	0.5112571887945855	57.71084537543884
GOTERM_BP_FAT	GO:0007050~cell cycle arrest	5	1.0330578512396695	0.04855500971146998	ENSRNOG00000002418, ENSRNOG00000000521, ENSRNOG00000006735, ENSRNOG00000005615, ENSRNOG00000008620	288	58	12092	3.6194923371647514	1.0	0.5112571887945855	57.71084537543884
GOTERM_BP_FAT	GO:0051271~negative regulation of cell motion	5	1.0330578512396695	0.04855500971146998	ENSRNOG00000001750, ENSRNOG00000017206, ENSRNOG00000007650, ENSRNOG00000017120, ENSRNOG00000009609	288	58	12092	3.6194923371647514	1.0	0.5112571887945855	57.71084537543884
GOTERM_BP_FAT	GO:0051051~negative regulation of transport	8	1.6528925619834711	0.04929829348216358	ENSRNOG00000002418, ENSRNOG00000007415, ENSRNOG00000012937, ENSRNOG00000021130, ENSRNOG00000018677, ENSRNOG00000012081, ENSRNOG00000020063, ENSRNOG00000018505	288	140	12092	2.399206349206349	1.0	0.5143238648570589	58.278471642143316
GOTERM_BP_FAT	GO:0051224~negative regulation of protein transport	4	0.8264462809917356	0.049560065138731846	ENSRNOG00000012937, ENSRNOG00000012081, ENSRNOG00000020063, ENSRNOG00000018505	288	35	12092	4.798412698412698	1.0	0.5138513886233776	58.4766648136727
GOTERM_BP_FAT	GO:0048332~mesoderm morphogenesis	4	0.8264462809917356	0.049560065138731846	ENSRNOG00000009088, ENSRNOG00000001750, ENSRNOG00000029910, ENSRNOG00000008620	288	35	12092	4.798412698412698	1.0	0.5138513886233776	58.4766648136727
GOTERM_BP_FAT	GO:0034097~response to cytokine stimulus	7	1.4462809917355373	0.050430531092459166	ENSRNOG00000002418, ENSRNOG00000013963, ENSRNOG00000009389, ENSRNOG00000006735, ENSRNOG00000020372, ENSRNOG00000019180, ENSRNOG00000019311	288	112	12092	2.6241319444444446	1.0	0.5177604630519671	59.12935395241483
GOTERM_BP_FAT	GO:0051050~positive regulation of transport	11	2.272727272727273	0.05066963847921276	ENSRNOG00000002418, ENSRNOG00000007990, ENSRNOG00000000967, ENSRNOG00000021130, ENSRNOG00000018677, ENSRNOG00000004404, ENSRNOG00000007650, ENSRNOG00000016325, ENSRNOG00000008620, ENSRNOG00000002728, ENSRNOG00000008761	288	232	12092	1.9907207854406133	1.0	0.5171155836609884	59.30694092831481
GOTERM_BP_FAT	GO:0008285~negative regulation of cell proliferation	12	2.479338842975207	0.05090318566824453	ENSRNOG00000002418, ENSRNOG00000000521, ENSRNOG00000006735, ENSRNOG00000017206, ENSRNOG00000010588, ENSRNOG00000015906, ENSRNOG00000005796, ENSRNOG00000009446, ENSRNOG00000020372, ENSRNOG00000008620, ENSRNOG00000015156, ENSRNOG00000009609	288	264	12092	1.9084595959595958	1.0	0.5164394305999676	59.47969625845826
GOTERM_BP_FAT	GO:0006662~glycerol ether metabolic process	5	1.0330578512396695	0.051154124737772005	ENSRNOG00000013963, ENSRNOG00000006859, ENSRNOG00000016573, ENSRNOG00000008364, ENSRNOG00000019180	288	59	12092	3.5581450094161964	1.0	0.5158942589379526	59.66454619165409
GOTERM_BP_FAT	GO:0051186~cofactor metabolic process	10	2.066115702479339	0.05220699449020564	ENSRNOG00000019582, ENSRNOG00000005275, ENSRNOG00000001242, ENSRNOG00000023538, ENSRNOG00000029726, ENSRNOG00000014915, ENSRNOG00000007743, ENSRNOG00000015210, ENSRNOG00000013409, ENSRNOG00000017523	288	202	12092	2.0785203520352034	1.0	0.5209494268657027	60.4314994414535
GOTERM_BP_FAT	GO:0043068~positive regulation of programmed cell death	14	2.8925619834710745	0.05338834684951095	ENSRNOG00000002418, ENSRNOG00000031814, ENSRNOG00000017647, ENSRNOG00000000521, ENSRNOG00000009389, ENSRNOG00000002778, ENSRNOG00000009068, ENSRNOG00000006238, ENSRNOG00000001924, ENSRNOG00000005392, ENSRNOG00000012439, ENSRNOG00000008620, ENSRNOG00000009446, ENSRNOG00000015156	288	332	12092	1.7704986613119145	1.0	0.5267717810495278	61.275680828281324
GOTERM_BP_FAT	GO:0051291~protein heterooligomerization	6	1.2396694214876034	0.05580056889797514	ENSRNOG00000014187, ENSRNOG00000002182, ENSRNOG00000005731, ENSRNOG00000010258, ENSRNOG00000006238, ENSRNOG00000005796	288	87	12092	2.8955938697318007	1.0	0.5406393166250001	62.94701015260857
GOTERM_BP_FAT	GO:0018904~organic ether metabolic process	5	1.0330578512396695	0.05657655775789299	ENSRNOG00000013963, ENSRNOG00000006859, ENSRNOG00000016573, ENSRNOG00000008364, ENSRNOG00000019180	288	61	12092	3.4414845173041893	1.0	0.5434243176956763	63.4700490869174
GOTERM_BP_FAT	GO:0010942~positive regulation of cell death	14	2.8925619834710745	0.0566317733738043	ENSRNOG00000002418, ENSRNOG00000031814, ENSRNOG00000017647, ENSRNOG00000000521, ENSRNOG00000009389, ENSRNOG00000002778, ENSRNOG00000009068, ENSRNOG00000006238, ENSRNOG00000001924, ENSRNOG00000005392, ENSRNOG00000012439, ENSRNOG00000008620, ENSRNOG00000009446, ENSRNOG00000015156	288	335	12092	1.7546434494195688	1.0	0.5414977294309671	63.506999664197515
GOTERM_BP_FAT	GO:0001704~formation of primary germ layer	4	0.8264462809917356	0.05686113917327474	ENSRNOG00000009088, ENSRNOG00000001750, ENSRNOG00000029910, ENSRNOG00000008620	288	37	12092	4.5390390390390385	1.0	0.5407160297863567	63.66011581587156
GOTERM_BP_FAT	GO:0048747~muscle fiber development	4	0.8264462809917356	0.05686113917327474	ENSRNOG00000018286, ENSRNOG00000033567, ENSRNOG00000015285, ENSRNOG00000030743	288	37	12092	4.5390390390390385	1.0	0.5407160297863567	63.66011581587156
GOTERM_BP_FAT	GO:0034622~cellular macromolecular complex assembly	11	2.272727272727273	0.05692218126924846	ENSRNOG00000018371, ENSRNOG00000033567, ENSRNOG00000010170, ENSRNOG00000008237, ENSRNOG00000010117, ENSRNOG00000012046, ENSRNOG00000015285, ENSRNOG00000008620, ENSRNOG00000029500, ENSRNOG00000003597, ENSRNOG00000017558	288	237	12092	1.9487224566338492	1.0	0.5388573337465126	63.700763172145855
GOTERM_BP_FAT	GO:0045598~regulation of fat cell differentiation	3	0.6198347107438017	0.06040399390575433	ENSRNOG00000006859, ENSRNOG00000001004, ENSRNOG00000016617	288	17	12092	7.409313725490195	1.0	0.5585792420197957	65.94965335320684
GOTERM_BP_FAT	GO:0031114~regulation of microtubule depolymerization	3	0.6198347107438017	0.06040399390575433	ENSRNOG00000014230, ENSRNOG00000020748, ENSRNOG00000005133	288	17	12092	7.409313725490195	1.0	0.5585792420197957	65.94965335320684
GOTERM_BP_FAT	GO:0007026~negative regulation of microtubule depolymerization	3	0.6198347107438017	0.06040399390575433	ENSRNOG00000014230, ENSRNOG00000020748, ENSRNOG00000005133	288	17	12092	7.409313725490195	1.0	0.5585792420197957	65.94965335320684
GOTERM_BP_FAT	GO:0008213~protein amino acid alkylation	4	0.8264462809917356	0.060692134422885326	ENSRNOG00000012046, ENSRNOG00000014829, ENSRNOG00000003300, ENSRNOG00000026109	288	38	12092	4.419590643274853	1.0	0.5581028455625873	66.12975766547325
GOTERM_BP_FAT	GO:0006479~protein amino acid methylation	4	0.8264462809917356	0.060692134422885326	ENSRNOG00000012046, ENSRNOG00000014829, ENSRNOG00000003300, ENSRNOG00000026109	288	38	12092	4.419590643274853	1.0	0.5581028455625873	66.12975766547325
GOTERM_BP_FAT	GO:0010629~negative regulation of gene expression	17	3.512396694214876	0.061181684873382686	ENSRNOG00000015236, ENSRNOG00000005417, ENSRNOG00000012937, ENSRNOG00000017647, ENSRNOG00000010258, ENSRNOG00000015852, ENSRNOG00000009015, ENSRNOG00000016617, ENSRNOG00000001924, ENSRNOG00000020193, ENSRNOG00000020230, ENSRNOG00000015906, ENSRNOG00000012081, ENSRNOG00000001004, ENSRNOG00000009446, ENSRNOG00000020372, ENSRNOG00000008620	288	441	12092	1.6185122197026958	1.0	0.5588607566761516	66.43369844587188
GOTERM_BP_FAT	GO:0016481~negative regulation of transcription	16	3.3057851239669422	0.06155695781408364	ENSRNOG00000015236, ENSRNOG00000005417, ENSRNOG00000017647, ENSRNOG00000010258, ENSRNOG00000015852, ENSRNOG00000009015, ENSRNOG00000016617, ENSRNOG00000001924, ENSRNOG00000020193, ENSRNOG00000020230, ENSRNOG00000015906, ENSRNOG00000012081, ENSRNOG00000001004, ENSRNOG00000009446, ENSRNOG00000020372, ENSRNOG00000008620	288	407	12092	1.6505596505596505	1.0	0.5589181391654627	66.66494730976721
GOTERM_BP_FAT	GO:0042692~muscle cell differentiation	7	1.4462809917355373	0.06193185938990032	ENSRNOG00000018286, ENSRNOG00000031814, ENSRNOG00000033567, ENSRNOG00000009884, ENSRNOG00000015285, ENSRNOG00000009446, ENSRNOG00000030743	288	118	12092	2.4907015065913374	1.0	0.5589734819420002	66.89446794953898
GOTERM_BP_FAT	GO:0002253~activation of immune response	6	1.2396694214876034	0.06276157657128718	ENSRNOG00000009389, ENSRNOG00000011971, ENSRNOG00000000443, ENSRNOG00000001425, ENSRNOG00000007457, ENSRNOG00000017703	288	90	12092	2.799074074074074	1.0	0.5617435140135045	67.39715077368145
GOTERM_BP_FAT	GO:0051146~striated muscle cell differentiation	6	1.2396694214876034	0.06276157657128718	ENSRNOG00000018286, ENSRNOG00000031814, ENSRNOG00000033567, ENSRNOG00000015285, ENSRNOG00000009446, ENSRNOG00000030743	288	90	12092	2.799074074074074	1.0	0.5617435140135045	67.39715077368145
GOTERM_BP_FAT	GO:0015031~protein transport	20	4.132231404958678	0.06408737080807987	ENSRNOG00000002418, ENSRNOG00000031814, ENSRNOG00000034071, ENSRNOG00000001640, ENSRNOG00000000457, ENSRNOG00000023278, ENSRNOG00000010624, ENSRNOG00000036696, ENSRNOG00000036678, ENSRNOG00000011014, ENSRNOG00000004518, ENSRNOG00000014093, ENSRNOG00000030683, ENSRNOG00000012439, ENSRNOG00000022229, ENSRNOG00000034242, ENSRNOG00000018977, ENSRNOG00000014945, ENSRNOG00000014429, ENSRNOG00000015420	288	549	12092	1.5295486743574176	1.0	0.5673772894441933	68.18548176774115
GOTERM_BP_FAT	GO:0048145~regulation of fibroblast proliferation	4	0.8264462809917356	0.06464068754412881	ENSRNOG00000000521, ENSRNOG00000015906, ENSRNOG00000002728, ENSRNOG00000005392	288	39	12092	4.306267806267806	1.0	0.5684226334216287	68.50914815010263
GOTERM_BP_FAT	GO:0014070~response to organic cyclic substance	10	2.066115702479339	0.06568225088573795	ENSRNOG00000001242, ENSRNOG00000000967, ENSRNOG00000000521, ENSRNOG00000015162, ENSRNOG00000006735, ENSRNOG00000007136, ENSRNOG00000003300, ENSRNOG00000005796, ENSRNOG00000009446, ENSRNOG00000014718	288	211	12092	1.9898630858346498	1.0	0.5722574151661912	69.1100185137345
GOTERM_BP_FAT	GO:0008104~protein localization	23	4.75206611570248	0.06579888195715475	ENSRNOG00000002418, ENSRNOG00000031814, ENSRNOG00000034071, ENSRNOG00000001640, ENSRNOG00000020063, ENSRNOG00000000457, ENSRNOG00000015285, ENSRNOG00000023278, ENSRNOG00000010624, ENSRNOG00000011625, ENSRNOG00000036696, ENSRNOG00000036678, ENSRNOG00000011014, ENSRNOG00000004518, ENSRNOG00000014093, ENSRNOG00000022229, ENSRNOG00000030683, ENSRNOG00000012439, ENSRNOG00000034242, ENSRNOG00000018977,…	288	658	12092	1.4675996285038837	1.0	0.5707689347725357	69.17662548508166
GOTERM_BP_FAT	GO:0060341~regulation of cellular localization	12	2.479338842975207	0.06583686276035564	ENSRNOG00000002418, ENSRNOG00000007415, ENSRNOG00000013963, ENSRNOG00000000967, ENSRNOG00000021130, ENSRNOG00000012081, ENSRNOG00000020063, ENSRNOG00000006238, ENSRNOG00000008620, ENSRNOG00000015420, ENSRNOG00000008761, ENSRNOG00000018505	288	277	12092	1.8188929001203369	1.0	0.5688447580737155	69.19828676129494
GOTERM_BP_FAT	GO:0007568~aging	8	1.6528925619834711	0.06645790548806116	ENSRNOG00000002418, ENSRNOG00000007415, ENSRNOG00000032293, ENSRNOG00000011913, ENSRNOG00000005796, ENSRNOG00000009446, ENSRNOG00000001924, ENSRNOG00000019311	288	150	12092	2.239259259259259	1.0	0.5702425621364559	69.55045267600688
GOTERM_BP_FAT	GO:0050926~regulation of positive chemotaxis	3	0.6198347107438017	0.06691828830992372	ENSRNOG00000019842, ENSRNOG00000018677, ENSRNOG00000008620	288	18	12092	6.997685185185184	1.0	0.5707204035043832	69.8090632381241
GOTERM_BP_FAT	GO:0050927~positive regulation of positive chemotaxis	3	0.6198347107438017	0.06691828830992372	ENSRNOG00000019842, ENSRNOG00000018677, ENSRNOG00000008620	288	18	12092	6.997685185185184	1.0	0.5707204035043832	69.8090632381241
GOTERM_BP_FAT	GO:0051046~regulation of secretion	11	2.272727272727273	0.0679617608336264	ENSRNOG00000002418, ENSRNOG00000007415, ENSRNOG00000013963, ENSRNOG00000000967, ENSRNOG00000021130, ENSRNOG00000004404, ENSRNOG00000006238, ENSRNOG00000015420, ENSRNOG00000002728, ENSRNOG00000008761, ENSRNOG00000018505	288	245	12092	1.885090702947846	1.0	0.5744365104692003	70.38757244805782
GOTERM_BP_FAT	GO:0010553~negative regulation of specific transcription from RNA polymerase II promoter	4	0.8264462809917356	0.0687046087054107	ENSRNOG00000001004, ENSRNOG00000009446, ENSRNOG00000020372, ENSRNOG00000008620	288	40	12092	4.198611111111111	1.0	0.5764374585898746	70.7930313869117
GOTERM_BP_FAT	GO:0045184~establishment of protein localization	20	4.132231404958678	0.06933911584993863	ENSRNOG00000002418, ENSRNOG00000031814, ENSRNOG00000034071, ENSRNOG00000001640, ENSRNOG00000000457, ENSRNOG00000023278, ENSRNOG00000010624, ENSRNOG00000036696, ENSRNOG00000036678, ENSRNOG00000011014, ENSRNOG00000004518, ENSRNOG00000014093, ENSRNOG00000030683, ENSRNOG00000012439, ENSRNOG00000022229, ENSRNOG00000034242, ENSRNOG00000018977, ENSRNOG00000014945, ENSRNOG00000014429, ENSRNOG00000015420	288	554	12092	1.5157440834336142	1.0	0.5778201222265461	71.13520847894199
GOTERM_BP_FAT	GO:0000470~maturation of LSU-rRNA	2	0.4132231404958678	0.06953307754072291	ENSRNOG00000021773, ENSRNOG00000004515	288	3	12092	27.99074074074074	1.0	0.5768003567801238	71.23905207489905
GOTERM_BP_FAT	GO:0000463~maturation of LSU-rRNA from tricistronic rRNA transcript (SSU-rRNA, 5.8S rRNA, LSU-rRNA)	2	0.4132231404958678	0.06953307754072291	ENSRNOG00000021773, ENSRNOG00000004515	288	3	12092	27.99074074074074	1.0	0.5768003567801238	71.23905207489905
GOTERM_BP_FAT	GO:0048007~antigen processing and presentation, exogenous lipid antigen via MHC class Ib	2	0.4132231404958678	0.06953307754072291	ENSRNOG00000018977, ENSRNOG00000010624	288	3	12092	27.99074074074074	1.0	0.5768003567801238	71.23905207489905
GOTERM_BP_FAT	GO:0019919~peptidyl-arginine methylation, to asymmetrical-dimethyl arginine	2	0.4132231404958678	0.06953307754072291	ENSRNOG00000014829, ENSRNOG00000026109	288	3	12092	27.99074074074074	1.0	0.5768003567801238	71.23905207489905
GOTERM_BP_FAT	GO:0010692~regulation of alkaline phosphatase activity	2	0.4132231404958678	0.06953307754072291	ENSRNOG00000002418, ENSRNOG00000008620	288	3	12092	27.99074074074074	1.0	0.5768003567801238	71.23905207489905
GOTERM_BP_FAT	GO:0031943~regulation of glucocorticoid metabolic process	2	0.4132231404958678	0.06953307754072291	ENSRNOG00000030019, ENSRNOG00000015156	288	3	12092	27.99074074074074	1.0	0.5768003567801238	71.23905207489905
GOTERM_BP_FAT	GO:0000466~maturation of 5.8S rRNA from tricistronic rRNA transcript (SSU-rRNA, 5.8S rRNA, LSU-rRNA)	2	0.4132231404958678	0.06953307754072291	ENSRNOG00000021773, ENSRNOG00000004515	288	3	12092	27.99074074074074	1.0	0.5768003567801238	71.23905207489905
GOTERM_BP_FAT	GO:0048003~antigen processing and presentation of lipid antigen via MHC class Ib	2	0.4132231404958678	0.06953307754072291	ENSRNOG00000018977, ENSRNOG00000010624	288	3	12092	27.99074074074074	1.0	0.5768003567801238	71.23905207489905
GOTERM_BP_FAT	GO:0035247~peptidyl-arginine omega-N-methylation	2	0.4132231404958678	0.06953307754072291	ENSRNOG00000014829, ENSRNOG00000026109	288	3	12092	27.99074074074074	1.0	0.5768003567801238	71.23905207489905
GOTERM_BP_FAT	GO:0000460~maturation of 5.8S rRNA	2	0.4132231404958678	0.06953307754072291	ENSRNOG00000021773, ENSRNOG00000004515	288	3	12092	27.99074074074074	1.0	0.5768003567801238	71.23905207489905
GOTERM_BP_FAT	GO:0051726~regulation of cell cycle	11	2.272727272727273	0.07097023595775703	ENSRNOG00000002418, ENSRNOG00000000521, ENSRNOG00000006735, ENSRNOG00000002778, ENSRNOG00000021773, ENSRNOG00000005615, ENSRNOG00000008620, ENSRNOG00000002728, ENSRNOG00000005392, ENSRNOG00000034093, ENSRNOG00000009609	288	247	12092	1.8698268106162843	1.0	0.58246729199895	71.99758682788074
GOTERM_BP_FAT	GO:0022405~hair cycle process	4	0.8264462809917356	0.0728816157299309	ENSRNOG00000002418, ENSRNOG00000015285, ENSRNOG00000001924, ENSRNOG00000005392	288	41	12092	4.096205962059621	1.0	0.5904856442289736	72.9772435263327
GOTERM_BP_FAT	GO:0001942~hair follicle development	4	0.8264462809917356	0.0728816157299309	ENSRNOG00000002418, ENSRNOG00000015285, ENSRNOG00000001924, ENSRNOG00000005392	288	41	12092	4.096205962059621	1.0	0.5904856442289736	72.9772435263327
GOTERM_BP_FAT	GO:0022404~molting cycle process	4	0.8264462809917356	0.0728816157299309	ENSRNOG00000002418, ENSRNOG00000015285, ENSRNOG00000001924, ENSRNOG00000005392	288	41	12092	4.096205962059621	1.0	0.5904856442289736	72.9772435263327
GOTERM_BP_FAT	GO:0008589~regulation of smoothened signaling pathway	3	0.6198347107438017	0.07365296516524902	ENSRNOG00000001750, ENSRNOG00000005796, ENSRNOG00000020193	288	19	12092	6.62938596491228	1.0	0.592437300527496	73.36336933243945
GOTERM_BP_FAT	GO:0042633~hair cycle	4	0.8264462809917356	0.07716934269558473	ENSRNOG00000002418, ENSRNOG00000015285, ENSRNOG00000001924, ENSRNOG00000005392	288	42	12092	3.9986772486772484	1.0	0.6081767879264827	75.05867849797181
GOTERM_BP_FAT	GO:0042303~molting cycle	4	0.8264462809917356	0.07716934269558473	ENSRNOG00000002418, ENSRNOG00000015285, ENSRNOG00000001924, ENSRNOG00000005392	288	42	12092	3.9986772486772484	1.0	0.6081767879264827	75.05867849797181
GOTERM_BP_FAT	GO:0007599~hemostasis	5	1.0330578512396695	0.07786529447896273	ENSRNOG00000007136, ENSRNOG00000016325, ENSRNOG00000007457, ENSRNOG00000015420, ENSRNOG00000010624	288	68	12092	3.0872140522875817	1.0	0.6095756822215967	75.38192565421167
GOTERM_BP_FAT	GO:0010647~positive regulation of cell communication	13	2.6859504132231407	0.07862646112496946	ENSRNOG00000031890, ENSRNOG00000013963, ENSRNOG00000002418, ENSRNOG00000009884, ENSRNOG00000009389, ENSRNOG00000008364, ENSRNOG00000001924, ENSRNOG00000002520, ENSRNOG00000014187, ENSRNOG00000006735, ENSRNOG00000018677, ENSRNOG00000005796, ENSRNOG00000002001	288	320	12092	1.705685763888889	1.0	0.61127443638951	75.73094201570076
GOTERM_BP_FAT	GO:0046638~positive regulation of alpha-beta T cell differentiation	3	0.6198347107438017	0.08059397699131236	ENSRNOG00000009389, ENSRNOG00000018977, ENSRNOG00000010624	288	20	12092	6.297916666666667	1.0	0.6187307133412467	76.61162924974569
GOTERM_BP_FAT	GO:0009611~response to wounding	16	3.3057851239669422	0.08097866639785173	ENSRNOG00000002418, ENSRNOG00000011971, ENSRNOG00000021240, ENSRNOG00000000443, ENSRNOG00000001239, ENSRNOG00000016587, ENSRNOG00000017120, ENSRNOG00000016325, ENSRNOG00000010624, ENSRNOG00000005392, ENSRNOG00000005796, ENSRNOG00000009446, ENSRNOG00000032788, ENSRNOG00000007457, ENSRNOG00000015156, ENSRNOG00000015420	288	424	12092	1.5843815513626835	1.0	0.6185537077448671	76.78026406389125
GOTERM_BP_FAT	GO:0007369~gastrulation	5	1.0330578512396695	0.08119236982086121	ENSRNOG00000009088, ENSRNOG00000001750, ENSRNOG00000010708, ENSRNOG00000029910, ENSRNOG00000008620	288	69	12092	3.0424718196457325	1.0	0.6175722174638747	76.87344877527913
GOTERM_BP_FAT	GO:0016202~regulation of striated muscle tissue development	4	0.8264462809917356	0.08156534810925792	ENSRNOG00000033567, ENSRNOG00000010708, ENSRNOG00000020372, ENSRNOG00000008620	288	43	12092	3.9056847545219635	1.0	0.6173489171787054	77.03524124569005
GOTERM_BP_FAT	GO:0043434~response to peptide hormone stimulus	10	2.066115702479339	0.08342881971797891	ENSRNOG00000006859, ENSRNOG00000031814, ENSRNOG00000017084, ENSRNOG00000021130, ENSRNOG00000018677, ENSRNOG00000001425, ENSRNOG00000003300, ENSRNOG00000008414, ENSRNOG00000009446, ENSRNOG00000015156	288	222	12092	1.8912662662662663	1.0	0.6240514428177109	77.82773828512204
GOTERM_BP_FAT	GO:0043414~biopolymer methylation	5	1.0330578512396695	0.08458880273212643	ENSRNOG00000012046, ENSRNOG00000014829, ENSRNOG00000003300, ENSRNOG00000026109, ENSRNOG00000009857	288	70	12092	2.9990079365079367	1.0	0.627398142995212	78.30796698071843
GOTERM_BP_FAT	GO:0016044~membrane organization	12	2.479338842975207	0.08537708766492373	ENSRNOG00000019638, ENSRNOG00000031814, ENSRNOG00000030862, ENSRNOG00000012439, ENSRNOG00000007136, ENSRNOG00000036698, ENSRNOG00000001091, ENSRNOG00000015285, ENSRNOG00000032788, ENSRNOG00000002001, ENSRNOG00000015420, ENSRNOG00000034093	288	290	12092	1.7373563218390804	1.0	0.6290149503528095	78.62870287180367
GOTERM_BP_FAT	GO:0032880~regulation of protein localization	7	1.4462809917355373	0.08672941240889842	ENSRNOG00000002418, ENSRNOG00000012937, ENSRNOG00000012081, ENSRNOG00000020063, ENSRNOG00000006238, ENSRNOG00000008620, ENSRNOG00000018505	288	129	12092	2.278316106804479	1.0	0.633123012942269	79.16855041083049
GOTERM_BP_FAT	GO:0031111~negative regulation of microtubule polymerization or depolymerization	3	0.6198347107438017	0.08772781487638218	ENSRNOG00000014230, ENSRNOG00000020748, ENSRNOG00000005133	288	21	12092	5.998015873015873	1.0	0.6356006934183349	79.55883964866351
GOTERM_BP_FAT	GO:0051896~regulation of protein kinase B signaling cascade	3	0.6198347107438017	0.08772781487638218	ENSRNOG00000014187, ENSRNOG00000009068, ENSRNOG00000002001	288	21	12092	5.998015873015873	1.0	0.6356006934183349	79.55883964866351
GOTERM_BP_FAT	GO:0008633~activation of pro-apoptotic gene products	3	0.6198347107438017	0.08772781487638218	ENSRNOG00000012439, ENSRNOG00000006238, ENSRNOG00000008620	288	21	12092	5.998015873015873	1.0	0.6356006934183349	79.55883964866351
GOTERM_BP_FAT	GO:0007528~neuromuscular junction development	3	0.6198347107438017	0.08772781487638218	ENSRNOG00000018286, ENSRNOG00000033567, ENSRNOG00000015285	288	21	12092	5.998015873015873	1.0	0.6356006934183349	79.55883964866351
GOTERM_BP_FAT	GO:0051253~negative regulation of RNA metabolic process	13	2.6859504132231407	0.0902671898965704	ENSRNOG00000005417, ENSRNOG00000015906, ENSRNOG00000018677, ENSRNOG00000001004, ENSRNOG00000012081, ENSRNOG00000010258, ENSRNOG00000009015, ENSRNOG00000009446, ENSRNOG00000020372, ENSRNOG00000016617, ENSRNOG00000008620, ENSRNOG00000001924, ENSRNOG00000020230	288	327	12092	1.6691726129799525	1.0	0.6446794521725303	80.52070200662993
GOTERM_BP_FAT	GO:0014855~striated muscle cell proliferation	2	0.4132231404958678	0.09162291183086212	ENSRNOG00000002418, ENSRNOG00000009446	288	4	12092	20.993055555555554	1.0	0.6485194085588181	81.0165975344038
GOTERM_BP_FAT	GO:0051138~positive regulation of NK T cell differentiation	2	0.4132231404958678	0.09162291183086212	ENSRNOG00000018977, ENSRNOG00000010624	288	4	12092	20.993055555555554	1.0	0.6485194085588181	81.0165975344038
GOTERM_BP_FAT	GO:0055017~cardiac muscle tissue growth	2	0.4132231404958678	0.09162291183086212	ENSRNOG00000002418, ENSRNOG00000009446	288	4	12092	20.993055555555554	1.0	0.6485194085588181	81.0165975344038
GOTERM_BP_FAT	GO:0060419~heart growth	2	0.4132231404958678	0.09162291183086212	ENSRNOG00000002418, ENSRNOG00000009446	288	4	12092	20.993055555555554	1.0	0.6485194085588181	81.0165975344038
GOTERM_BP_FAT	GO:0051136~regulation of NK T cell differentiation	2	0.4132231404958678	0.09162291183086212	ENSRNOG00000018977, ENSRNOG00000010624	288	4	12092	20.993055555555554	1.0	0.6485194085588181	81.0165975344038
GOTERM_BP_FAT	GO:0060038~cardiac muscle cell proliferation	2	0.4132231404958678	0.09162291183086212	ENSRNOG00000002418, ENSRNOG00000009446	288	4	12092	20.993055555555554	1.0	0.6485194085588181	81.0165975344038
GOTERM_BP_FAT	GO:0032909~regulation of transforming growth factor-beta2 production	2	0.4132231404958678	0.09162291183086212	ENSRNOG00000002418, ENSRNOG00000008620	288	4	12092	20.993055555555554	1.0	0.6485194085588181	81.0165975344038
GOTERM_BP_FAT	GO:0050878~regulation of body fluid levels	6	1.2396694214876034	0.09224941119325415	ENSRNOG00000017084, ENSRNOG00000007136, ENSRNOG00000016325, ENSRNOG00000007457, ENSRNOG00000015420, ENSRNOG00000010624	288	101	12092	2.494224422442244	1.0	0.6492492396525837	81.24171765826637
GOTERM_BP_FAT	GO:0007565~female pregnancy	6	1.2396694214876034	0.09224941119325415	ENSRNOG00000002418, ENSRNOG00000017084, ENSRNOG00000007990, ENSRNOG00000008414, ENSRNOG00000009446, ENSRNOG00000019180	288	101	12092	2.494224422442244	1.0	0.6492492396525837	81.24171765826637
GOTERM_BP_FAT	GO:0043065~positive regulation of apoptosis	13	2.6859504132231407	0.09458912688291266	ENSRNOG00000002418, ENSRNOG00000031814, ENSRNOG00000017647, ENSRNOG00000009389, ENSRNOG00000002778, ENSRNOG00000009068, ENSRNOG00000006238, ENSRNOG00000001924, ENSRNOG00000005392, ENSRNOG00000012439, ENSRNOG00000008620, ENSRNOG00000009446, ENSRNOG00000015156	288	330	12092	1.6539983164983163	1.0	0.6570258049685764	82.06040788992424
GOTERM_BP_FAT	GO:0048730~epidermis morphogenesis	3	0.6198347107438017	0.09504149095869155	ENSRNOG00000002418, ENSRNOG00000001924, ENSRNOG00000005392	288	22	12092	5.725378787878788	1.0	0.6569897039417217	82.21475991407846
GOTERM_BP_FAT	GO:0000079~regulation of cyclin-dependent protein kinase activity	3	0.6198347107438017	0.09504149095869155	ENSRNOG00000000521, ENSRNOG00000006735, ENSRNOG00000009609	288	22	12092	5.725378787878788	1.0	0.6569897039417217	82.21475991407846
GOTERM_BP_FAT	GO:0007034~vacuolar transport	3	0.6198347107438017	0.09504149095869155	ENSRNOG00000031814, ENSRNOG00000030683, ENSRNOG00000010624	288	22	12092	5.725378787878788	1.0	0.6569897039417217	82.21475991407846
GOTERM_BP_FAT	GO:0040017~positive regulation of locomotion	6	1.2396694214876034	0.09523152360566128	ENSRNOG00000002418, ENSRNOG00000013963, ENSRNOG00000019842, ENSRNOG00000014187, ENSRNOG00000018677, ENSRNOG00000008620	288	102	12092	2.4697712418300655	1.0	0.6558928132708617	82.27922736475178
GOTERM_BP_FAT	GO:0006959~humoral immune response	4	0.8264462809917356	0.095377647177596	ENSRNOG00000009605, ENSRNOG00000011971, ENSRNOG00000000443, ENSRNOG00000007457	288	46	12092	3.6509661835748792	1.0	0.6546259509877391	82.32864911791218
GOTERM_BP_FAT	GO:0048565~gut development	4	0.8264462809917356	0.095377647177596	ENSRNOG00000002418, ENSRNOG00000010708, ENSRNOG00000009446, ENSRNOG00000008620	288	46	12092	3.6509661835748792	1.0	0.6546259509877391	82.32864911791218
GOTERM_BP_FAT	GO:0044093~positive regulation of molecular function	18	3.71900826446281	0.09632520128131472	ENSRNOG00000002418, ENSRNOG00000017730, ENSRNOG00000009389, ENSRNOG00000018809, ENSRNOG00000019868, ENSRNOG00000001283, ENSRNOG00000008364, ENSRNOG00000005538, ENSRNOG00000037580, ENSRNOG00000006238, ENSRNOG00000021042, ENSRNOG00000028103, ENSRNOG00000034242, ENSRNOG00000020372, ENSRNOG00000014109, ENSRNOG00000001719, ENSRNOG00000008620, ENSRNOG00000013409	288	507	12092	1.4906311637080867	1.0	0.6565948293460266	82.64599208617884
