# Supplementary material for: Epigenetic Changes Governing Scn5a Expression in Denervated Skeletal Muscle
Source: Int J Mol Sci. 2021 Mar 9;22(5):2755. doi: 10.3390/ijms22052755 (PMC7963191; doi:10.3390/ijms22052755)
Supplement: Supplementary file 1 [file ijms-22-02755-s001.zip › Supplementary material/Table S7.GO analysis_Cellular Component_Up.txt]

Category	Term	Count	%	PValue	Genes	List Total	Pop Hits	Pop Total	Fold Enrichment	Bonferroni	Benjamini	FDR
GOTERM_CC_FAT	GO:0005829~cytosol	58	11.983471074380166	2.7442217415361073E-8	ENSRNOG00000001242, ENSRNOG00000000521, ENSRNOG00000003917, ENSRNOG00000019868, ENSRNOG00000001283, ENSRNOG00000014230, ENSRNOG00000016896, ENSRNOG00000021042, ENSRNOG00000003597, ENSRNOG00000031506, ENSRNOG00000002989, ENSRNOG00000005275, ENSRNOG00000030683, ENSRNOG00000012439, ENSRNOG00000012081, ENSRNOG00000011572, ENSRNOG00000030628, ENSRNOG00000015420, ENSRNOG00000005133, ENSRNOG00000018809,…	261	1118	10776	2.1419200954084676	8.671703213947168E-6	8.671703213947168E-6	3.6961536054036515E-5
GOTERM_CC_FAT	GO:0000502~proteasome complex	9	1.859504132231405	4.103731004174001E-5	ENSRNOG00000017730, ENSRNOG00000018809, ENSRNOG00000019868, ENSRNOG00000037580, ENSRNOG00000021042, ENSRNOG00000001719, ENSRNOG00000014109, ENSRNOG00000028103, ENSRNOG00000016137	261	54	10776	6.881226053639846	0.01288433312177284	0.006463052081993714	0.05525844535926305
GOTERM_CC_FAT	GO:0005874~microtubule	15	3.0991735537190084	4.1835417056209604E-5	ENSRNOG00000017466, ENSRNOG00000001247, ENSRNOG00000014230, ENSRNOG00000011394, ENSRNOG00000030127, ENSRNOG00000020748, ENSRNOG00000003597, ENSRNOG00000018371, ENSRNOG00000010170, ENSRNOG00000014584, ENSRNOG00000006178, ENSRNOG00000011572, ENSRNOG00000018207, ENSRNOG00000017558, ENSRNOG00000005133	261	164	10776	3.776282590412111	0.01313326440912066	0.004397060607225778	0.05633284937787142
GOTERM_CC_FAT	GO:0005792~microsome	18	3.71900826446281	2.0647910648550534E-4	ENSRNOG00000031814, ENSRNOG00000017084, ENSRNOG00000001442, ENSRNOG00000016573, ENSRNOG00000008190, ENSRNOG00000000457, ENSRNOG00000001924, ENSRNOG00000014718, ENSRNOG00000007415, ENSRNOG00000011625, ENSRNOG00000036678, ENSRNOG00000014187, ENSRNOG00000034242, ENSRNOG00000018677, ENSRNOG00000030019, ENSRNOG00000007743, ENSRNOG00000003524, ENSRNOG00000017523	261	262	10776	2.8365359305080284	0.06317064771354575	0.0161811886308747	0.27774613271680515
GOTERM_CC_FAT	GO:0042598~vesicular fraction	18	3.71900826446281	2.9273333541199255E-4	ENSRNOG00000031814, ENSRNOG00000017084, ENSRNOG00000001442, ENSRNOG00000016573, ENSRNOG00000008190, ENSRNOG00000000457, ENSRNOG00000001924, ENSRNOG00000014718, ENSRNOG00000007415, ENSRNOG00000011625, ENSRNOG00000036678, ENSRNOG00000014187, ENSRNOG00000034242, ENSRNOG00000018677, ENSRNOG00000030019, ENSRNOG00000007743, ENSRNOG00000003524, ENSRNOG00000017523	261	270	10776	2.752490421455939	0.0883665386391207	0.018333317287712037	0.39355970989417566
GOTERM_CC_FAT	GO:0005730~nucleolus	17	3.512396694214876	9.173437135390374E-4	ENSRNOG00000015236, ENSRNOG00000012574, ENSRNOG00000002778, ENSRNOG00000021773, ENSRNOG00000009545, ENSRNOG00000012664, ENSRNOG00000009609, ENSRNOG00000001397, ENSRNOG00000001377, ENSRNOG00000001662, ENSRNOG00000022229, ENSRNOG00000015434, ENSRNOG00000009857, ENSRNOG00000018273, ENSRNOG00000010209, ENSRNOG00000019907, ENSRNOG00000004515	261	272	10776	2.5804597701149423	0.25174664983602024	0.047186039675496616	1.2285159629456976
GOTERM_CC_FAT	GO:0043228~non-membrane-bounded organelle	63	13.016528925619836	0.0023957004157039133	ENSRNOG00000032293, ENSRNOG00000001247, ENSRNOG00000018183, ENSRNOG00000009545, ENSRNOG00000015852, ENSRNOG00000014230, ENSRNOG00000001091, ENSRNOG00000012664, ENSRNOG00000020804, ENSRNOG00000016896, ENSRNOG00000003597, ENSRNOG00000031506, ENSRNOG00000009609, ENSRNOG00000018371, ENSRNOG00000001004, ENSRNOG00000011572, ENSRNOG00000005796, ENSRNOG00000018273, ENSRNOG00000004515, ENSRNOG00000005133,…	261	1823	10776	1.4268258081601	0.5313736880711719	0.10262237143138941	3.1789803634790337
GOTERM_CC_FAT	GO:0043232~intracellular non-membrane-bounded organelle	63	13.016528925619836	0.0023957004157039133	ENSRNOG00000032293, ENSRNOG00000001247, ENSRNOG00000018183, ENSRNOG00000009545, ENSRNOG00000015852, ENSRNOG00000014230, ENSRNOG00000001091, ENSRNOG00000012664, ENSRNOG00000020804, ENSRNOG00000016896, ENSRNOG00000003597, ENSRNOG00000031506, ENSRNOG00000009609, ENSRNOG00000018371, ENSRNOG00000001004, ENSRNOG00000011572, ENSRNOG00000005796, ENSRNOG00000018273, ENSRNOG00000004515, ENSRNOG00000005133,…	261	1823	10776	1.4268258081601	0.5313736880711719	0.10262237143138941	3.1789803634790337
GOTERM_CC_FAT	GO:0031981~nuclear lumen	37	7.644628099173553	0.0028735578088950092	ENSRNOG00000000521, ENSRNOG00000001283, ENSRNOG00000009545, ENSRNOG00000012664, ENSRNOG00000016617, ENSRNOG00000009663, ENSRNOG00000033498, ENSRNOG00000016137, ENSRNOG00000020230, ENSRNOG00000009609, ENSRNOG00000015999, ENSRNOG00000022229, ENSRNOG00000001004, ENSRNOG00000009857, ENSRNOG00000020372, ENSRNOG00000008620, ENSRNOG00000018273, ENSRNOG00000019311, ENSRNOG00000004515, ENSRNOG00000015236,…	261	927	10776	1.6479311584768566	0.5972146266357033	0.1074465943898617	3.801773803966668
GOTERM_CC_FAT	GO:0044430~cytoskeletal part	29	5.991735537190083	0.005233005884616965	ENSRNOG00000017466, ENSRNOG00000001247, ENSRNOG00000012295, ENSRNOG00000014230, ENSRNOG00000011394, ENSRNOG00000009663, ENSRNOG00000020748, ENSRNOG00000003597, ENSRNOG00000018371, ENSRNOG00000014584, ENSRNOG00000006178, ENSRNOG00000011572, ENSRNOG00000020372, ENSRNOG00000008761, ENSRNOG00000005133, ENSRNOG00000002182, ENSRNOG00000025994, ENSRNOG00000005707, ENSRNOG00000001425, ENSRNOG00000030127,…	261	695	10776	1.7227817745803355	0.8094749774265941	0.16824643864200595	6.8228527121533595
GOTERM_CC_FAT	GO:0031974~membrane-enclosed lumen	45	9.297520661157025	0.006671659678978125	ENSRNOG00000002418, ENSRNOG00000032293, ENSRNOG00000000521, ENSRNOG00000001283, ENSRNOG00000009545, ENSRNOG00000012664, ENSRNOG00000016617, ENSRNOG00000009663, ENSRNOG00000016137, ENSRNOG00000033498, ENSRNOG00000020230, ENSRNOG00000009609, ENSRNOG00000015999, ENSRNOG00000022229, ENSRNOG00000001385, ENSRNOG00000001004, ENSRNOG00000009857, ENSRNOG00000008620, ENSRNOG00000020372, ENSRNOG00000018273,…	261	1255	10776	1.4804231350460229	0.8794039370496588	0.19065569899528323	8.621572314757941
GOTERM_CC_FAT	GO:0043233~organelle lumen	44	9.090909090909092	0.0067860250218145695	ENSRNOG00000002418, ENSRNOG00000032293, ENSRNOG00000000521, ENSRNOG00000001283, ENSRNOG00000009545, ENSRNOG00000012664, ENSRNOG00000016617, ENSRNOG00000009663, ENSRNOG00000016137, ENSRNOG00000033498, ENSRNOG00000020230, ENSRNOG00000009609, ENSRNOG00000015999, ENSRNOG00000022229, ENSRNOG00000001385, ENSRNOG00000001004, ENSRNOG00000009857, ENSRNOG00000008620, ENSRNOG00000020372, ENSRNOG00000018273,…	261	1221	10776	1.4878326602464533	0.8837128729640398	0.17766584065641777	8.763172711011869
GOTERM_CC_FAT	GO:0015630~microtubule cytoskeleton	18	3.71900826446281	0.008928303758687594	ENSRNOG00000017466, ENSRNOG00000001247, ENSRNOG00000012295, ENSRNOG00000014230, ENSRNOG00000011394, ENSRNOG00000030127, ENSRNOG00000009663, ENSRNOG00000020748, ENSRNOG00000003597, ENSRNOG00000018371, ENSRNOG00000010170, ENSRNOG00000002520, ENSRNOG00000014584, ENSRNOG00000006178, ENSRNOG00000011572, ENSRNOG00000018207, ENSRNOG00000017558, ENSRNOG00000005133	261	373	10776	1.9924193399278913	0.9412235708279064	0.21035189074046534	11.378361885423526
GOTERM_CC_FAT	GO:0070013~intracellular organelle lumen	42	8.677685950413224	0.009957539565049207	ENSRNOG00000032293, ENSRNOG00000000521, ENSRNOG00000001283, ENSRNOG00000009545, ENSRNOG00000012664, ENSRNOG00000016617, ENSRNOG00000009663, ENSRNOG00000016137, ENSRNOG00000033498, ENSRNOG00000020230, ENSRNOG00000009609, ENSRNOG00000015999, ENSRNOG00000022229, ENSRNOG00000001385, ENSRNOG00000001004, ENSRNOG00000009857, ENSRNOG00000008620, ENSRNOG00000020372, ENSRNOG00000018273, ENSRNOG00000019311,…	261	1178	10776	1.4720449622387448	0.9576739859508439	0.21593076554599155	12.609964758677261
GOTERM_CC_FAT	GO:0005856~cytoskeleton	35	7.231404958677685	0.010926732994995945	ENSRNOG00000011521, ENSRNOG00000017466, ENSRNOG00000001247, ENSRNOG00000018183, ENSRNOG00000012295, ENSRNOG00000015852, ENSRNOG00000014230, ENSRNOG00000001091, ENSRNOG00000011394, ENSRNOG00000009663, ENSRNOG00000020748, ENSRNOG00000003597, ENSRNOG00000018371, ENSRNOG00000014584, ENSRNOG00000006178, ENSRNOG00000011572, ENSRNOG00000005796, ENSRNOG00000020372, ENSRNOG00000008761, ENSRNOG00000005133,…	261	940	10776	1.537295182196136	0.9689404935118908	0.21963171520780111	13.755215847290359
GOTERM_CC_FAT	GO:0005783~endoplasmic reticulum	30	6.198347107438017	0.011599327561383092	ENSRNOG00000003625, ENSRNOG00000018145, ENSRNOG00000016573, ENSRNOG00000030445, ENSRNOG00000019180, ENSRNOG00000033498, ENSRNOG00000004518, ENSRNOG00000034242, ENSRNOG00000020371, ENSRNOG00000007743, ENSRNOG00000021265, ENSRNOG00000003967, ENSRNOG00000012574, ENSRNOG00000018796, ENSRNOG00000031814, ENSRNOG00000017084, ENSRNOG00000001442, ENSRNOG00000008190, ENSRNOG00000008364, ENSRNOG00000000457,…	261	773	10776	1.6023553553107017	0.9749482439932525	0.2179115391861559	14.54180558992162
GOTERM_CC_FAT	GO:0031967~organelle envelope	23	4.75206611570248	0.01292810971006776	ENSRNOG00000032293, ENSRNOG00000019497, ENSRNOG00000022189, ENSRNOG00000000387, ENSRNOG00000003625, ENSRNOG00000018697, ENSRNOG00000018145, ENSRNOG00000014710, ENSRNOG00000007136, ENSRNOG00000008364, ENSRNOG00000001640, ENSRNOG00000019180, ENSRNOG00000029799, ENSRNOG00000014718, ENSRNOG00000007415, ENSRNOG00000019638, ENSRNOG00000006733, ENSRNOG00000025742, ENSRNOG00000012439, ENSRNOG00000007743,…	261	547	10776	1.7360314358360125	0.9836236979945499	0.22662791884431532	16.07631235046053
GOTERM_CC_FAT	GO:0031975~envelope	23	4.75206611570248	0.014083486286965614	ENSRNOG00000032293, ENSRNOG00000019497, ENSRNOG00000022189, ENSRNOG00000000387, ENSRNOG00000003625, ENSRNOG00000018697, ENSRNOG00000018145, ENSRNOG00000014710, ENSRNOG00000007136, ENSRNOG00000008364, ENSRNOG00000001640, ENSRNOG00000019180, ENSRNOG00000029799, ENSRNOG00000014718, ENSRNOG00000007415, ENSRNOG00000019638, ENSRNOG00000006733, ENSRNOG00000025742, ENSRNOG00000012439, ENSRNOG00000007743,…	261	551	10776	1.7234286667918308	0.9886894288545736	0.23175615345266043	17.389792745453203
GOTERM_CC_FAT	GO:0005773~vacuole	11	2.272727272727273	0.021121751022457905	ENSRNOG00000018566, ENSRNOG00000031814, ENSRNOG00000002520, ENSRNOG00000030862, ENSRNOG00000001385, ENSRNOG00000031138, ENSRNOG00000008190, ENSRNOG00000008364, ENSRNOG00000007650, ENSRNOG00000017235, ENSRNOG00000002225	261	197	10776	2.3053853783768017	0.998824392397014	0.3125568335114478	24.988844693347122
GOTERM_CC_FAT	GO:0005794~Golgi apparatus	25	5.1652892561983474	0.03211067696432059	ENSRNOG00000002418, ENSRNOG00000001877, ENSRNOG00000016031, ENSRNOG00000006178, ENSRNOG00000031138, ENSRNOG00000020371, ENSRNOG00000018977, ENSRNOG00000014429, ENSRNOG00000015156, ENSRNOG00000008761, ENSRNOG00000031814, ENSRNOG00000002778, ENSRNOG00000015019, ENSRNOG00000016433, ENSRNOG00000008364, ENSRNOG00000029910, ENSRNOG00000011884, ENSRNOG00000007415, ENSRNOG00000011014, ENSRNOG00000005763,…	261	667	10776	1.5475021110134588	0.9999668165973753	0.4188891348535737	35.56997422331474
GOTERM_CC_FAT	GO:0019898~extrinsic to membrane	14	2.8925619834710745	0.03699823973629865	ENSRNOG00000007415, ENSRNOG00000036696, ENSRNOG00000036678, ENSRNOG00000003625, ENSRNOG00000030683, ENSRNOG00000008237, ENSRNOG00000010258, ENSRNOG00000001442, ENSRNOG00000009068, ENSRNOG00000007743, ENSRNOG00000011884, ENSRNOG00000008761, ENSRNOG00000016368, ENSRNOG00000015420	261	309	10776	1.8706245582710264	0.9999932987227512	0.4488016874943954	39.8167797415796
GOTERM_CC_FAT	GO:0042383~sarcolemma	6	1.2396694214876034	0.0399772170816135	ENSRNOG00000004518, ENSRNOG00000021130, ENSRNOG00000015049, ENSRNOG00000030019, ENSRNOG00000008414, ENSRNOG00000032788	261	78	10776	3.175950486295314	0.9999974825170377	0.45877311828121226	42.276519040096495
GOTERM_CC_FAT	GO:0042641~actomyosin	4	0.8264462809917356	0.041167916083135504	ENSRNOG00000002182, ENSRNOG00000020014, ENSRNOG00000001425, ENSRNOG00000020372	261	32	10776	5.160919540229885	0.9999982992195985	0.4532903517723347	43.2333795483569
GOTERM_CC_FAT	GO:0005626~insoluble fraction	27	5.578512396694215	0.041831772755096655	ENSRNOG00000016573, ENSRNOG00000001091, ENSRNOG00000017291, ENSRNOG00000014187, ENSRNOG00000034242, ENSRNOG00000011572, ENSRNOG00000030019, ENSRNOG00000007743, ENSRNOG00000017235, ENSRNOG00000002001, ENSRNOG00000012274, ENSRNOG00000031814, ENSRNOG00000017084, ENSRNOG00000001442, ENSRNOG00000007136, ENSRNOG00000008190, ENSRNOG00000000457, ENSRNOG00000001924, ENSRNOG00000030910, ENSRNOG00000014718,…	261	755	10776	1.476501484357159	0.9999986335368309	0.44406246516580494	43.76046616622552
GOTERM_CC_FAT	GO:0009898~internal side of plasma membrane	9	1.859504132231405	0.0425287973692691	ENSRNOG00000036696, ENSRNOG00000036678, ENSRNOG00000005763, ENSRNOG00000002520, ENSRNOG00000004518, ENSRNOG00000013564, ENSRNOG00000014429, ENSRNOG00000029799, ENSRNOG00000005133	261	162	10776	2.293742017879949	0.9999989142551748	0.43572779662844763	44.30900870986348
GOTERM_CC_FAT	GO:0044437~vacuolar part	5	1.0330578512396695	0.045772350628811916	ENSRNOG00000030862, ENSRNOG00000001385, ENSRNOG00000031138, ENSRNOG00000017235, ENSRNOG00000002225	261	56	10776	3.686371100164203	0.999999628438375	0.4469030875118798	46.79706903092576
GOTERM_CC_FAT	GO:0005741~mitochondrial outer membrane	6	1.2396694214876034	0.049992381231965324	ENSRNOG00000012439, ENSRNOG00000018697, ENSRNOG00000007743, ENSRNOG00000001640, ENSRNOG00000029799, ENSRNOG00000014718	261	83	10776	2.984628167843789	0.9999999084285957	0.4638350046970251	49.88021064417069
GOTERM_CC_FAT	GO:0031982~vesicle	23	4.75206611570248	0.051939351310928736	ENSRNOG00000002418, ENSRNOG00000031814, ENSRNOG00000021130, ENSRNOG00000015019, ENSRNOG00000007136, ENSRNOG00000034093, ENSRNOG00000019834, ENSRNOG00000036696, ENSRNOG00000036678, ENSRNOG00000011014, ENSRNOG00000026243, ENSRNOG00000031138, ENSRNOG00000018677, ENSRNOG00000011572, ENSRNOG00000030019, ENSRNOG00000007650, ENSRNOG00000005796, ENSRNOG00000017235, ENSRNOG00000008414, ENSRNOG00000007457,…	261	631	10776	1.5049274095123595	0.9999999521133877	0.46433062346970577	51.24614986678342
GOTERM_CC_FAT	GO:0000267~cell fraction	32	6.6115702479338845	0.06192003590292153	ENSRNOG00000016573, ENSRNOG00000001091, ENSRNOG00000017291, ENSRNOG00000014187, ENSRNOG00000023538, ENSRNOG00000034242, ENSRNOG00000011572, ENSRNOG00000030019, ENSRNOG00000003809, ENSRNOG00000007743, ENSRNOG00000017235, ENSRNOG00000002001, ENSRNOG00000012274, ENSRNOG00000013409, ENSRNOG00000018566, ENSRNOG00000031814, ENSRNOG00000017084, ENSRNOG00000001442, ENSRNOG00000007136, ENSRNOG00000008190,…	261	967	10776	1.3662827324703728	0.9999999983103536	0.5139208486989832	57.72315949483752
GOTERM_CC_FAT	GO:0005624~membrane fraction	25	5.1652892561983474	0.0630940111091843	ENSRNOG00000031814, ENSRNOG00000017084, ENSRNOG00000016573, ENSRNOG00000001442, ENSRNOG00000001091, ENSRNOG00000008190, ENSRNOG00000000457, ENSRNOG00000001924, ENSRNOG00000014718, ENSRNOG00000030910, ENSRNOG00000011625, ENSRNOG00000007415, ENSRNOG00000036678, ENSRNOG00000014187, ENSRNOG00000017291, ENSRNOG00000034242, ENSRNOG00000011572, ENSRNOG00000018677, ENSRNOG00000030019, ENSRNOG00000007743,…	261	716	10776	1.4415976369357222	0.9999999988625279	0.5084313655323605	58.43023701158885
GOTERM_CC_FAT	GO:0005777~peroxisome	6	1.2396694214876034	0.06379003562201949	ENSRNOG00000015162, ENSRNOG00000018145, ENSRNOG00000008364, ENSRNOG00000007743, ENSRNOG00000019180, ENSRNOG00000014718	261	89	10776	2.783417280123983	0.9999999991006062	0.5005810739966686	58.844262003615164
GOTERM_CC_FAT	GO:0042579~microbody	6	1.2396694214876034	0.06379003562201949	ENSRNOG00000015162, ENSRNOG00000018145, ENSRNOG00000008364, ENSRNOG00000007743, ENSRNOG00000019180, ENSRNOG00000014718	261	89	10776	2.783417280123983	0.9999999991006062	0.5005810739966686	58.844262003615164
GOTERM_CC_FAT	GO:0031988~membrane-bounded vesicle	20	4.132231404958678	0.06690546542324205	ENSRNOG00000002418, ENSRNOG00000031814, ENSRNOG00000021130, ENSRNOG00000015019, ENSRNOG00000034093, ENSRNOG00000019834, ENSRNOG00000036696, ENSRNOG00000036678, ENSRNOG00000011014, ENSRNOG00000026243, ENSRNOG00000031138, ENSRNOG00000018677, ENSRNOG00000030019, ENSRNOG00000005796, ENSRNOG00000017235, ENSRNOG00000008414, ENSRNOG00000002001, ENSRNOG00000007457, ENSRNOG00000015156, ENSRNOG00000015420	261	543	10776	1.5207129400309052	0.9999999996863076	0.5063312761080494	60.65109168040937
GOTERM_CC_FAT	GO:0044452~nucleolar part	3	0.6198347107438017	0.06885673111596091	ENSRNOG00000021773, ENSRNOG00000009545, ENSRNOG00000004515	261	18	10776	6.881226053639846	0.9999999998381113	0.5056460392838065	61.74504977979072
GOTERM_CC_FAT	GO:0031090~organelle membrane	31	6.40495867768595	0.06947181751241462	ENSRNOG00000032293, ENSRNOG00000019497, ENSRNOG00000000387, ENSRNOG00000018145, ENSRNOG00000001640, ENSRNOG00000019180, ENSRNOG00000002225, ENSRNOG00000029799, ENSRNOG00000014874, ENSRNOG00000030862, ENSRNOG00000026243, ENSRNOG00000012439, ENSRNOG00000031138, ENSRNOG00000020371, ENSRNOG00000007743, ENSRNOG00000007650, ENSRNOG00000021265, ENSRNOG00000017235, ENSRNOG00000018796, ENSRNOG00000018697,…	261	941	10776	1.3601573283496404	0.9999999998686192	0.4981642817486701	62.084011321608834
GOTERM_CC_FAT	GO:0005838~proteasome regulatory particle	2	0.4132231404958678	0.07065708069604548	ENSRNOG00000037580, ENSRNOG00000014109	261	3	10776	27.52490421455939	0.9999999999121758	0.4939144377715595	62.729357662743055
GOTERM_CC_FAT	GO:0070545~PeBoW complex	2	0.4132231404958678	0.07065708069604548	ENSRNOG00000021773, ENSRNOG00000004515	261	3	10776	27.52490421455939	0.9999999999121758	0.4939144377715595	62.729357662743055
GOTERM_CC_FAT	GO:0016023~cytoplasmic membrane-bounded vesicle	19	3.925619834710744	0.07818092479917522	ENSRNOG00000002418, ENSRNOG00000031814, ENSRNOG00000021130, ENSRNOG00000015019, ENSRNOG00000034093, ENSRNOG00000019834, ENSRNOG00000036696, ENSRNOG00000011014, ENSRNOG00000026243, ENSRNOG00000031138, ENSRNOG00000018677, ENSRNOG00000030019, ENSRNOG00000005796, ENSRNOG00000017235, ENSRNOG00000008414, ENSRNOG00000002001, ENSRNOG00000007457, ENSRNOG00000015156, ENSRNOG00000015420	261	520	10776	1.5085764809902742	0.9999999999932696	0.5204862185552892	66.59452073256969
GOTERM_CC_FAT	GO:0031410~cytoplasmic vesicle	21	4.338842975206612	0.08214377635801709	ENSRNOG00000002418, ENSRNOG00000031814, ENSRNOG00000021130, ENSRNOG00000015019, ENSRNOG00000034093, ENSRNOG00000019834, ENSRNOG00000036696, ENSRNOG00000011014, ENSRNOG00000026243, ENSRNOG00000031138, ENSRNOG00000018677, ENSRNOG00000011572, ENSRNOG00000030019, ENSRNOG00000007650, ENSRNOG00000005796, ENSRNOG00000017235, ENSRNOG00000008414, ENSRNOG00000007457, ENSRNOG00000002001, ENSRNOG00000015156,…	261	595	10776	1.4572008113590262	0.9999999999982749	0.5287577597791222	68.47776419586546
GOTERM_CC_FAT	GO:0031968~organelle outer membrane	6	1.2396694214876034	0.0851843889349779	ENSRNOG00000012439, ENSRNOG00000018697, ENSRNOG00000007743, ENSRNOG00000001640, ENSRNOG00000029799, ENSRNOG00000014718	261	97	10776	2.55385709207252	0.9999999999993955	0.5325149118115999	69.85556330354443
GOTERM_CC_FAT	GO:0005740~mitochondrial envelope	15	3.0991735537190084	0.08578842124720232	ENSRNOG00000032293, ENSRNOG00000019497, ENSRNOG00000000387, ENSRNOG00000018697, ENSRNOG00000018145, ENSRNOG00000001640, ENSRNOG00000008364, ENSRNOG00000019180, ENSRNOG00000029799, ENSRNOG00000014718, ENSRNOG00000006733, ENSRNOG00000012439, ENSRNOG00000007743, ENSRNOG00000021265, ENSRNOG00000018505	261	387	10776	1.6002851287534527	0.9999999999995094	0.5256786176577568	70.12254269720164
GOTERM_CC_FAT	GO:0012505~endomembrane system	22	4.545454545454546	0.09241435574807466	ENSRNOG00000018796, ENSRNOG00000022189, ENSRNOG00000031814, ENSRNOG00000003625, ENSRNOG00000021130, ENSRNOG00000014710, ENSRNOG00000007136, ENSRNOG00000001091, ENSRNOG00000023278, ENSRNOG00000007415, ENSRNOG00000019638, ENSRNOG00000036678, ENSRNOG00000011014, ENSRNOG00000025742, ENSRNOG00000026243, ENSRNOG00000030683, ENSRNOG00000031138, ENSRNOG00000020371, ENSRNOG00000014945, ENSRNOG00000008414,…	261	639	10776	1.4214739265734895	0.9999999999999507	0.5441922304161338	72.91092603434534
GOTERM_CC_FAT	GO:0033256~I-kappaB/NF-kappaB complex	2	0.4132231404958678	0.09308622383287785	ENSRNOG00000020063, ENSRNOG00000019311	261	4	10776	20.64367816091954	0.999999999999961	0.5378623073130154	73.17978103468865
GOTERM_CC_FAT	GO:0030686~90S preribosome	2	0.4132231404958678	0.09308622383287785	ENSRNOG00000021773, ENSRNOG00000004515	261	4	10776	20.64367816091954	0.999999999999961	0.5378623073130154	73.17978103468865
GOTERM_CC_FAT	GO:0042824~MHC class I peptide loading complex	2	0.4132231404958678	0.09308622383287785	ENSRNOG00000000457, ENSRNOG00000029500	261	4	10776	20.64367816091954	0.999999999999961	0.5378623073130154	73.17978103468865
GOTERM_CC_FAT	GO:0019867~outer membrane	6	1.2396694214876034	0.09713264227616293	ENSRNOG00000012439, ENSRNOG00000018697, ENSRNOG00000007743, ENSRNOG00000001640, ENSRNOG00000029799, ENSRNOG00000014718	261	101	10776	2.452714236940935	0.9999999999999906	0.5450331791537442	74.74745489758483
GOTERM_CC_FAT	GO:0005764~lysosome	8	1.6528925619834711	0.09724991773714992	ENSRNOG00000018566, ENSRNOG00000031814, ENSRNOG00000002520, ENSRNOG00000001385, ENSRNOG00000008190, ENSRNOG00000008364, ENSRNOG00000007650, ENSRNOG00000002225	261	162	10776	2.0388817936710657	0.9999999999999909	0.5368745905754388	74.79159848017396
GOTERM_CC_FAT	GO:0000323~lytic vacuole	8	1.6528925619834711	0.09724991773714992	ENSRNOG00000018566, ENSRNOG00000031814, ENSRNOG00000002520, ENSRNOG00000001385, ENSRNOG00000008190, ENSRNOG00000008364, ENSRNOG00000007650, ENSRNOG00000002225	261	162	10776	2.0388817936710657	0.9999999999999909	0.5368745905754388	74.79159848017396
