# Supplementary material for: Epigenetic Changes Governing Scn5a Expression in Denervated Skeletal Muscle
Source: Int J Mol Sci. 2021 Mar 9;22(5):2755. doi: 10.3390/ijms22052755 (PMC7963191; doi:10.3390/ijms22052755)
Supplement: Supplementary file 1 [file ijms-22-02755-s001.zip › Supplementary material/Table S8. GO analysis_Cellular Component_Down.txt]

Category	Term	Count	%	PValue	Genes	List Total	Pop Hits	Pop Total	Fold Enrichment	Bonferroni	Benjamini	FDR
GOTERM_CC_FAT	GO:0019866~organelle inner membrane	67	12.159709618874773	2.8243197437702786E-36	ENSRNOG00000014625, ENSRNOG00000017446, ENSRNOG00000032204, ENSRNOG00000018816, ENSRNOG00000017032, ENSRNOG00000005587, ENSRNOG00000001551, ENSRNOG00000000168, ENSRNOG00000011949, ENSRNOG00000001182, ENSRNOG00000030644, ENSRNOG00000014568, ENSRNOG00000001991, ENSRNOG00000010830, ENSRNOG00000034161, ENSRNOG00000019403, ENSRNOG00000014338, ENSRNOG00000017571, ENSRNOG00000019036, ENSRNOG00000037871,…	360	301	10776	6.662901439645625	9.263768759566514E-34	9.263768759566514E-34	3.825465486240683E-33
GOTERM_CC_FAT	GO:0005743~mitochondrial inner membrane	65	11.796733212341199	5.0719208574942614E-36	ENSRNOG00000014625, ENSRNOG00000017446, ENSRNOG00000032204, ENSRNOG00000018816, ENSRNOG00000017032, ENSRNOG00000005587, ENSRNOG00000001551, ENSRNOG00000000168, ENSRNOG00000011949, ENSRNOG00000001182, ENSRNOG00000030644, ENSRNOG00000014568, ENSRNOG00000001991, ENSRNOG00000010830, ENSRNOG00000034161, ENSRNOG00000019403, ENSRNOG00000014338, ENSRNOG00000017571, ENSRNOG00000019036, ENSRNOG00000037871,…	360	283	10776	6.875147232037691	1.6635900412581178E-33	8.317950206290589E-34	6.869781026771267E-33
GOTERM_CC_FAT	GO:0031966~mitochondrial membrane	69	12.522686025408348	6.22169521200538E-33	ENSRNOG00000014625, ENSRNOG00000017446, ENSRNOG00000032204, ENSRNOG00000018816, ENSRNOG00000017032, ENSRNOG00000026745, ENSRNOG00000005587, ENSRNOG00000001551, ENSRNOG00000000168, ENSRNOG00000011949, ENSRNOG00000001182, ENSRNOG00000030644, ENSRNOG00000014568, ENSRNOG00000025295, ENSRNOG00000001991, ENSRNOG00000015428, ENSRNOG00000010830, ENSRNOG00000034161, ENSRNOG00000019403, ENSRNOG00000014338,…	360	362	10776	5.705524861878453	2.0407160295377646E-30	6.802386765125881E-31	8.427119610636897E-30
GOTERM_CC_FAT	GO:0005739~mitochondrion	126	22.867513611615244	3.3069342703601437E-32	ENSRNOG00000014625, ENSRNOG00000009928, ENSRNOG00000001596, ENSRNOG00000018042, ENSRNOG00000018044, ENSRNOG00000026745, ENSRNOG00000011949, ENSRNOG00000014568, ENSRNOG00000001991, ENSRNOG00000015428, ENSRNOG00000010830, ENSRNOG00000034161, ENSRNOG00000007102, ENSRNOG00000017571, ENSRNOG00000019036, ENSRNOG00000037871, ENSRNOG00000031053, ENSRNOG00000016952, ENSRNOG00000029707, ENSRNOG00000038218,…	360	1250	10776	3.01728	1.0846744406781272E-29	2.711686101695318E-30	4.479153942974455E-29
GOTERM_CC_FAT	GO:0044429~mitochondrial part	80	14.519056261343014	6.175396403016624E-32	ENSRNOG00000009928, ENSRNOG00000014625, ENSRNOG00000017446, ENSRNOG00000032204, ENSRNOG00000018816, ENSRNOG00000007895, ENSRNOG00000017032, ENSRNOG00000026745, ENSRNOG00000005587, ENSRNOG00000001551, ENSRNOG00000000168, ENSRNOG00000011949, ENSRNOG00000001182, ENSRNOG00000030644, ENSRNOG00000014568, ENSRNOG00000025295, ENSRNOG00000001991, ENSRNOG00000015428, ENSRNOG00000010830, ENSRNOG00000034161,…	360	515	10776	4.649838187702265	2.0255300201894528E-29	4.051060040378905E-30	8.364409113275116E-29
GOTERM_CC_FAT	GO:0005740~mitochondrial envelope	69	12.522686025408348	4.561954911545491E-31	ENSRNOG00000014625, ENSRNOG00000017446, ENSRNOG00000032204, ENSRNOG00000018816, ENSRNOG00000017032, ENSRNOG00000026745, ENSRNOG00000005587, ENSRNOG00000001551, ENSRNOG00000000168, ENSRNOG00000011949, ENSRNOG00000001182, ENSRNOG00000030644, ENSRNOG00000014568, ENSRNOG00000025295, ENSRNOG00000001991, ENSRNOG00000015428, ENSRNOG00000010830, ENSRNOG00000034161, ENSRNOG00000019403, ENSRNOG00000014338,…	360	387	10776	5.336950904392765	1.4963212109869212E-28	2.4938686849782018E-29	6.1790458047100295E-28
GOTERM_CC_FAT	GO:0031967~organelle envelope	76	13.793103448275861	4.969000138282534E-27	ENSRNOG00000009872, ENSRNOG00000014625, ENSRNOG00000017446, ENSRNOG00000032204, ENSRNOG00000018816, ENSRNOG00000017032, ENSRNOG00000026745, ENSRNOG00000005587, ENSRNOG00000001551, ENSRNOG00000000168, ENSRNOG00000011949, ENSRNOG00000001182, ENSRNOG00000030644, ENSRNOG00000022772, ENSRNOG00000014568, ENSRNOG00000025295, ENSRNOG00000001991, ENSRNOG00000015428, ENSRNOG00000010830, ENSRNOG00000034161,…	360	547	10776	4.158927483241926	1.6298320453566711E-24	2.328331493366673E-25	6.730377667774124E-24
GOTERM_CC_FAT	GO:0031975~envelope	76	13.793103448275861	7.98500724215039E-27	ENSRNOG00000009872, ENSRNOG00000014625, ENSRNOG00000017446, ENSRNOG00000032204, ENSRNOG00000018816, ENSRNOG00000017032, ENSRNOG00000026745, ENSRNOG00000005587, ENSRNOG00000001551, ENSRNOG00000000168, ENSRNOG00000011949, ENSRNOG00000001182, ENSRNOG00000030644, ENSRNOG00000022772, ENSRNOG00000014568, ENSRNOG00000025295, ENSRNOG00000001991, ENSRNOG00000015428, ENSRNOG00000010830, ENSRNOG00000034161,…	360	551	10776	4.128735632183908	2.619082375425328E-24	3.27385296928166E-25	1.081547855181965E-23
GOTERM_CC_FAT	GO:0070469~respiratory chain	25	4.537205081669692	1.2704656338152888E-23	ENSRNOG00000017446, ENSRNOG00000032204, ENSRNOG00000008569, ENSRNOG00000010807, ENSRNOG00000001182, ENSRNOG00000030644, ENSRNOG00000020602, ENSRNOG00000031033, ENSRNOG00000027593, ENSRNOG00000014656, ENSRNOG00000005698, ENSRNOG00000024967, ENSRNOG00000029971, ENSRNOG00000017571, ENSRNOG00000014078, ENSRNOG00000012550, ENSRNOG00000010452, ENSRNOG00000031053, ENSRNOG00000032134, ENSRNOG00000029707,…	360	47	10776	15.921985815602836	4.167127278914147E-21	4.630141421015719E-22	1.720811690792255E-20
GOTERM_CC_FAT	GO:0031090~organelle membrane	92	16.696914700544465	1.0700125070640494E-21	ENSRNOG00000014625, ENSRNOG00000017446, ENSRNOG00000032204, ENSRNOG00000018816, ENSRNOG00000017032, ENSRNOG00000026745, ENSRNOG00000005587, ENSRNOG00000001551, ENSRNOG00000000168, ENSRNOG00000011949, ENSRNOG00000001182, ENSRNOG00000030644, ENSRNOG00000022772, ENSRNOG00000014568, ENSRNOG00000025295, ENSRNOG00000001991, ENSRNOG00000004292, ENSRNOG00000004019, ENSRNOG00000015428, ENSRNOG00000010830,…	360	941	10776	2.926532058094226	3.509641023170082E-19	3.5096410231700814E-20	1.449303296713533E-18
GOTERM_CC_FAT	GO:0044455~mitochondrial membrane part	26	4.71869328493648	1.66288069649131E-17	ENSRNOG00000014625, ENSRNOG00000017446, ENSRNOG00000032204, ENSRNOG00000008569, ENSRNOG00000010807, ENSRNOG00000017032, ENSRNOG00000001551, ENSRNOG00000030644, ENSRNOG00000001991, ENSRNOG00000020602, ENSRNOG00000014656, ENSRNOG00000024967, ENSRNOG00000028884, ENSRNOG00000017571, ENSRNOG00000014078, ENSRNOG00000012550, ENSRNOG00000010452, ENSRNOG00000007235, ENSRNOG00000032134, ENSRNOG00000009155,…	360	85	10776	9.15607843137255	5.454248684491497E-15	4.95840789499227E-16	2.2523273882834076E-14
GOTERM_CC_FAT	GO:0005746~mitochondrial respiratory chain	15	2.722323049001815	4.417748454339961E-13	ENSRNOG00000014656, ENSRNOG00000017446, ENSRNOG00000024967, ENSRNOG00000032204, ENSRNOG00000017571, ENSRNOG00000014078, ENSRNOG00000012550, ENSRNOG00000010452, ENSRNOG00000008569, ENSRNOG00000010807, ENSRNOG00000032134, ENSRNOG00000030644, ENSRNOG00000009155, ENSRNOG00000020602, ENSRNOG00000024568, ENSRNOG00000018281	360	32	10776	14.03125	1.4489653921145873E-10	1.207467459352074E-11	5.983435968914819E-10
GOTERM_CC_FAT	GO:0045259~proton-transporting ATP synthase complex	13	2.35934664246824	9.88356671079739E-12	ENSRNOG00000014625, ENSRNOG00000001596, ENSRNOG00000028884, ENSRNOG00000017032, ENSRNOG00000007235, ENSRNOG00000001551, ENSRNOG00000031979, ENSRNOG00000001991, ENSRNOG00000027049, ENSRNOG00000033299, ENSRNOG00000000064, ENSRNOG00000019223, ENSRNOG00000002840	360	26	10776	14.966666666666667	3.241800605735534E-9	2.493693029848032E-10	1.3386991515318414E-8
GOTERM_CC_FAT	GO:0005753~mitochondrial proton-transporting ATP synthase complex	11	1.9963702359346642	2.0419654778619847E-10	ENSRNOG00000014625, ENSRNOG00000001991, ENSRNOG00000027049, ENSRNOG00000028884, ENSRNOG00000033299, ENSRNOG00000000064, ENSRNOG00000007235, ENSRNOG00000019223, ENSRNOG00000017032, ENSRNOG00000001551, ENSRNOG00000002840	360	20	10776	16.463333333333335	6.697646570685833E-8	4.784033391658227E-9	2.76578759894619E-7
GOTERM_CC_FAT	GO:0016469~proton-transporting two-sector ATPase complex	14	2.540834845735027	1.6136521720621026E-8	ENSRNOG00000014625, ENSRNOG00000028884, ENSRNOG00000001596, ENSRNOG00000024960, ENSRNOG00000017032, ENSRNOG00000007235, ENSRNOG00000001551, ENSRNOG00000031979, ENSRNOG00000001991, ENSRNOG00000027049, ENSRNOG00000033299, ENSRNOG00000000064, ENSRNOG00000019223, ENSRNOG00000002840	360	54	10776	7.760493827160493	5.292765145159528E-6	3.528518811579673E-7	2.1856484422322353E-5
GOTERM_CC_FAT	GO:0045263~proton-transporting ATP synthase complex, coupling factor F(o)	9	1.6333938294010888	1.245660012737738E-7	ENSRNOG00000001991, ENSRNOG00000027049, ENSRNOG00000028884, ENSRNOG00000001596, ENSRNOG00000033299, ENSRNOG00000000064, ENSRNOG00000007235, ENSRNOG00000001551, ENSRNOG00000031979	360	20	10776	13.47	4.085681630594529E-5	2.5535999250703156E-6	1.6872118230315536E-4
GOTERM_CC_FAT	GO:0030964~NADH dehydrogenase complex	8	1.4519056261343013	3.7925554108674924E-7	ENSRNOG00000030644, ENSRNOG00000009155, ENSRNOG00000017446, ENSRNOG00000020602, ENSRNOG00000017571, ENSRNOG00000014078, ENSRNOG00000008569, ENSRNOG00000024568	360	16	10776	14.966666666666669	1.2438810422232827E-4	7.31737564341195E-6	5.136902557878464E-4
GOTERM_CC_FAT	GO:0045271~respiratory chain complex I	8	1.4519056261343013	3.7925554108674924E-7	ENSRNOG00000030644, ENSRNOG00000009155, ENSRNOG00000017446, ENSRNOG00000020602, ENSRNOG00000017571, ENSRNOG00000014078, ENSRNOG00000008569, ENSRNOG00000024568	360	16	10776	14.966666666666669	1.2438810422232827E-4	7.31737564341195E-6	5.136902557878464E-4
GOTERM_CC_FAT	GO:0005747~mitochondrial respiratory chain complex I	8	1.4519056261343013	3.7925554108674924E-7	ENSRNOG00000030644, ENSRNOG00000009155, ENSRNOG00000017446, ENSRNOG00000020602, ENSRNOG00000017571, ENSRNOG00000014078, ENSRNOG00000008569, ENSRNOG00000024568	360	16	10776	14.966666666666669	1.2438810422232827E-4	7.31737564341195E-6	5.136902557878464E-4
GOTERM_CC_FAT	GO:0033177~proton-transporting two-sector ATPase complex, proton-transporting domain	9	1.6333938294010888	2.431987518421189E-6	ENSRNOG00000001991, ENSRNOG00000027049, ENSRNOG00000028884, ENSRNOG00000001596, ENSRNOG00000033299, ENSRNOG00000000064, ENSRNOG00000007235, ENSRNOG00000001551, ENSRNOG00000031979	360	28	10776	9.621428571428572	7.973748036332884E-4	4.4315288938334696E-5	0.003294011741428182
GOTERM_CC_FAT	GO:0000276~mitochondrial proton-transporting ATP synthase complex, coupling factor F(o)	7	1.2704174228675136	3.1399439026342646E-6	ENSRNOG00000001991, ENSRNOG00000027049, ENSRNOG00000028884, ENSRNOG00000033299, ENSRNOG00000000064, ENSRNOG00000007235, ENSRNOG00000001551	360	14	10776	14.966666666666667	0.0010293730486984343	5.42039633854019E-5	0.00425288619952946
GOTERM_CC_FAT	GO:0045261~proton-transporting ATP synthase complex, catalytic core F(1)	5	0.9074410163339384	1.723469048303478E-5	ENSRNOG00000014625, ENSRNOG00000001991, ENSRNOG00000019223, ENSRNOG00000017032, ENSRNOG00000002840	360	6	10776	24.944444444444443	0.00563707890061893	2.826114174999672E-4	0.023341403524057558
GOTERM_CC_FAT	GO:0005759~mitochondrial matrix	19	3.4482758620689653	2.1098558446934102E-5	ENSRNOG00000009928, ENSRNOG00000014625, ENSRNOG00000003653, ENSRNOG00000001440, ENSRNOG00000010452, ENSRNOG00000007895, ENSRNOG00000017032, ENSRNOG00000005587, ENSRNOG00000010277, ENSRNOG00000016180, ENSRNOG00000031211, ENSRNOG00000011639, ENSRNOG00000009845, ENSRNOG00000010697, ENSRNOG00000019223, ENSRNOG00000017851, ENSRNOG00000002840, ENSRNOG00000007102, ENSRNOG00000009974	360	175	10776	3.249904761904762	0.006896509349901492	3.294885722413543E-4	0.028573651040564307
GOTERM_CC_FAT	GO:0031980~mitochondrial lumen	19	3.4482758620689653	2.1098558446934102E-5	ENSRNOG00000009928, ENSRNOG00000014625, ENSRNOG00000003653, ENSRNOG00000001440, ENSRNOG00000010452, ENSRNOG00000007895, ENSRNOG00000017032, ENSRNOG00000005587, ENSRNOG00000010277, ENSRNOG00000016180, ENSRNOG00000031211, ENSRNOG00000011639, ENSRNOG00000009845, ENSRNOG00000010697, ENSRNOG00000019223, ENSRNOG00000017851, ENSRNOG00000002840, ENSRNOG00000007102, ENSRNOG00000009974	360	175	10776	3.249904761904762	0.006896509349901492	3.294885722413543E-4	0.028573651040564307
GOTERM_CC_FAT	GO:0045275~respiratory chain complex III	4	0.7259528130671506	3.4882951059392515E-4	ENSRNOG00000024967, ENSRNOG00000032204, ENSRNOG00000012550, ENSRNOG00000032134, ENSRNOG00000018281	360	5	10776	23.94666666666667	0.10813101943873404	0.005188133086893254	0.4714478400946631
GOTERM_CC_FAT	GO:0000275~mitochondrial proton-transporting ATP synthase complex, catalytic core F(1)	4	0.7259528130671506	3.4882951059392515E-4	ENSRNOG00000014625, ENSRNOG00000019223, ENSRNOG00000017032, ENSRNOG00000002840	360	5	10776	23.94666666666667	0.10813101943873404	0.005188133086893254	0.4714478400946631
GOTERM_CC_FAT	GO:0005750~mitochondrial respiratory chain complex III	4	0.7259528130671506	3.4882951059392515E-4	ENSRNOG00000024967, ENSRNOG00000032204, ENSRNOG00000012550, ENSRNOG00000032134, ENSRNOG00000018281	360	5	10776	23.94666666666667	0.10813101943873404	0.005188133086893254	0.4714478400946631
GOTERM_CC_FAT	GO:0033178~proton-transporting two-sector ATPase complex, catalytic domain	6	1.0889292196007259	5.22530616086614E-4	ENSRNOG00000014625, ENSRNOG00000001991, ENSRNOG00000019223, ENSRNOG00000017032, ENSRNOG00000024960, ENSRNOG00000002840	360	21	10776	8.552380952380952	0.1575448359810121	0.007425978673034295	0.7054387242062088
GOTERM_CC_FAT	GO:0005625~soluble fraction	22	3.9927404718693285	9.893881816589762E-4	ENSRNOG00000025274, ENSRNOG00000021090, ENSRNOG00000000541, ENSRNOG00000010452, ENSRNOG00000033057, ENSRNOG00000008656, ENSRNOG00000023150, ENSRNOG00000018494, ENSRNOG00000015290, ENSRNOG00000008103, ENSRNOG00000030864, ENSRNOG00000016214, ENSRNOG00000005580, ENSRNOG00000029886, ENSRNOG00000012095, ENSRNOG00000019433, ENSRNOG00000017226, ENSRNOG00000005798, ENSRNOG00000016356, ENSRNOG00000013532,…	360	298	10776	2.2098434004474274	0.27724137700498896	0.013437235347509291	1.3318149897409204
GOTERM_CC_FAT	GO:0045239~tricarboxylic acid cycle enzyme complex	4	0.7259528130671506	0.0026518446044073887	ENSRNOG00000009928, ENSRNOG00000003653, ENSRNOG00000005587, ENSRNOG00000010277	360	9	10776	13.303703703703704	0.5814506048987373	0.03423854347961264	3.5327134703253327
GOTERM_CC_FAT	GO:0016529~sarcoplasmic reticulum	6	1.0889292196007259	0.004391974652861707	ENSRNOG00000012410, ENSRNOG00000016214, ENSRNOG00000021090, ENSRNOG00000020719, ENSRNOG00000006930, ENSRNOG00000016243	360	33	10776	5.442424242424242	0.7639568018552414	0.0540149171938874	5.787671753925416
GOTERM_CC_FAT	GO:0016528~sarcoplasm	6	1.0889292196007259	0.005690104458481912	ENSRNOG00000012410, ENSRNOG00000016214, ENSRNOG00000021090, ENSRNOG00000020719, ENSRNOG00000006930, ENSRNOG00000016243	360	35	10776	5.131428571428571	0.8461357204223263	0.06697346983509678	7.4379585441432745
GOTERM_CC_FAT	GO:0043292~contractile fiber	10	1.8148820326678767	0.008780389818231883	ENSRNOG00000020276, ENSRNOG00000007541, ENSRNOG00000017645, ENSRNOG00000029784, ENSRNOG00000005798, ENSRNOG00000006930, ENSRNOG00000013262, ENSRNOG00000006110, ENSRNOG00000017786, ENSRNOG00000003596	360	106	10776	2.8238993710691824	0.9445728638005885	0.09815283521266649	11.25944832936211
GOTERM_CC_FAT	GO:0015629~actin cytoskeleton	15	2.722323049001815	0.011012627856363354	ENSRNOG00000002886, ENSRNOG00000020276, ENSRNOG00000011559, ENSRNOG00000017645, ENSRNOG00000001143, ENSRNOG00000021729, ENSRNOG00000017786, ENSRNOG00000008656, ENSRNOG00000020246, ENSRNOG00000020151, ENSRNOG00000007541, ENSRNOG00000028837, ENSRNOG00000040122, ENSRNOG00000013262, ENSRNOG00000017441	360	211	10776	2.1279620853080567	0.9735415252500061	0.11772152687473669	13.928386006169813
GOTERM_CC_FAT	GO:0000267~cell fraction	46	8.348457350272232	0.013236384970808238	ENSRNOG00000004078, ENSRNOG00000013927, ENSRNOG00000000541, ENSRNOG00000006110, ENSRNOG00000026745, ENSRNOG00000023150, ENSRNOG00000018494, ENSRNOG00000026704, ENSRNOG00000015290, ENSRNOG00000018950, ENSRNOG00000030864, ENSRNOG00000005580, ENSRNOG00000008526, ENSRNOG00000029886, ENSRNOG00000019433, ENSRNOG00000008015, ENSRNOG00000005798, ENSRNOG00000016356, ENSRNOG00000015445, ENSRNOG00000030963,…	360	967	10776	1.4239227852464664	0.9873553802721602	0.13556927988128908	16.513095411520272
GOTERM_CC_FAT	GO:0030016~myofibril	9	1.6333938294010888	0.01637245442146345	ENSRNOG00000020276, ENSRNOG00000007541, ENSRNOG00000017645, ENSRNOG00000029784, ENSRNOG00000005798, ENSRNOG00000006930, ENSRNOG00000006110, ENSRNOG00000017786, ENSRNOG00000003596	360	98	10776	2.7489795918367346	0.9955489366178836	0.16026163950163985	20.036184155322758
GOTERM_CC_FAT	GO:0030017~sarcomere	8	1.4519056261343013	0.01701903512547079	ENSRNOG00000020276, ENSRNOG00000007541, ENSRNOG00000029784, ENSRNOG00000005798, ENSRNOG00000006930, ENSRNOG00000006110, ENSRNOG00000017786, ENSRNOG00000003596	360	80	10776	2.9933333333333336	0.9964124711494511	0.1613372452169073	20.745216740782567
GOTERM_CC_FAT	GO:0005615~extracellular space	26	4.71869328493648	0.023601904928745455	ENSRNOG00000030462, ENSRNOG00000013867, ENSRNOG00000005770, ENSRNOG00000010977, ENSRNOG00000021166, ENSRNOG00000003439, ENSRNOG00000017469, ENSRNOG00000015461, ENSRNOG00000023150, ENSRNOG00000005386, ENSRNOG00000005580, ENSRNOG00000003869, ENSRNOG00000013589, ENSRNOG00000015904, ENSRNOG00000014758, ENSRNOG00000016182, ENSRNOG00000027491, ENSRNOG00000000394, ENSRNOG00000004687, ENSRNOG00000021200,…	360	492	10776	1.581842818428184	0.9996040586213212	0.21132530630562363	27.63985058336198
GOTERM_CC_FAT	GO:0030062~mitochondrial tricarboxylic acid cycle enzyme complex	3	0.5444646098003629	0.0271307206679266	ENSRNOG00000009928, ENSRNOG00000005587, ENSRNOG00000010277	360	8	10776	11.225	0.9998792540341438	0.2330607583439912	31.102849385480823
GOTERM_CC_FAT	GO:0031674~I band	6	1.0889292196007259	0.031006112443430562	ENSRNOG00000007541, ENSRNOG00000029784, ENSRNOG00000005798, ENSRNOG00000006930, ENSRNOG00000006110, ENSRNOG00000003596	360	53	10776	3.388679245283019	0.9999673937911954	0.2555962021913183	34.72872217838773
GOTERM_CC_FAT	GO:0044449~contractile fiber part	8	1.4519056261343013	0.03191224441037431	ENSRNOG00000020276, ENSRNOG00000007541, ENSRNOG00000029784, ENSRNOG00000005798, ENSRNOG00000006930, ENSRNOG00000006110, ENSRNOG00000017786, ENSRNOG00000003596	360	91	10776	2.6315018315018315	0.9999760099851502	0.2558379571929844	35.550619032592465
GOTERM_CC_FAT	GO:0044421~extracellular region part	33	5.9891107078039925	0.03723017303730983	ENSRNOG00000030462, ENSRNOG00000013867, ENSRNOG00000005770, ENSRNOG00000010977, ENSRNOG00000021166, ENSRNOG00000015505, ENSRNOG00000017469, ENSRNOG00000003439, ENSRNOG00000015461, ENSRNOG00000023150, ENSRNOG00000005386, ENSRNOG00000003869, ENSRNOG00000005580, ENSRNOG00000020525, ENSRNOG00000013589, ENSRNOG00000015904, ENSRNOG00000014758, ENSRNOG00000016182, ENSRNOG00000027491, ENSRNOG00000000394,…	360	693	10776	1.4253968253968254	0.9999960611402077	0.28562058293465975	40.18414951109498
GOTERM_CC_FAT	GO:0030018~Z disc	5	0.9074410163339384	0.057886007885108184	ENSRNOG00000007541, ENSRNOG00000029784, ENSRNOG00000005798, ENSRNOG00000006110, ENSRNOG00000003596	360	44	10776	3.4015151515151514	0.9999999967942261	0.40231560361549346	55.40992368149084
GOTERM_CC_FAT	GO:0005624~membrane fraction	32	5.807622504537205	0.07946563918382622	ENSRNOG00000004078, ENSRNOG00000013927, ENSRNOG00000006110, ENSRNOG00000026745, ENSRNOG00000018494, ENSRNOG00000023150, ENSRNOG00000026704, ENSRNOG00000018950, ENSRNOG00000005580, ENSRNOG00000008526, ENSRNOG00000019433, ENSRNOG00000008015, ENSRNOG00000005798, ENSRNOG00000015445, ENSRNOG00000004322, ENSRNOG00000019057, ENSRNOG00000027491, ENSRNOG00000011361, ENSRNOG00000029971, ENSRNOG00000014241,…	360	716	10776	1.3378026070763502	0.9999999999983963	0.5016124169225762	67.42147020687632
GOTERM_CC_FAT	GO:0043209~myelin sheath	3	0.5444646098003629	0.08736153154287743	ENSRNOG00000016516, ENSRNOG00000003338, ENSRNOG00000021023	360	15	10776	5.986666666666666	0.999999999999905	0.5274476582645788	71.00938176309145
GOTERM_CC_FAT	GO:0005588~collagen type V	2	0.3629764065335753	0.09666034186089506	ENSRNOG00000020525, ENSRNOG00000003736	360	3	10776	19.955555555555556	0.9999999999999967	0.5565868022544948	74.76434070425626
GOTERM_CC_FAT	GO:0033018~sarcoplasmic reticulum lumen	2	0.3629764065335753	0.09666034186089506	ENSRNOG00000006930, ENSRNOG00000016243	360	3	10776	19.955555555555556	0.9999999999999967	0.5565868022544948	74.76434070425626
