# Supplementary material for: Epigenetic Changes Governing Scn5a Expression in Denervated Skeletal Muscle
Source: Int J Mol Sci. 2021 Mar 9;22(5):2755. doi: 10.3390/ijms22052755 (PMC7963191; doi:10.3390/ijms22052755)
Supplement: Supplementary file 1 [file ijms-22-02755-s001.zip › Supplementary material/Table S6. GO analysis_Biological Process_Down.txt]

Category	Term	Count	%	PValue	Genes	List Total	Pop Hits	Pop Total	Fold Enrichment	Bonferroni	Benjamini	FDR
GOTERM_BP_FAT	GO:0006091~generation of precursor metabolites and energy	62	11.252268602540836	6.743401477094088E-41	ENSRNOG00000014625, ENSRNOG00000032204, ENSRNOG00000001596, ENSRNOG00000007895, ENSRNOG00000017032, ENSRNOG00000005587, ENSRNOG00000001551, ENSRNOG00000031979, ENSRNOG00000018950, ENSRNOG00000001182, ENSRNOG00000030644, ENSRNOG00000001991, ENSRNOG00000016356, ENSRNOG00000003653, ENSRNOG00000033057, ENSRNOG00000031053, ENSRNOG00000008656, ENSRNOG00000007235, ENSRNOG00000016952, ENSRNOG00000029707,…	355	238	12092	8.873286779500532	1.4774792636313146E-37	1.4774792636313146E-37	1.1717533956556053E-37
GOTERM_BP_FAT	GO:0015980~energy derivation by oxidation of organic compounds	34	6.170598911070781	3.204773906422784E-25	ENSRNOG00000032204, ENSRNOG00000013949, ENSRNOG00000007967, ENSRNOG00000005587, ENSRNOG00000018494, ENSRNOG00000003163, ENSRNOG00000031033, ENSRNOG00000016356, ENSRNOG00000022980, ENSRNOG00000014656, ENSRNOG00000011361, ENSRNOG00000024967, ENSRNOG00000005698, ENSRNOG00000029971, ENSRNOG00000003653, ENSRNOG00000030700, ENSRNOG00000001440, ENSRNOG00000021090, ENSRNOG00000014078, ENSRNOG00000010452,…	355	107	12092	10.823430301434776	7.02165962897232E-22	3.51082981448616E-22	5.568709975099384E-22
GOTERM_BP_FAT	GO:0045333~cellular respiration	27	4.900181488203267	1.1373706357646897E-23	ENSRNOG00000032204, ENSRNOG00000013949, ENSRNOG00000007967, ENSRNOG00000005587, ENSRNOG00000003163, ENSRNOG00000031033, ENSRNOG00000014656, ENSRNOG00000022980, ENSRNOG00000024967, ENSRNOG00000005698, ENSRNOG00000003653, ENSRNOG00000029971, ENSRNOG00000030700, ENSRNOG00000001440, ENSRNOG00000014078, ENSRNOG00000012550, ENSRNOG00000010452, ENSRNOG00000008656, ENSRNOG00000031053, ENSRNOG00000016952,…	355	64	12092	14.369894366197181	2.4919790629604352E-20	8.306596876534785E-21	1.9763288736451646E-20
GOTERM_BP_FAT	GO:0006119~oxidative phosphorylation	27	4.900181488203267	2.746521094779947E-22	ENSRNOG00000014625, ENSRNOG00000032204, ENSRNOG00000001596, ENSRNOG00000017032, ENSRNOG00000001551, ENSRNOG00000031979, ENSRNOG00000001991, ENSRNOG00000031033, ENSRNOG00000014656, ENSRNOG00000024967, ENSRNOG00000029971, ENSRNOG00000028884, ENSRNOG00000030700, ENSRNOG00000014078, ENSRNOG00000012550, ENSRNOG00000010452, ENSRNOG00000008656, ENSRNOG00000031053, ENSRNOG00000007235, ENSRNOG00000024960,…	355	71	12092	12.953144217417178	6.017627718662864E-19	1.504406929665716E-19	4.772436329024535E-19
GOTERM_BP_FAT	GO:0022900~electron transport chain	27	4.900181488203267	4.181604517467785E-22	ENSRNOG00000032204, ENSRNOG00000007967, ENSRNOG00000018950, ENSRNOG00000001182, ENSRNOG00000030644, ENSRNOG00000031033, ENSRNOG00000027593, ENSRNOG00000022980, ENSRNOG00000014656, ENSRNOG00000012183, ENSRNOG00000024967, ENSRNOG00000005698, ENSRNOG00000029971, ENSRNOG00000030700, ENSRNOG00000014078, ENSRNOG00000010452, ENSRNOG00000012550, ENSRNOG00000008656, ENSRNOG00000031053, ENSRNOG00000032134,…	355	72	12092	12.773239436619717	9.161895497771918E-19	1.8323790995543834E-19	7.266079751109755E-19
GOTERM_BP_FAT	GO:0022904~respiratory electron transport chain	18	3.2667876588021776	8.411575486518667E-18	ENSRNOG00000014656, ENSRNOG00000024967, ENSRNOG00000005698, ENSRNOG00000032204, ENSRNOG00000029971, ENSRNOG00000030700, ENSRNOG00000014078, ENSRNOG00000012550, ENSRNOG00000010452, ENSRNOG00000007967, ENSRNOG00000031053, ENSRNOG00000008656, ENSRNOG00000016952, ENSRNOG00000032134, ENSRNOG00000029707, ENSRNOG00000030371, ENSRNOG00000031033, ENSRNOG00000012383, ENSRNOG00000031766	355	34	12092	18.032808616404306	1.84297618909624E-14	3.071626981827067E-15	1.4616202479744747E-14
GOTERM_BP_FAT	GO:0042773~ATP synthesis coupled electron transport	14	2.540834845735027	8.249274329322969E-15	ENSRNOG00000014656, ENSRNOG00000024967, ENSRNOG00000029971, ENSRNOG00000032204, ENSRNOG00000030700, ENSRNOG00000014078, ENSRNOG00000012550, ENSRNOG00000010452, ENSRNOG00000031053, ENSRNOG00000008656, ENSRNOG00000032134, ENSRNOG00000016952, ENSRNOG00000029707, ENSRNOG00000031033, ENSRNOG00000012383	355	23	12092	20.733374157991427	1.8000489987457513E-11	2.5714985696367876E-12	1.4277468096679513E-11
GOTERM_BP_FAT	GO:0042775~mitochondrial ATP synthesis coupled electron transport	12	2.1778584392014517	7.115149502981816E-13	ENSRNOG00000014656, ENSRNOG00000024967, ENSRNOG00000032204, ENSRNOG00000030700, ENSRNOG00000014078, ENSRNOG00000010452, ENSRNOG00000012550, ENSRNOG00000008656, ENSRNOG00000032134, ENSRNOG00000016952, ENSRNOG00000029707, ENSRNOG00000031033, ENSRNOG00000012383	355	19	12092	21.51282431430689	1.5589883828326379E-9	1.9487356173186754E-10	1.2363998713738056E-9
GOTERM_BP_FAT	GO:0055114~oxidation reduction	50	9.074410163339383	1.0664988751093933E-10	ENSRNOG00000009928, ENSRNOG00000017446, ENSRNOG00000032204, ENSRNOG00000018044, ENSRNOG00000007895, ENSRNOG00000018950, ENSRNOG00000030644, ENSRNOG00000001182, ENSRNOG00000003869, ENSRNOG00000033057, ENSRNOG00000031053, ENSRNOG00000008656, ENSRNOG00000016952, ENSRNOG00000029707, ENSRNOG00000008103, ENSRNOG00000009630, ENSRNOG00000009845, ENSRNOG00000033615, ENSRNOG00000024568, ENSRNOG00000013009,…	355	612	12092	2.782840835864863	2.3366992796258756E-7	2.59633280430549E-8	1.853180386923725E-7
GOTERM_BP_FAT	GO:0006818~hydrogen transport	16	2.9038112522686026	1.237557356221048E-9	ENSRNOG00000014625, ENSRNOG00000028884, ENSRNOG00000001596, ENSRNOG00000007235, ENSRNOG00000024960, ENSRNOG00000017032, ENSRNOG00000001551, ENSRNOG00000031979, ENSRNOG00000001991, ENSRNOG00000007069, ENSRNOG00000007059, ENSRNOG00000033299, ENSRNOG00000000064, ENSRNOG00000019223, ENSRNOG00000002840, ENSRNOG00000031766	355	70	12092	7.785593561368209	2.7114845668751997E-6	2.711487875339813E-7	2.150416322788118E-6
GOTERM_BP_FAT	GO:0015986~ATP synthesis coupled proton transport	13	2.35934664246824	5.226429406728167E-9	ENSRNOG00000014625, ENSRNOG00000001596, ENSRNOG00000028884, ENSRNOG00000024960, ENSRNOG00000017032, ENSRNOG00000007235, ENSRNOG00000001551, ENSRNOG00000031979, ENSRNOG00000001991, ENSRNOG00000033299, ENSRNOG00000000064, ENSRNOG00000019223, ENSRNOG00000002840	355	46	12092	9.62620943049602	1.1451041282417584E-5	1.0410091714208036E-6	9.081597995841406E-6
GOTERM_BP_FAT	GO:0015985~energy coupled proton transport, down electrochemical gradient	13	2.35934664246824	5.226429406728167E-9	ENSRNOG00000014625, ENSRNOG00000001596, ENSRNOG00000028884, ENSRNOG00000024960, ENSRNOG00000017032, ENSRNOG00000007235, ENSRNOG00000001551, ENSRNOG00000031979, ENSRNOG00000001991, ENSRNOG00000033299, ENSRNOG00000000064, ENSRNOG00000019223, ENSRNOG00000002840	355	46	12092	9.62620943049602	1.1451041282417584E-5	1.0410091714208036E-6	9.081597995841406E-6
GOTERM_BP_FAT	GO:0070482~response to oxygen levels	25	4.537205081669692	5.74292059459339E-9	ENSRNOG00000002934, ENSRNOG00000013927, ENSRNOG00000001766, ENSRNOG00000026745, ENSRNOG00000031979, ENSRNOG00000030864, ENSRNOG00000003869, ENSRNOG00000008587, ENSRNOG00000013589, ENSRNOG00000018958, ENSRNOG00000017197, ENSRNOG00000019057, ENSRNOG00000005600, ENSRNOG00000027491, ENSRNOG00000029971, ENSRNOG00000021090, ENSRNOG00000007830, ENSRNOG00000014241, ENSRNOG00000029707, ENSRNOG00000019598,…	355	203	12092	4.194824117116492	1.2582659872362179E-5	1.0485610364430187E-6	9.979068282817138E-6
GOTERM_BP_FAT	GO:0015992~proton transport	15	2.722323049001815	9.448844393600219E-9	ENSRNOG00000014625, ENSRNOG00000028884, ENSRNOG00000001596, ENSRNOG00000007235, ENSRNOG00000024960, ENSRNOG00000017032, ENSRNOG00000001551, ENSRNOG00000031979, ENSRNOG00000001991, ENSRNOG00000007059, ENSRNOG00000033299, ENSRNOG00000000064, ENSRNOG00000019223, ENSRNOG00000002840, ENSRNOG00000031766	355	69	12092	7.404776484996938	2.0702203826772347E-5	1.5924924335886104E-6	1.6418590320643744E-5
GOTERM_BP_FAT	GO:0001666~response to hypoxia	23	4.174228675136116	4.0508445694607814E-8	ENSRNOG00000005600, ENSRNOG00000002934, ENSRNOG00000013927, ENSRNOG00000027491, ENSRNOG00000029971, ENSRNOG00000021090, ENSRNOG00000007830, ENSRNOG00000014241, ENSRNOG00000026745, ENSRNOG00000001766, ENSRNOG00000029707, ENSRNOG00000030864, ENSRNOG00000003869, ENSRNOG00000008587, ENSRNOG00000019598, ENSRNOG00000013589, ENSRNOG00000029784, ENSRNOG00000018958, ENSRNOG00000004583, ENSRNOG00000016166,…	355	191	12092	4.101703414202492	8.87500678256048E-5	6.339551786749276E-6	7.038865064146194E-5
GOTERM_BP_FAT	GO:0009060~aerobic respiration	10	1.8148820326678767	4.1978959543527084E-8	ENSRNOG00000008103, ENSRNOG00000022980, ENSRNOG00000003653, ENSRNOG00000013949, ENSRNOG00000001440, ENSRNOG00000003163, ENSRNOG00000007967, ENSRNOG00000005587, ENSRNOG00000010277, ENSRNOG00000034234	355	27	12092	12.615545122587378	9.197167260877048E-5	6.131708018441984E-6	7.294385724332386E-5
GOTERM_BP_FAT	GO:0006084~acetyl-CoA metabolic process	11	1.9963702359346642	9.275768458655173E-8	ENSRNOG00000008103, ENSRNOG00000022980, ENSRNOG00000003653, ENSRNOG00000013949, ENSRNOG00000001440, ENSRNOG00000003163, ENSRNOG00000007967, ENSRNOG00000007895, ENSRNOG00000005587, ENSRNOG00000010277, ENSRNOG00000007102	355	38	12092	9.86004447739066	2.0321144599466656E-4	1.2701925344749121E-5	1.611783751021001E-4
GOTERM_BP_FAT	GO:0006754~ATP biosynthetic process	16	2.9038112522686026	9.737830002997228E-8	ENSRNOG00000002934, ENSRNOG00000014625, ENSRNOG00000028884, ENSRNOG00000001596, ENSRNOG00000011227, ENSRNOG00000007235, ENSRNOG00000024960, ENSRNOG00000017032, ENSRNOG00000001551, ENSRNOG00000031979, ENSRNOG00000001991, ENSRNOG00000007059, ENSRNOG00000033299, ENSRNOG00000000064, ENSRNOG00000019223, ENSRNOG00000002840	355	95	12092	5.736753150481838	2.1333310689830576E-4	1.2550266282551625E-5	1.6920728073133162E-4
GOTERM_BP_FAT	GO:0034220~ion transmembrane transport	13	2.35934664246824	1.0671496105579375E-7	ENSRNOG00000014625, ENSRNOG00000001596, ENSRNOG00000028884, ENSRNOG00000024960, ENSRNOG00000017032, ENSRNOG00000007235, ENSRNOG00000001551, ENSRNOG00000031979, ENSRNOG00000001991, ENSRNOG00000033299, ENSRNOG00000000064, ENSRNOG00000019223, ENSRNOG00000002840	355	59	12092	7.505180233946049	2.3378516021343998E-4	1.298949853700826E-5	1.854309122584219E-4
GOTERM_BP_FAT	GO:0006099~tricarboxylic acid cycle	9	1.6333938294010888	1.1137903984195163E-7	ENSRNOG00000008103, ENSRNOG00000022980, ENSRNOG00000003653, ENSRNOG00000013949, ENSRNOG00000001440, ENSRNOG00000003163, ENSRNOG00000007967, ENSRNOG00000005587, ENSRNOG00000010277	355	22	12092	13.934443021766967	2.440017167046893E-4	1.2843680149088321E-5	1.9353533911026233E-4
GOTERM_BP_FAT	GO:0046034~ATP metabolic process	17	3.0852994555353903	1.1867649865791003E-7	ENSRNOG00000002934, ENSRNOG00000014625, ENSRNOG00000028884, ENSRNOG00000001596, ENSRNOG00000011227, ENSRNOG00000007235, ENSRNOG00000024960, ENSRNOG00000017032, ENSRNOG00000001551, ENSRNOG00000031979, ENSRNOG00000001991, ENSRNOG00000027049, ENSRNOG00000007059, ENSRNOG00000033299, ENSRNOG00000000064, ENSRNOG00000019223, ENSRNOG00000002840	355	110	12092	5.264122919334187	2.59986421595082E-4	1.3000926683437442E-5	2.0621559548850144E-4
GOTERM_BP_FAT	GO:0046356~acetyl-CoA catabolic process	9	1.6333938294010888	1.6645050462839777E-7	ENSRNOG00000008103, ENSRNOG00000022980, ENSRNOG00000003653, ENSRNOG00000013949, ENSRNOG00000001440, ENSRNOG00000003163, ENSRNOG00000007967, ENSRNOG00000005587, ENSRNOG00000010277	355	23	12092	13.328597672994489	3.646265934940107E-4	1.7366186631506686E-5	2.892289281852811E-4
GOTERM_BP_FAT	GO:0009206~purine ribonucleoside triphosphate biosynthetic process	16	2.9038112522686026	4.836697430787459E-7	ENSRNOG00000002934, ENSRNOG00000014625, ENSRNOG00000028884, ENSRNOG00000001596, ENSRNOG00000011227, ENSRNOG00000007235, ENSRNOG00000024960, ENSRNOG00000017032, ENSRNOG00000001551, ENSRNOG00000031979, ENSRNOG00000001991, ENSRNOG00000007059, ENSRNOG00000033299, ENSRNOG00000000064, ENSRNOG00000019223, ENSRNOG00000002840	355	107	12092	5.0933789653810715	0.0010591593576169123	4.816796094408993E-5	8.404355297586541E-4
GOTERM_BP_FAT	GO:0009109~coenzyme catabolic process	9	1.6333938294010888	4.910460237247513E-7	ENSRNOG00000008103, ENSRNOG00000022980, ENSRNOG00000003653, ENSRNOG00000013949, ENSRNOG00000001440, ENSRNOG00000003163, ENSRNOG00000007967, ENSRNOG00000005587, ENSRNOG00000010277	355	26	12092	11.79068255687974	0.0010753035485049356	4.677638865280276E-5	8.532526710847144E-4
GOTERM_BP_FAT	GO:0009141~nucleoside triphosphate metabolic process	18	3.2667876588021776	4.998488984925051E-7	ENSRNOG00000002934, ENSRNOG00000014625, ENSRNOG00000028884, ENSRNOG00000001596, ENSRNOG00000011227, ENSRNOG00000007235, ENSRNOG00000024960, ENSRNOG00000017032, ENSRNOG00000001551, ENSRNOG00000031979, ENSRNOG00000001991, ENSRNOG00000027049, ENSRNOG00000007221, ENSRNOG00000007059, ENSRNOG00000033299, ENSRNOG00000000064, ENSRNOG00000019223, ENSRNOG00000002840	355	137	12092	4.475295569034646	0.0010945697313743397	4.563100930343733E-5	8.68548682664283E-4
GOTERM_BP_FAT	GO:0009201~ribonucleoside triphosphate biosynthetic process	16	2.9038112522686026	5.469617113726088E-7	ENSRNOG00000002934, ENSRNOG00000014625, ENSRNOG00000028884, ENSRNOG00000001596, ENSRNOG00000011227, ENSRNOG00000007235, ENSRNOG00000024960, ENSRNOG00000017032, ENSRNOG00000001551, ENSRNOG00000031979, ENSRNOG00000001991, ENSRNOG00000007059, ENSRNOG00000033299, ENSRNOG00000000064, ENSRNOG00000019223, ENSRNOG00000002840	355	108	12092	5.046218049034951	0.00119767565068718	4.793458859464472E-5	9.504125987769285E-4
GOTERM_BP_FAT	GO:0009145~purine nucleoside triphosphate biosynthetic process	16	2.9038112522686026	5.469617113726088E-7	ENSRNOG00000002934, ENSRNOG00000014625, ENSRNOG00000028884, ENSRNOG00000001596, ENSRNOG00000011227, ENSRNOG00000007235, ENSRNOG00000024960, ENSRNOG00000017032, ENSRNOG00000001551, ENSRNOG00000031979, ENSRNOG00000001991, ENSRNOG00000007059, ENSRNOG00000033299, ENSRNOG00000000064, ENSRNOG00000019223, ENSRNOG00000002840	355	108	12092	5.046218049034951	0.00119767565068718	4.793458859464472E-5	9.504125987769285E-4
GOTERM_BP_FAT	GO:0006796~phosphate metabolic process	52	9.43738656987296	6.481114932621253E-7	ENSRNOG00000005033, ENSRNOG00000014625, ENSRNOG00000032204, ENSRNOG00000001596, ENSRNOG00000001143, ENSRNOG00000001769, ENSRNOG00000017032, ENSRNOG00000000165, ENSRNOG00000001551, ENSRNOG00000031979, ENSRNOG00000008587, ENSRNOG00000001991, ENSRNOG00000016182, ENSRNOG00000031053, ENSRNOG00000008656, ENSRNOG00000007235, ENSRNOG00000013194, ENSRNOG00000016952, ENSRNOG00000029707, ENSRNOG00000016180,…	355	849	12092	2.086245624512683	0.0014190050008410227	5.461438326781476E-5	0.0011261717331012555
GOTERM_BP_FAT	GO:0006793~phosphorus metabolic process	52	9.43738656987296	6.841210227977455E-7	ENSRNOG00000005033, ENSRNOG00000014625, ENSRNOG00000032204, ENSRNOG00000001596, ENSRNOG00000001143, ENSRNOG00000001769, ENSRNOG00000017032, ENSRNOG00000000165, ENSRNOG00000001551, ENSRNOG00000031979, ENSRNOG00000008587, ENSRNOG00000001991, ENSRNOG00000016182, ENSRNOG00000031053, ENSRNOG00000008656, ENSRNOG00000007235, ENSRNOG00000013194, ENSRNOG00000016952, ENSRNOG00000029707, ENSRNOG00000016180,…	355	851	12092	2.081342579566707	0.0014977868697005903	5.551363216282912E-5	0.0011887422747269838
GOTERM_BP_FAT	GO:0009142~nucleoside triphosphate biosynthetic process	16	2.9038112522686026	6.964041476432347E-7	ENSRNOG00000002934, ENSRNOG00000014625, ENSRNOG00000028884, ENSRNOG00000001596, ENSRNOG00000011227, ENSRNOG00000007235, ENSRNOG00000024960, ENSRNOG00000017032, ENSRNOG00000001551, ENSRNOG00000031979, ENSRNOG00000001991, ENSRNOG00000007059, ENSRNOG00000033299, ENSRNOG00000000064, ENSRNOG00000019223, ENSRNOG00000002840	355	110	12092	4.954468629961588	0.0015246585442760807	5.4492158779284594E-5	0.0012100855546814948
GOTERM_BP_FAT	GO:0009205~purine ribonucleoside triphosphate metabolic process	17	3.0852994555353903	7.107763855426464E-7	ENSRNOG00000002934, ENSRNOG00000014625, ENSRNOG00000028884, ENSRNOG00000001596, ENSRNOG00000011227, ENSRNOG00000007235, ENSRNOG00000024960, ENSRNOG00000017032, ENSRNOG00000001551, ENSRNOG00000031979, ENSRNOG00000001991, ENSRNOG00000027049, ENSRNOG00000007059, ENSRNOG00000033299, ENSRNOG00000000064, ENSRNOG00000019223, ENSRNOG00000002840	355	125	12092	4.6324281690140845	0.0015560996336320132	5.3698958646819506E-5	0.0012350588927123596
GOTERM_BP_FAT	GO:0009199~ribonucleoside triphosphate metabolic process	17	3.0852994555353903	7.927927241387619E-7	ENSRNOG00000002934, ENSRNOG00000014625, ENSRNOG00000028884, ENSRNOG00000001596, ENSRNOG00000011227, ENSRNOG00000007235, ENSRNOG00000024960, ENSRNOG00000017032, ENSRNOG00000001551, ENSRNOG00000031979, ENSRNOG00000001991, ENSRNOG00000027049, ENSRNOG00000007059, ENSRNOG00000033299, ENSRNOG00000000064, ENSRNOG00000019223, ENSRNOG00000002840	355	126	12092	4.595662866085401	0.0017355018191481664	5.7898642046416704E-5	0.0013775711551589076
GOTERM_BP_FAT	GO:0016052~carbohydrate catabolic process	15	2.722323049001815	9.242066247135069E-7	ENSRNOG00000016364, ENSRNOG00000004078, ENSRNOG00000015573, ENSRNOG00000025274, ENSRNOG00000010133, ENSRNOG00000001440, ENSRNOG00000021090, ENSRNOG00000033057, ENSRNOG00000007895, ENSRNOG00000023150, ENSRNOG00000015290, ENSRNOG00000008103, ENSRNOG00000030864, ENSRNOG00000016214, ENSRNOG00000013532, ENSRNOG00000013009, ENSRNOG00000030963	355	98	12092	5.21356711698764	0.0020228888472825224	6.531843602564091E-5	0.0016059166271786829
GOTERM_BP_FAT	GO:0044275~cellular carbohydrate catabolic process	13	2.35934664246824	1.039875660751563E-6	ENSRNOG00000004078, ENSRNOG00000016364, ENSRNOG00000010133, ENSRNOG00000021090, ENSRNOG00000001440, ENSRNOG00000033057, ENSRNOG00000007895, ENSRNOG00000023150, ENSRNOG00000015290, ENSRNOG00000030864, ENSRNOG00000008103, ENSRNOG00000016214, ENSRNOG00000013532, ENSRNOG00000013009, ENSRNOG00000030963	355	72	12092	6.150078247261345	0.002275775245363154	7.119648907927267E-5	0.001806903334877763
GOTERM_BP_FAT	GO:0009144~purine nucleoside triphosphate metabolic process	17	3.0852994555353903	1.21334342636938E-6	ENSRNOG00000002934, ENSRNOG00000014625, ENSRNOG00000028884, ENSRNOG00000001596, ENSRNOG00000011227, ENSRNOG00000007235, ENSRNOG00000024960, ENSRNOG00000017032, ENSRNOG00000001551, ENSRNOG00000031979, ENSRNOG00000001991, ENSRNOG00000027049, ENSRNOG00000007059, ENSRNOG00000033299, ENSRNOG00000000064, ENSRNOG00000019223, ENSRNOG00000002840	355	130	12092	4.454257854821234	0.0026549065454797294	8.055545402418929E-5	0.002108320496507776
GOTERM_BP_FAT	GO:0016310~phosphorylation	45	8.166969147005444	2.162386755082335E-6	ENSRNOG00000005033, ENSRNOG00000014625, ENSRNOG00000032204, ENSRNOG00000001596, ENSRNOG00000001143, ENSRNOG00000001769, ENSRNOG00000008235, ENSRNOG00000007821, ENSRNOG00000017032, ENSRNOG00000000165, ENSRNOG00000001551, ENSRNOG00000031979, ENSRNOG00000008587, ENSRNOG00000001991, ENSRNOG00000031033, ENSRNOG00000028713, ENSRNOG00000019057, ENSRNOG00000014656, ENSRNOG00000016182, ENSRNOG00000024967,…	355	715	12092	2.1437604648872255	0.004726588858187886	1.3933718881609103E-4	0.0037573606867069564
GOTERM_BP_FAT	GO:0051187~cofactor catabolic process	9	1.6333938294010888	2.1811793903752296E-6	ENSRNOG00000008103, ENSRNOG00000022980, ENSRNOG00000003653, ENSRNOG00000013949, ENSRNOG00000001440, ENSRNOG00000003163, ENSRNOG00000007967, ENSRNOG00000005587, ENSRNOG00000010277	355	31	12092	9.88895956383462	0.004767568151598511	1.3653265731405906E-4	0.003790014164417599
GOTERM_BP_FAT	GO:0009152~purine ribonucleotide biosynthetic process	16	2.9038112522686026	3.2585957970380804E-6	ENSRNOG00000002934, ENSRNOG00000014625, ENSRNOG00000028884, ENSRNOG00000001596, ENSRNOG00000011227, ENSRNOG00000007235, ENSRNOG00000024960, ENSRNOG00000017032, ENSRNOG00000001551, ENSRNOG00000031979, ENSRNOG00000001991, ENSRNOG00000007059, ENSRNOG00000033299, ENSRNOG00000000064, ENSRNOG00000019223, ENSRNOG00000002840	355	124	12092	4.395093139482054	0.007114168662684772	1.9830241947393912E-4	0.005662081408608355
GOTERM_BP_FAT	GO:0009260~ribonucleotide biosynthetic process	16	2.9038112522686026	4.855587925276242E-6	ENSRNOG00000002934, ENSRNOG00000014625, ENSRNOG00000028884, ENSRNOG00000001596, ENSRNOG00000011227, ENSRNOG00000007235, ENSRNOG00000024960, ENSRNOG00000017032, ENSRNOG00000001551, ENSRNOG00000031979, ENSRNOG00000001991, ENSRNOG00000007059, ENSRNOG00000033299, ENSRNOG00000000064, ENSRNOG00000019223, ENSRNOG00000002840	355	128	12092	4.25774647887324	0.010582229013470945	2.8748890964691576E-4	0.008436877824302691
GOTERM_BP_FAT	GO:0006096~glycolysis	10	1.8148820326678767	4.980683667346692E-6	ENSRNOG00000008103, ENSRNOG00000030864, ENSRNOG00000004078, ENSRNOG00000010133, ENSRNOG00000001440, ENSRNOG00000033057, ENSRNOG00000007895, ENSRNOG00000013532, ENSRNOG00000023150, ENSRNOG00000013009, ENSRNOG00000030963, ENSRNOG00000015290	355	45	12092	7.569327073552426	0.010853377529601693	2.871352185702669E-4	0.008654230381088812
GOTERM_BP_FAT	GO:0009150~purine ribonucleotide metabolic process	17	3.0852994555353903	5.182258542992554E-6	ENSRNOG00000002934, ENSRNOG00000014625, ENSRNOG00000028884, ENSRNOG00000001596, ENSRNOG00000011227, ENSRNOG00000007235, ENSRNOG00000024960, ENSRNOG00000017032, ENSRNOG00000001551, ENSRNOG00000031979, ENSRNOG00000001991, ENSRNOG00000027049, ENSRNOG00000007059, ENSRNOG00000033299, ENSRNOG00000000064, ENSRNOG00000019223, ENSRNOG00000002840	355	145	12092	3.9934725594949003	0.011290140445799568	2.9109500537516375E-4	0.0090044637036657
GOTERM_BP_FAT	GO:0009259~ribonucleotide metabolic process	17	3.0852994555353903	8.040879100209123E-6	ENSRNOG00000002934, ENSRNOG00000014625, ENSRNOG00000028884, ENSRNOG00000001596, ENSRNOG00000011227, ENSRNOG00000007235, ENSRNOG00000024960, ENSRNOG00000017032, ENSRNOG00000001551, ENSRNOG00000031979, ENSRNOG00000001991, ENSRNOG00000027049, ENSRNOG00000007059, ENSRNOG00000033299, ENSRNOG00000000064, ENSRNOG00000019223, ENSRNOG00000002840	355	150	12092	3.860356807511737	0.017463353737431242	4.403439436182488E-4	0.013971149587455045
GOTERM_BP_FAT	GO:0043648~dicarboxylic acid metabolic process	9	1.6333938294010888	1.3861460105488787E-5	ENSRNOG00000008103, ENSRNOG00000003653, ENSRNOG00000017311, ENSRNOG00000012794, ENSRNOG00000001440, ENSRNOG00000007967, ENSRNOG00000016356, ENSRNOG00000005587, ENSRNOG00000010277	355	39	12092	7.860455037919827	0.029914114432925465	7.404737525009697E-4	0.02408334969737913
GOTERM_BP_FAT	GO:0001525~angiogenesis	15	2.722323049001815	1.4107375226705061E-5	ENSRNOG00000005033, ENSRNOG00000016182, ENSRNOG00000013867, ENSRNOG00000003439, ENSRNOG00000007830, ENSRNOG00000011977, ENSRNOG00000023150, ENSRNOG00000016696, ENSRNOG00000004621, ENSRNOG00000019598, ENSRNOG00000008587, ENSRNOG00000013589, ENSRNOG00000010362, ENSRNOG00000002840, ENSRNOG00000028713	355	123	12092	4.15389900377877	0.03043666325784733	7.356691947215666E-4	0.024510561240131956
GOTERM_BP_FAT	GO:0034637~cellular carbohydrate biosynthetic process	11	1.9963702359346642	1.7387081149629444E-5	ENSRNOG00000016214, ENSRNOG00000017637, ENSRNOG00000033057, ENSRNOG00000016356, ENSRNOG00000017248, ENSRNOG00000024886, ENSRNOG00000013532, ENSRNOG00000023150, ENSRNOG00000018494, ENSRNOG00000030963, ENSRNOG00000000920, ENSRNOG00000015290	355	65	12092	5.764333694474539	0.037378922555262095	8.855478100643355E-4	0.03020800583989347
GOTERM_BP_FAT	GO:0003012~muscle system process	13	2.35934664246824	2.5015816230672E-5	ENSRNOG00000020276, ENSRNOG00000017645, ENSRNOG00000021079, ENSRNOG00000019745, ENSRNOG00000017786, ENSRNOG00000008235, ENSRNOG00000019627, ENSRNOG00000004583, ENSRNOG00000028837, ENSRNOG00000013262, ENSRNOG00000013532, ENSRNOG00000011754, ENSRNOG00000004437	355	97	12092	4.565006534049658	0.0533353236335673	0.00124491397194193	0.04345931995380914
GOTERM_BP_FAT	GO:0006979~response to oxidative stress	18	3.2667876588021776	2.6379978242512273E-5	ENSRNOG00000017446, ENSRNOG00000029971, ENSRNOG00000017469, ENSRNOG00000010452, ENSRNOG00000008569, ENSRNOG00000008656, ENSRNOG00000000168, ENSRNOG00000006789, ENSRNOG00000029042, ENSRNOG00000030644, ENSRNOG00000030864, ENSRNOG00000003869, ENSRNOG00000018958, ENSRNOG00000008015, ENSRNOG00000004583, ENSRNOG00000033615, ENSRNOG00000013009, ENSRNOG00000034182, ENSRNOG00000034234	355	183	12092	3.350357885015008	0.05616063801427751	0.0012836042456352281	0.04582873087672912
GOTERM_BP_FAT	GO:0006090~pyruvate metabolic process	9	1.6333938294010888	3.514355871479655E-5	ENSRNOG00000030864, ENSRNOG00000036677, ENSRNOG00000017637, ENSRNOG00000017311, ENSRNOG00000033057, ENSRNOG00000007895, ENSRNOG00000013532, ENSRNOG00000023150, ENSRNOG00000013009, ENSRNOG00000030963, ENSRNOG00000015290	355	44	12092	6.967221510883483	0.07411097061540683	0.0016725321521184888	0.06104891821917535
GOTERM_BP_FAT	GO:0006007~glucose catabolic process	10	1.8148820326678767	3.7102837518534015E-5	ENSRNOG00000008103, ENSRNOG00000030864, ENSRNOG00000004078, ENSRNOG00000010133, ENSRNOG00000001440, ENSRNOG00000033057, ENSRNOG00000007895, ENSRNOG00000013532, ENSRNOG00000023150, ENSRNOG00000013009, ENSRNOG00000030963, ENSRNOG00000015290	355	57	12092	5.975784531751915	0.07807723243102382	0.0017281608611723343	0.06445140562594265
GOTERM_BP_FAT	GO:0006936~muscle contraction	12	2.1778584392014517	3.973276019570133E-5	ENSRNOG00000020276, ENSRNOG00000021079, ENSRNOG00000017645, ENSRNOG00000004583, ENSRNOG00000019627, ENSRNOG00000019745, ENSRNOG00000028837, ENSRNOG00000013262, ENSRNOG00000013532, ENSRNOG00000008235, ENSRNOG00000011754, ENSRNOG00000004437	355	86	12092	4.75283327874222	0.08337442667276962	0.001812027273735528	0.06901836287410701
GOTERM_BP_FAT	GO:0046365~monosaccharide catabolic process	10	1.8148820326678767	4.922139577958871E-5	ENSRNOG00000008103, ENSRNOG00000030864, ENSRNOG00000004078, ENSRNOG00000010133, ENSRNOG00000001440, ENSRNOG00000033057, ENSRNOG00000007895, ENSRNOG00000013532, ENSRNOG00000023150, ENSRNOG00000013009, ENSRNOG00000030963, ENSRNOG00000015290	355	59	12092	5.773215564573885	0.10223481576098825	0.0021985333989509304	0.0854940918049718
GOTERM_BP_FAT	GO:0019320~hexose catabolic process	10	1.8148820326678767	4.922139577958871E-5	ENSRNOG00000008103, ENSRNOG00000030864, ENSRNOG00000004078, ENSRNOG00000010133, ENSRNOG00000001440, ENSRNOG00000033057, ENSRNOG00000007895, ENSRNOG00000013532, ENSRNOG00000023150, ENSRNOG00000013009, ENSRNOG00000030963, ENSRNOG00000015290	355	59	12092	5.773215564573885	0.10223481576098825	0.0021985333989509304	0.0854940918049718
GOTERM_BP_FAT	GO:0009165~nucleotide biosynthetic process	18	3.2667876588021776	5.2149190413119786E-5	ENSRNOG00000002934, ENSRNOG00000014625, ENSRNOG00000028884, ENSRNOG00000001596, ENSRNOG00000011227, ENSRNOG00000007235, ENSRNOG00000009754, ENSRNOG00000024960, ENSRNOG00000017032, ENSRNOG00000001551, ENSRNOG00000031979, ENSRNOG00000001991, ENSRNOG00000007221, ENSRNOG00000007059, ENSRNOG00000033299, ENSRNOG00000000064, ENSRNOG00000019223, ENSRNOG00000002840	355	193	12092	3.176764212216303	0.10797565623001959	0.0022826279446244158	0.09057729329386977
GOTERM_BP_FAT	GO:0006006~glucose metabolic process	17	3.0852994555353903	5.905950196551634E-5	ENSRNOG00000004078, ENSRNOG00000011361, ENSRNOG00000017637, ENSRNOG00000010133, ENSRNOG00000001440, ENSRNOG00000021090, ENSRNOG00000033057, ENSRNOG00000007895, ENSRNOG00000018494, ENSRNOG00000023150, ENSRNOG00000015290, ENSRNOG00000008103, ENSRNOG00000030864, ENSRNOG00000016214, ENSRNOG00000017248, ENSRNOG00000013532, ENSRNOG00000013009, ENSRNOG00000030963, ENSRNOG00000000920	355	176	12092	3.290076824583867	0.12138035661054292	0.0025341011835849914	0.10257392581100033
GOTERM_BP_FAT	GO:0006164~purine nucleotide biosynthetic process	16	2.9038112522686026	6.1031264708660196E-5	ENSRNOG00000002934, ENSRNOG00000014625, ENSRNOG00000028884, ENSRNOG00000001596, ENSRNOG00000011227, ENSRNOG00000007235, ENSRNOG00000024960, ENSRNOG00000017032, ENSRNOG00000001551, ENSRNOG00000031979, ENSRNOG00000001991, ENSRNOG00000007059, ENSRNOG00000033299, ENSRNOG00000000064, ENSRNOG00000019223, ENSRNOG00000002840	355	158	12092	3.4493136031378144	0.12516814926296516	0.002568303590393173	0.10599675160902766
GOTERM_BP_FAT	GO:0006732~coenzyme metabolic process	16	2.9038112522686026	7.052905565263264E-5	ENSRNOG00000022980, ENSRNOG00000003653, ENSRNOG00000000541, ENSRNOG00000001440, ENSRNOG00000013949, ENSRNOG00000007967, ENSRNOG00000007895, ENSRNOG00000009754, ENSRNOG00000005587, ENSRNOG00000010277, ENSRNOG00000015290, ENSRNOG00000008103, ENSRNOG00000030864, ENSRNOG00000003163, ENSRNOG00000013009, ENSRNOG00000009974, ENSRNOG00000007102	355	160	12092	3.4061971830985915	0.14318616320270094	0.0029115007066446985	0.12248262490698325
GOTERM_BP_FAT	GO:0034654~nucleobase, nucleoside, nucleotide and nucleic acid biosynthetic process	18	3.2667876588021776	8.166561928061341E-5	ENSRNOG00000002934, ENSRNOG00000014625, ENSRNOG00000028884, ENSRNOG00000001596, ENSRNOG00000011227, ENSRNOG00000007235, ENSRNOG00000009754, ENSRNOG00000024960, ENSRNOG00000017032, ENSRNOG00000001551, ENSRNOG00000031979, ENSRNOG00000001991, ENSRNOG00000007221, ENSRNOG00000007059, ENSRNOG00000033299, ENSRNOG00000000064, ENSRNOG00000019223, ENSRNOG00000002840	355	200	12092	3.0655774647887326	0.16384115538890265	0.0033081581399349025	0.14180974619875109
GOTERM_BP_FAT	GO:0034404~nucleobase, nucleoside and nucleotide biosynthetic process	18	3.2667876588021776	8.166561928061341E-5	ENSRNOG00000002934, ENSRNOG00000014625, ENSRNOG00000028884, ENSRNOG00000001596, ENSRNOG00000011227, ENSRNOG00000007235, ENSRNOG00000009754, ENSRNOG00000024960, ENSRNOG00000017032, ENSRNOG00000001551, ENSRNOG00000031979, ENSRNOG00000001991, ENSRNOG00000007221, ENSRNOG00000007059, ENSRNOG00000033299, ENSRNOG00000000064, ENSRNOG00000019223, ENSRNOG00000002840	355	200	12092	3.0655774647887326	0.16384115538890265	0.0033081581399349025	0.14180974619875109
GOTERM_BP_FAT	GO:0006163~purine nucleotide metabolic process	18	3.2667876588021776	8.665645872451522E-5	ENSRNOG00000002934, ENSRNOG00000014625, ENSRNOG00000028884, ENSRNOG00000001596, ENSRNOG00000011227, ENSRNOG00000007235, ENSRNOG00000024960, ENSRNOG00000017032, ENSRNOG00000001551, ENSRNOG00000020828, ENSRNOG00000031979, ENSRNOG00000001991, ENSRNOG00000027049, ENSRNOG00000007059, ENSRNOG00000033299, ENSRNOG00000000064, ENSRNOG00000019223, ENSRNOG00000002840	355	201	12092	3.0503258356106793	0.17293544522337745	0.0034462756952269302	0.15047003177036666
GOTERM_BP_FAT	GO:0019318~hexose metabolic process	18	3.2667876588021776	9.792270870264438E-5	ENSRNOG00000004078, ENSRNOG00000011361, ENSRNOG00000017637, ENSRNOG00000010133, ENSRNOG00000001440, ENSRNOG00000021090, ENSRNOG00000033057, ENSRNOG00000007895, ENSRNOG00000023150, ENSRNOG00000018494, ENSRNOG00000000165, ENSRNOG00000015290, ENSRNOG00000008103, ENSRNOG00000030864, ENSRNOG00000016214, ENSRNOG00000017248, ENSRNOG00000013532, ENSRNOG00000013009, ENSRNOG00000030963, ENSRNOG00000000920	355	203	12092	3.020273364323874	0.19310292574826637	0.003824083072318185	0.17001703485810538
GOTERM_BP_FAT	GO:0055085~transmembrane transport	14	2.540834845735027	1.199055357960982E-4	ENSRNOG00000014625, ENSRNOG00000028884, ENSRNOG00000001596, ENSRNOG00000024960, ENSRNOG00000017032, ENSRNOG00000007235, ENSRNOG00000001551, ENSRNOG00000031979, ENSRNOG00000001991, ENSRNOG00000017226, ENSRNOG00000033299, ENSRNOG00000000064, ENSRNOG00000019223, ENSRNOG00000002840	355	131	12092	3.6402107300290294	0.2310495766663495	0.004598670437634178	0.20814697259115
GOTERM_BP_FAT	GO:0015672~monovalent inorganic cation transport	22	3.9927404718693285	1.2687000990389564E-4	ENSRNOG00000009872, ENSRNOG00000002934, ENSRNOG00000014625, ENSRNOG00000028884, ENSRNOG00000001596, ENSRNOG00000011227, ENSRNOG00000007235, ENSRNOG00000017032, ENSRNOG00000024960, ENSRNOG00000029871, ENSRNOG00000001551, ENSRNOG00000031979, ENSRNOG00000001991, ENSRNOG00000016057, ENSRNOG00000015567, ENSRNOG00000033299, ENSRNOG00000007059, ENSRNOG00000000064, ENSRNOG00000019223, ENSRNOG00000002840,…	355	290	12092	2.584011656143759	0.24269547397992186	0.004781460289741912	0.22022421901504163
GOTERM_BP_FAT	GO:0005996~monosaccharide metabolic process	19	3.4482758620689653	1.462243112228637E-4	ENSRNOG00000004078, ENSRNOG00000011361, ENSRNOG00000025274, ENSRNOG00000017637, ENSRNOG00000010133, ENSRNOG00000001440, ENSRNOG00000021090, ENSRNOG00000033057, ENSRNOG00000007895, ENSRNOG00000023150, ENSRNOG00000018494, ENSRNOG00000000165, ENSRNOG00000015290, ENSRNOG00000008103, ENSRNOG00000030864, ENSRNOG00000016214, ENSRNOG00000017248, ENSRNOG00000013532, ENSRNOG00000013009, ENSRNOG00000030963,…	355	230	12092	2.8138150642988364	0.27414201167590857	0.005415804949599812	0.25377970211072354
GOTERM_BP_FAT	GO:0009188~ribonucleoside diphosphate biosynthetic process	4	0.7259528130671506	2.381355942895914E-4	ENSRNOG00000014625, ENSRNOG00000019223, ENSRNOG00000017032, ENSRNOG00000002840	355	5	12092	27.249577464788732	0.40655884631653416	0.008659244581947112	0.41298559186619954
GOTERM_BP_FAT	GO:0006172~ADP biosynthetic process	4	0.7259528130671506	2.381355942895914E-4	ENSRNOG00000014625, ENSRNOG00000019223, ENSRNOG00000017032, ENSRNOG00000002840	355	5	12092	27.249577464788732	0.40655884631653416	0.008659244581947112	0.41298559186619954
GOTERM_BP_FAT	GO:0009180~purine ribonucleoside diphosphate biosynthetic process	4	0.7259528130671506	2.381355942895914E-4	ENSRNOG00000014625, ENSRNOG00000019223, ENSRNOG00000017032, ENSRNOG00000002840	355	5	12092	27.249577464788732	0.40655884631653416	0.008659244581947112	0.41298559186619954
GOTERM_BP_FAT	GO:0009136~purine nucleoside diphosphate biosynthetic process	4	0.7259528130671506	2.381355942895914E-4	ENSRNOG00000014625, ENSRNOG00000019223, ENSRNOG00000017032, ENSRNOG00000002840	355	5	12092	27.249577464788732	0.40655884631653416	0.008659244581947112	0.41298559186619954
GOTERM_BP_FAT	GO:0046164~alcohol catabolic process	10	1.8148820326678767	2.387083191125914E-4	ENSRNOG00000008103, ENSRNOG00000030864, ENSRNOG00000004078, ENSRNOG00000010133, ENSRNOG00000001440, ENSRNOG00000033057, ENSRNOG00000007895, ENSRNOG00000013532, ENSRNOG00000023150, ENSRNOG00000013009, ENSRNOG00000030963, ENSRNOG00000015290	355	72	12092	4.730829420970266	0.4073032304037506	0.008538296649440058	0.4139768969178226
GOTERM_BP_FAT	GO:0044271~nitrogen compound biosynthetic process	23	4.174228675136116	2.737929310401107E-4	ENSRNOG00000005600, ENSRNOG00000002934, ENSRNOG00000014625, ENSRNOG00000028884, ENSRNOG00000001596, ENSRNOG00000011227, ENSRNOG00000008656, ENSRNOG00000007235, ENSRNOG00000017032, ENSRNOG00000009754, ENSRNOG00000024960, ENSRNOG00000001551, ENSRNOG00000031979, ENSRNOG00000001991, ENSRNOG00000022273, ENSRNOG00000007221, ENSRNOG00000033299, ENSRNOG00000007059, ENSRNOG00000016356, ENSRNOG00000004327,…	355	329	12092	2.3812320732908083	0.4511677547617713	0.009630143981590233	0.4746856292216717
GOTERM_BP_FAT	GO:0010033~response to organic substance	47	8.52994555353902	2.8327901354027583E-4	ENSRNOG00000009928, ENSRNOG00000001596, ENSRNOG00000017469, ENSRNOG00000026745, ENSRNOG00000000165, ENSRNOG00000009754, ENSRNOG00000001766, ENSRNOG00000020151, ENSRNOG00000000168, ENSRNOG00000030644, ENSRNOG00000030864, ENSRNOG00000008587, ENSRNOG00000015904, ENSRNOG00000013589, ENSRNOG00000016033, ENSRNOG00000008015, ENSRNOG00000016356, ENSRNOG00000017197, ENSRNOG00000012457, ENSRNOG00000019057,…	355	928	12092	1.7251214181641574	0.4624600767154764	0.009804826418046364	0.49109390098455163
GOTERM_BP_FAT	GO:0051186~cofactor metabolic process	17	3.0852994555353903	2.956079509561882E-4	ENSRNOG00000022980, ENSRNOG00000003653, ENSRNOG00000000541, ENSRNOG00000001440, ENSRNOG00000013949, ENSRNOG00000007967, ENSRNOG00000018343, ENSRNOG00000007895, ENSRNOG00000009754, ENSRNOG00000005587, ENSRNOG00000010277, ENSRNOG00000015290, ENSRNOG00000008103, ENSRNOG00000030864, ENSRNOG00000003163, ENSRNOG00000013009, ENSRNOG00000009974, ENSRNOG00000007102	355	202	12092	2.866601589736438	0.4767902107391232	0.010070400016906511	0.5124157072850744
GOTERM_BP_FAT	GO:0007517~muscle organ development	15	2.722323049001815	4.4462685355504315E-4	ENSRNOG00000004537, ENSRNOG00000002886, ENSRNOG00000017628, ENSRNOG00000000012, ENSRNOG00000017645, ENSRNOG00000006110, ENSRNOG00000017786, ENSRNOG00000008235, ENSRNOG00000008210, ENSRNOG00000009845, ENSRNOG00000029784, ENSRNOG00000006930, ENSRNOG00000028837, ENSRNOG00000009276, ENSRNOG00000008301	355	169	12092	3.0232519376614717	0.6225790261794792	0.014878877187323614	0.7697904076176432
GOTERM_BP_FAT	GO:0001558~regulation of cell growth	15	2.722323049001815	4.4462685355504315E-4	ENSRNOG00000017645, ENSRNOG00000010977, ENSRNOG00000033261, ENSRNOG00000008697, ENSRNOG00000015677, ENSRNOG00000010797, ENSRNOG00000009155, ENSRNOG00000004621, ENSRNOG00000015904, ENSRNOG00000013589, ENSRNOG00000020602, ENSRNOG00000018958, ENSRNOG00000006934, ENSRNOG00000028713, ENSRNOG00000023226	355	169	12092	3.0232519376614717	0.6225790261794792	0.014878877187323614	0.7697904076176432
GOTERM_BP_FAT	GO:0008366~axon ensheathment	8	1.4519056261343013	4.5463735504461337E-4	ENSRNOG00000021087, ENSRNOG00000025274, ENSRNOG00000016516, ENSRNOG00000019556, ENSRNOG00000003338, ENSRNOG00000015445, ENSRNOG00000018369, ENSRNOG00000009345	355	48	12092	5.676995305164319	0.6307705262196829	0.01498264075329725	0.7870573116686375
GOTERM_BP_FAT	GO:0007272~ensheathment of neurons	8	1.4519056261343013	4.5463735504461337E-4	ENSRNOG00000021087, ENSRNOG00000025274, ENSRNOG00000016516, ENSRNOG00000019556, ENSRNOG00000003338, ENSRNOG00000015445, ENSRNOG00000018369, ENSRNOG00000009345	355	48	12092	5.676995305164319	0.6307705262196829	0.01498264075329725	0.7870573116686375
GOTERM_BP_FAT	GO:0046031~ADP metabolic process	4	0.7259528130671506	4.659294102859018E-4	ENSRNOG00000014625, ENSRNOG00000019223, ENSRNOG00000017032, ENSRNOG00000002840	355	6	12092	22.707981220657278	0.6397976183227647	0.015124594632339283	0.8065313422429998
GOTERM_BP_FAT	GO:0006122~mitochondrial electron transport, ubiquinol to cytochrome c	4	0.7259528130671506	4.659294102859018E-4	ENSRNOG00000024967, ENSRNOG00000032204, ENSRNOG00000012550, ENSRNOG00000032134, ENSRNOG00000016952	355	6	12092	22.707981220657278	0.6397976183227647	0.015124594632339283	0.8065313422429998
GOTERM_BP_FAT	GO:0016051~carbohydrate biosynthetic process	11	1.9963702359346642	4.910333729678839E-4	ENSRNOG00000016214, ENSRNOG00000017637, ENSRNOG00000033057, ENSRNOG00000016356, ENSRNOG00000017248, ENSRNOG00000024886, ENSRNOG00000013532, ENSRNOG00000023150, ENSRNOG00000018494, ENSRNOG00000030963, ENSRNOG00000000920, ENSRNOG00000015290	355	96	12092	3.90293427230047	0.6590837206042728	0.01570070816330904	0.8498121790428304
GOTERM_BP_FAT	GO:0048878~chemical homeostasis	29	5.263157894736842	6.074517916893621E-4	ENSRNOG00000009872, ENSRNOG00000021087, ENSRNOG00000007949, ENSRNOG00000001766, ENSRNOG00000016516, ENSRNOG00000015567, ENSRNOG00000003338, ENSRNOG00000020719, ENSRNOG00000018958, ENSRNOG00000005798, ENSRNOG00000016356, ENSRNOG00000015445, ENSRNOG00000019780, ENSRNOG00000009345, ENSRNOG00000014879, ENSRNOG00000016182, ENSRNOG00000025274, ENSRNOG00000011361, ENSRNOG00000021079, ENSRNOG00000003927,…	355	492	12092	2.007717851826406	0.7358745967549791	0.019109705728717175	1.0502924319080842
GOTERM_BP_FAT	GO:0050801~ion homeostasis	25	4.537205081669692	7.585483115562549E-4	ENSRNOG00000009872, ENSRNOG00000021087, ENSRNOG00000007949, ENSRNOG00000001766, ENSRNOG00000016516, ENSRNOG00000015567, ENSRNOG00000003338, ENSRNOG00000020719, ENSRNOG00000018958, ENSRNOG00000005798, ENSRNOG00000015445, ENSRNOG00000019780, ENSRNOG00000009345, ENSRNOG00000014879, ENSRNOG00000016182, ENSRNOG00000025274, ENSRNOG00000011361, ENSRNOG00000021079, ENSRNOG00000003927, ENSRNOG00000021090,…	355	402	12092	2.118281830285194	0.8103566384937584	0.023471723063401284	1.3099210259853167
GOTERM_BP_FAT	GO:0006120~mitochondrial electron transport, NADH to ubiquinone	4	0.7259528130671506	7.976967978408993E-4	ENSRNOG00000014078, ENSRNOG00000031033, ENSRNOG00000012383, ENSRNOG00000029707	355	7	12092	19.463983903420527	0.8259566971472961	0.024325324529865466	1.3770849278599728
GOTERM_BP_FAT	GO:0009133~nucleoside diphosphate biosynthetic process	4	0.7259528130671506	7.976967978408993E-4	ENSRNOG00000014625, ENSRNOG00000019223, ENSRNOG00000017032, ENSRNOG00000002840	355	7	12092	19.463983903420527	0.8259566971472961	0.024325324529865466	1.3770849278599728
GOTERM_BP_FAT	GO:0009143~nucleoside triphosphate catabolic process	6	1.0889292196007259	9.920225473548277E-4	ENSRNOG00000014625, ENSRNOG00000001991, ENSRNOG00000007221, ENSRNOG00000019223, ENSRNOG00000017032, ENSRNOG00000002840	355	27	12092	7.569327073552426	0.8863464173789298	0.02975123406440905	1.7098368062782088
GOTERM_BP_FAT	GO:0042592~homeostatic process	37	6.715063520871143	0.0010025619282729914	ENSRNOG00000009872, ENSRNOG00000021087, ENSRNOG00000007949, ENSRNOG00000001766, ENSRNOG00000016516, ENSRNOG00000029886, ENSRNOG00000015567, ENSRNOG00000003338, ENSRNOG00000020719, ENSRNOG00000018958, ENSRNOG00000005798, ENSRNOG00000016356, ENSRNOG00000015445, ENSRNOG00000019780, ENSRNOG00000009345, ENSRNOG00000014879, ENSRNOG00000016182, ENSRNOG00000025274, ENSRNOG00000011361, ENSRNOG00000012183,…	355	714	12092	1.7651161873199983	0.8889433715713038	0.029657023056595677	1.7278535329325773
GOTERM_BP_FAT	GO:0048514~blood vessel morphogenesis	15	2.722323049001815	0.0011466680101593365	ENSRNOG00000005033, ENSRNOG00000016182, ENSRNOG00000013867, ENSRNOG00000003439, ENSRNOG00000007830, ENSRNOG00000011977, ENSRNOG00000023150, ENSRNOG00000016696, ENSRNOG00000004621, ENSRNOG00000019598, ENSRNOG00000008587, ENSRNOG00000013589, ENSRNOG00000010362, ENSRNOG00000002840, ENSRNOG00000028713	355	186	12092	2.7469332121762835	0.919039275756708	0.03339964313545685	1.9738861537881958
GOTERM_BP_FAT	GO:0009135~purine nucleoside diphosphate metabolic process	4	0.7259528130671506	0.001248680822315656	ENSRNOG00000014625, ENSRNOG00000019223, ENSRNOG00000017032, ENSRNOG00000002840	355	8	12092	17.03098591549296	0.9352725054091037	0.035842795863142096	2.1477017907567397
GOTERM_BP_FAT	GO:0009179~purine ribonucleoside diphosphate metabolic process	4	0.7259528130671506	0.001248680822315656	ENSRNOG00000014625, ENSRNOG00000019223, ENSRNOG00000017032, ENSRNOG00000002840	355	8	12092	17.03098591549296	0.9352725054091037	0.035842795863142096	2.1477017907567397
GOTERM_BP_FAT	GO:0006108~malate metabolic process	4	0.7259528130671506	0.001248680822315656	ENSRNOG00000008103, ENSRNOG00000003653, ENSRNOG00000017311, ENSRNOG00000001440	355	8	12092	17.03098591549296	0.9352725054091037	0.035842795863142096	2.1477017907567397
GOTERM_BP_FAT	GO:0006873~cellular ion homeostasis	23	4.174228675136116	0.0013120986794768544	ENSRNOG00000009872, ENSRNOG00000016182, ENSRNOG00000021087, ENSRNOG00000011361, ENSRNOG00000025274, ENSRNOG00000021079, ENSRNOG00000003927, ENSRNOG00000021090, ENSRNOG00000015260, ENSRNOG00000007949, ENSRNOG00000008656, ENSRNOG00000001766, ENSRNOG00000018369, ENSRNOG00000016516, ENSRNOG00000003338, ENSRNOG00000019556, ENSRNOG00000018958, ENSRNOG00000005798, ENSRNOG00000019780, ENSRNOG00000015445,…	355	370	12092	2.117365816520746	0.9436794540882736	0.037143855982226026	2.2556105369347934
GOTERM_BP_FAT	GO:0055082~cellular chemical homeostasis	23	4.174228675136116	0.0015513568702152192	ENSRNOG00000009872, ENSRNOG00000016182, ENSRNOG00000021087, ENSRNOG00000011361, ENSRNOG00000025274, ENSRNOG00000021079, ENSRNOG00000003927, ENSRNOG00000021090, ENSRNOG00000015260, ENSRNOG00000007949, ENSRNOG00000008656, ENSRNOG00000001766, ENSRNOG00000018369, ENSRNOG00000016516, ENSRNOG00000003338, ENSRNOG00000019556, ENSRNOG00000018958, ENSRNOG00000005798, ENSRNOG00000019780, ENSRNOG00000015445,…	355	375	12092	2.0891342723004693	0.9666821563912706	0.04321582069262753	2.6617118020173858
GOTERM_BP_FAT	GO:0006200~ATP catabolic process	5	0.9074410163339384	0.0015957335415043112	ENSRNOG00000014625, ENSRNOG00000001991, ENSRNOG00000019223, ENSRNOG00000017032, ENSRNOG00000002840	355	18	12092	9.461658841940531	0.9697737553552287	0.04386823648863081	2.7368588380061287
GOTERM_BP_FAT	GO:0051781~positive regulation of cell division	6	1.0889292196007259	0.0016296193023895907	ENSRNOG00000016182, ENSRNOG00000019598, ENSRNOG00000013867, ENSRNOG00000011647, ENSRNOG00000010695, ENSRNOG00000017197	355	30	12092	6.812394366197183	0.9719399474233974	0.044225255730124924	2.794203846385057
GOTERM_BP_FAT	GO:0009185~ribonucleoside diphosphate metabolic process	4	0.7259528130671506	0.001832526740776986	ENSRNOG00000014625, ENSRNOG00000019223, ENSRNOG00000017032, ENSRNOG00000002840	355	9	12092	15.138654147104852	0.9820245698934446	0.04899348720492702	3.13691880999174
GOTERM_BP_FAT	GO:0042552~myelination	7	1.2704174228675136	0.0018736235839906024	ENSRNOG00000021087, ENSRNOG00000025274, ENSRNOG00000016516, ENSRNOG00000019556, ENSRNOG00000003338, ENSRNOG00000015445, ENSRNOG00000009345	355	45	12092	5.2985289514866984	0.9835751491885938	0.049462722258748815	3.206193426201387
GOTERM_BP_FAT	GO:0044264~cellular polysaccharide metabolic process	7	1.2704174228675136	0.0023519617310650757	ENSRNOG00000016214, ENSRNOG00000011361, ENSRNOG00000021090, ENSRNOG00000017248, ENSRNOG00000024886, ENSRNOG00000018494, ENSRNOG00000000920	355	47	12092	5.073059634402158	0.9942538066822735	0.060978861883321245	4.0090739169664875
GOTERM_BP_FAT	GO:0006123~mitochondrial electron transport, cytochrome c to oxygen	3	0.5444646098003629	0.0025143534693766343	ENSRNOG00000014656, ENSRNOG00000030700, ENSRNOG00000010452	355	3	12092	34.06197183098591	0.9959776372663163	0.06429634025803943	4.280214935559501
GOTERM_BP_FAT	GO:0010927~cellular component assembly involved in morphogenesis	6	1.0889292196007259	0.0025261149095900932	ENSRNOG00000002886, ENSRNOG00000017645, ENSRNOG00000019556, ENSRNOG00000003338, ENSRNOG00000008609, ENSRNOG00000017786	355	33	12092	6.193085787451984	0.9960802218791879	0.06384372864507493	4.299824630590776
GOTERM_BP_FAT	GO:0009203~ribonucleoside triphosphate catabolic process	5	0.9074410163339384	0.0029121408744724555	ENSRNOG00000014625, ENSRNOG00000001991, ENSRNOG00000019223, ENSRNOG00000017032, ENSRNOG00000002840	355	21	12092	8.109993293091884	0.9983214235409724	0.0724181364163482	4.941343240324214
GOTERM_BP_FAT	GO:0009207~purine ribonucleoside triphosphate catabolic process	5	0.9074410163339384	0.0029121408744724555	ENSRNOG00000014625, ENSRNOG00000001991, ENSRNOG00000019223, ENSRNOG00000017032, ENSRNOG00000002840	355	21	12092	8.109993293091884	0.9983214235409724	0.0724181364163482	4.941343240324214
GOTERM_BP_FAT	GO:0046688~response to copper ion	5	0.9074410163339384	0.0029121408744724555	ENSRNOG00000003869, ENSRNOG00000009845, ENSRNOG00000001766, ENSRNOG00000034234, ENSRNOG00000031766	355	21	12092	8.109993293091884	0.9983214235409724	0.0724181364163482	4.941343240324214
GOTERM_BP_FAT	GO:0007584~response to nutrient	15	2.722323049001815	0.0029895898920803054	ENSRNOG00000009928, ENSRNOG00000027491, ENSRNOG00000011361, ENSRNOG00000016299, ENSRNOG00000017817, ENSRNOG00000001766, ENSRNOG00000026745, ENSRNOG00000000168, ENSRNOG00000006789, ENSRNOG00000005850, ENSRNOG00000030864, ENSRNOG00000016214, ENSRNOG00000008587, ENSRNOG00000009845, ENSRNOG00000013009, ENSRNOG00000031766	355	206	12092	2.4802406673047996	0.9985841174115686	0.07344242749268282	5.069563061300364
GOTERM_BP_FAT	GO:0008361~regulation of cell size	14	2.540834845735027	0.0031183369275064286	ENSRNOG00000017645, ENSRNOG00000017786, ENSRNOG00000015677, ENSRNOG00000004621, ENSRNOG00000008676, ENSRNOG00000003256, ENSRNOG00000009155, ENSRNOG00000013589, ENSRNOG00000020602, ENSRNOG00000018958, ENSRNOG00000005798, ENSRNOG00000017197, ENSRNOG00000006934, ENSRNOG00000028713	355	185	12092	2.577662733155691	0.998933049901109	0.07564086634043954	5.282348097560973
GOTERM_BP_FAT	GO:0009266~response to temperature stimulus	10	1.8148820326678767	0.003189369538449699	ENSRNOG00000030371, ENSRNOG00000013589, ENSRNOG00000009845, ENSRNOG00000017250, ENSRNOG00000008015, ENSRNOG00000010992, ENSRNOG00000019965, ENSRNOG00000020922, ENSRNOG00000019057, ENSRNOG00000031766	355	103	12092	3.3069875564063995	0.9990872749939417	0.07645426188714899	5.399553850633709
GOTERM_BP_FAT	GO:0001568~blood vessel development	16	2.9038112522686026	0.003195739732575431	ENSRNOG00000005033, ENSRNOG00000016182, ENSRNOG00000013867, ENSRNOG00000003439, ENSRNOG00000007830, ENSRNOG00000011977, ENSRNOG00000023150, ENSRNOG00000016696, ENSRNOG00000004621, ENSRNOG00000019598, ENSRNOG00000008587, ENSRNOG00000013589, ENSRNOG00000010362, ENSRNOG00000018288, ENSRNOG00000002840, ENSRNOG00000028713	355	230	12092	2.3695284751990204	0.9990999657301495	0.07577397924128892	5.410058164015319
GOTERM_BP_FAT	GO:0032535~regulation of cellular component size	16	2.9038112522686026	0.0033267077879668185	ENSRNOG00000017645, ENSRNOG00000001143, ENSRNOG00000031855, ENSRNOG00000017786, ENSRNOG00000015677, ENSRNOG00000009155, ENSRNOG00000004621, ENSRNOG00000008676, ENSRNOG00000003256, ENSRNOG00000013589, ENSRNOG00000020602, ENSRNOG00000018958, ENSRNOG00000005798, ENSRNOG00000017197, ENSRNOG00000006934, ENSRNOG00000028713	355	231	12092	2.3592707761721847	0.9993251145605679	0.07791868228952237	5.625778205484133
GOTERM_BP_FAT	GO:0034656~nucleobase, nucleoside and nucleotide catabolic process	8	1.4519056261343013	0.003342907256523487	ENSRNOG00000014625, ENSRNOG00000001991, ENSRNOG00000007221, ENSRNOG00000019223, ENSRNOG00000017032, ENSRNOG00000002840, ENSRNOG00000020828, ENSRNOG00000015677	355	67	12092	4.067101114147572	0.999348725532108	0.07745742428215374	5.652428421668986
GOTERM_BP_FAT	GO:0019228~regulation of action potential in neuron	8	1.4519056261343013	0.003342907256523487	ENSRNOG00000021087, ENSRNOG00000025274, ENSRNOG00000016516, ENSRNOG00000019556, ENSRNOG00000003338, ENSRNOG00000015445, ENSRNOG00000018369, ENSRNOG00000009345	355	67	12092	4.067101114147572	0.999348725532108	0.07745742428215374	5.652428421668986
GOTERM_BP_FAT	GO:0034655~nucleobase, nucleoside, nucleotide and nucleic acid catabolic process	8	1.4519056261343013	0.003342907256523487	ENSRNOG00000014625, ENSRNOG00000001991, ENSRNOG00000007221, ENSRNOG00000019223, ENSRNOG00000017032, ENSRNOG00000002840, ENSRNOG00000020828, ENSRNOG00000015677	355	67	12092	4.067101114147572	0.999348725532108	0.07745742428215374	5.652428421668986
GOTERM_BP_FAT	GO:0009991~response to extracellular stimulus	19	3.4482758620689653	0.003466638723294248	ENSRNOG00000005600, ENSRNOG00000009928, ENSRNOG00000027491, ENSRNOG00000011361, ENSRNOG00000016299, ENSRNOG00000017786, ENSRNOG00000017817, ENSRNOG00000026745, ENSRNOG00000000165, ENSRNOG00000001766, ENSRNOG00000000168, ENSRNOG00000006789, ENSRNOG00000005850, ENSRNOG00000030864, ENSRNOG00000016214, ENSRNOG00000008587, ENSRNOG00000009845, ENSRNOG00000008015, ENSRNOG00000013009, ENSRNOG00000031766	355	302	12092	2.1429717377110347	0.999503834596246	0.0793747195007024	5.855748801853822
GOTERM_BP_FAT	GO:0019725~cellular homeostasis	25	4.537205081669692	0.003715506938455446	ENSRNOG00000009872, ENSRNOG00000021087, ENSRNOG00000007949, ENSRNOG00000001766, ENSRNOG00000016516, ENSRNOG00000003338, ENSRNOG00000018958, ENSRNOG00000005798, ENSRNOG00000015445, ENSRNOG00000019780, ENSRNOG00000009345, ENSRNOG00000014879, ENSRNOG00000016182, ENSRNOG00000025274, ENSRNOG00000011361, ENSRNOG00000012183, ENSRNOG00000021079, ENSRNOG00000003927, ENSRNOG00000021090, ENSRNOG00000015260,…	355	453	12092	1.8797997699219602	0.9997129449750559	0.08396175970224096	6.263448845896791
GOTERM_BP_FAT	GO:0044042~glucan metabolic process	6	1.0889292196007259	0.0037353330228329295	ENSRNOG00000016214, ENSRNOG00000011361, ENSRNOG00000021090, ENSRNOG00000017248, ENSRNOG00000018494, ENSRNOG00000000920	355	36	12092	5.6769953051643185	0.9997251920369397	0.08353194161683641	6.295856604080196
GOTERM_BP_FAT	GO:0006073~cellular glucan metabolic process	6	1.0889292196007259	0.0037353330228329295	ENSRNOG00000016214, ENSRNOG00000011361, ENSRNOG00000021090, ENSRNOG00000017248, ENSRNOG00000018494, ENSRNOG00000000920	355	36	12092	5.6769953051643185	0.9997251920369397	0.08353194161683641	6.295856604080196
GOTERM_BP_FAT	GO:0005977~glycogen metabolic process	6	1.0889292196007259	0.0037353330228329295	ENSRNOG00000016214, ENSRNOG00000011361, ENSRNOG00000021090, ENSRNOG00000017248, ENSRNOG00000018494, ENSRNOG00000000920	355	36	12092	5.6769953051643185	0.9997251920369397	0.08353194161683641	6.295856604080196
GOTERM_BP_FAT	GO:0045792~negative regulation of cell size	9	1.6333938294010888	0.0038980984132768294	ENSRNOG00000009155, ENSRNOG00000004621, ENSRNOG00000020602, ENSRNOG00000017645, ENSRNOG00000018958, ENSRNOG00000005798, ENSRNOG00000006934, ENSRNOG00000028713, ENSRNOG00000015677	355	87	12092	3.5236522583778536	0.9998078863280568	0.08614022671151167	6.561514334584118
GOTERM_BP_FAT	GO:0006733~oxidoreduction coenzyme metabolic process	7	1.2704174228675136	0.003946580120198832	ENSRNOG00000008103, ENSRNOG00000030864, ENSRNOG00000001440, ENSRNOG00000009754, ENSRNOG00000013009, ENSRNOG00000010277, ENSRNOG00000009974, ENSRNOG00000015290	355	52	12092	4.585265438786566	0.9998273190739682	0.08629788785381187	6.6405065070023195
GOTERM_BP_FAT	GO:0009146~purine nucleoside triphosphate catabolic process	5	0.9074410163339384	0.00411460386363188	ENSRNOG00000014625, ENSRNOG00000001991, ENSRNOG00000019223, ENSRNOG00000017032, ENSRNOG00000002840	355	23	12092	7.404776484996939	0.9998806791977035	0.08892574434465539	6.913784053134931
GOTERM_BP_FAT	GO:0006094~gluconeogenesis	5	0.9074410163339384	0.00411460386363188	ENSRNOG00000017637, ENSRNOG00000033057, ENSRNOG00000013532, ENSRNOG00000023150, ENSRNOG00000030963, ENSRNOG00000015290	355	23	12092	7.404776484996939	0.9998806791977035	0.08892574434465539	6.913784053134931
GOTERM_BP_FAT	GO:0033692~cellular polysaccharide biosynthetic process	5	0.9074410163339384	0.00411460386363188	ENSRNOG00000016214, ENSRNOG00000017248, ENSRNOG00000024886, ENSRNOG00000018494, ENSRNOG00000000920	355	23	12092	7.404776484996939	0.9998806791977035	0.08892574434465539	6.913784053134931
GOTERM_BP_FAT	GO:0001944~vasculature development	16	2.9038112522686026	0.004227644933239932	ENSRNOG00000005033, ENSRNOG00000016182, ENSRNOG00000013867, ENSRNOG00000003439, ENSRNOG00000007830, ENSRNOG00000011977, ENSRNOG00000023150, ENSRNOG00000016696, ENSRNOG00000004621, ENSRNOG00000019598, ENSRNOG00000008587, ENSRNOG00000013589, ENSRNOG00000010362, ENSRNOG00000018288, ENSRNOG00000002840, ENSRNOG00000028713	355	237	12092	2.2995424020918764	0.9999069529482698	0.09037096917640353	7.097212158094434
GOTERM_BP_FAT	GO:0051302~regulation of cell division	6	1.0889292196007259	0.004742012572675087	ENSRNOG00000016182, ENSRNOG00000019598, ENSRNOG00000013867, ENSRNOG00000011647, ENSRNOG00000010695, ENSRNOG00000017197	355	38	12092	5.3782060785767225	0.9999700044602767	0.09985244984377195	7.927566786564277
GOTERM_BP_FAT	GO:0000302~response to reactive oxygen species	9	1.6333938294010888	0.005476907191386197	ENSRNOG00000030864, ENSRNOG00000003869, ENSRNOG00000029971, ENSRNOG00000018958, ENSRNOG00000004583, ENSRNOG00000008015, ENSRNOG00000017469, ENSRNOG00000013009, ENSRNOG00000006789, ENSRNOG00000029042	355	92	12092	3.332149418248622	0.9999940545558202	0.11337118191650297	9.10179479457197
GOTERM_BP_FAT	GO:0009719~response to endogenous stimulus	29	5.263157894736842	0.005500582764847136	ENSRNOG00000009928, ENSRNOG00000017469, ENSRNOG00000026745, ENSRNOG00000000165, ENSRNOG00000000168, ENSRNOG00000030864, ENSRNOG00000008587, ENSRNOG00000013589, ENSRNOG00000015904, ENSRNOG00000008015, ENSRNOG00000016356, ENSRNOG00000017197, ENSRNOG00000012457, ENSRNOG00000019057, ENSRNOG00000005600, ENSRNOG00000004245, ENSRNOG00000027491, ENSRNOG00000029971, ENSRNOG00000017786, ENSRNOG00000006789,…	355	573	12092	1.7239043335053954	0.9999943567182282	0.11277255478758752	9.139388358015921
GOTERM_BP_FAT	GO:0010035~response to inorganic substance	17	3.0852994555353903	0.005556776362935156	ENSRNOG00000005600, ENSRNOG00000029971, ENSRNOG00000017469, ENSRNOG00000008609, ENSRNOG00000001766, ENSRNOG00000000168, ENSRNOG00000006789, ENSRNOG00000029042, ENSRNOG00000030864, ENSRNOG00000003869, ENSRNOG00000009845, ENSRNOG00000018958, ENSRNOG00000008015, ENSRNOG00000004583, ENSRNOG00000013532, ENSRNOG00000013009, ENSRNOG00000034234, ENSRNOG00000031766	355	268	12092	2.1606474668908975	0.9999950138646984	0.11280865847691635	9.228557429885932
GOTERM_BP_FAT	GO:0009154~purine ribonucleotide catabolic process	5	0.9074410163339384	0.005613880175108926	ENSRNOG00000014625, ENSRNOG00000001991, ENSRNOG00000019223, ENSRNOG00000017032, ENSRNOG00000002840	355	25	12092	6.812394366197184	0.9999956033453793	0.11286139380628413	9.319086354879325
GOTERM_BP_FAT	GO:0009250~glucan biosynthetic process	4	0.7259528130671506	0.005718855627810379	ENSRNOG00000016214, ENSRNOG00000017248, ENSRNOG00000018494, ENSRNOG00000000920	355	13	12092	10.480606717226436	0.9999965112900615	0.11381249220179357	9.485286128309555
GOTERM_BP_FAT	GO:0005978~glycogen biosynthetic process	4	0.7259528130671506	0.005718855627810379	ENSRNOG00000016214, ENSRNOG00000017248, ENSRNOG00000018494, ENSRNOG00000000920	355	13	12092	10.480606717226436	0.9999965112900615	0.11381249220179357	9.485286128309555
GOTERM_BP_FAT	GO:0043434~response to peptide hormone stimulus	15	2.722323049001815	0.005783967598365127	ENSRNOG00000027491, ENSRNOG00000017469, ENSRNOG00000000165, ENSRNOG00000026745, ENSRNOG00000000168, ENSRNOG00000008587, ENSRNOG00000014597, ENSRNOG00000013589, ENSRNOG00000010697, ENSRNOG00000029784, ENSRNOG00000016356, ENSRNOG00000017197, ENSRNOG00000012457, ENSRNOG00000031766, ENSRNOG00000019057	355	222	12092	2.301484583174724	0.9999969776144081	0.11400370961291717	9.588228735644922
GOTERM_BP_FAT	GO:0009261~ribonucleotide catabolic process	5	0.9074410163339384	0.0064840482896881615	ENSRNOG00000014625, ENSRNOG00000001991, ENSRNOG00000019223, ENSRNOG00000017032, ENSRNOG00000002840	355	26	12092	6.550379198266523	0.9999993542205811	0.1258125489156251	10.688113843472834
GOTERM_BP_FAT	GO:0006112~energy reserve metabolic process	6	1.0889292196007259	0.006592509907936798	ENSRNOG00000016214, ENSRNOG00000011361, ENSRNOG00000021090, ENSRNOG00000017248, ENSRNOG00000018494, ENSRNOG00000000920	355	41	12092	4.984678804534524	0.9999994916070845	0.12666787747094677	10.857383662662535
GOTERM_BP_FAT	GO:0046496~nicotinamide nucleotide metabolic process	6	1.0889292196007259	0.006592509907936798	ENSRNOG00000008103, ENSRNOG00000030864, ENSRNOG00000001440, ENSRNOG00000009754, ENSRNOG00000013009, ENSRNOG00000010277, ENSRNOG00000015290	355	41	12092	4.984678804534524	0.9999994916070845	0.12666787747094677	10.857383662662535
GOTERM_BP_FAT	GO:0044270~nitrogen compound catabolic process	8	1.4519056261343013	0.00721563801461146	ENSRNOG00000014625, ENSRNOG00000001991, ENSRNOG00000007221, ENSRNOG00000019223, ENSRNOG00000017032, ENSRNOG00000002840, ENSRNOG00000020828, ENSRNOG00000015677	355	77	12092	3.538906164258277	0.9999998714279564	0.13663229124953646	11.824020506656085
GOTERM_BP_FAT	GO:0006769~nicotinamide metabolic process	6	1.0889292196007259	0.007307876632011728	ENSRNOG00000008103, ENSRNOG00000030864, ENSRNOG00000001440, ENSRNOG00000009754, ENSRNOG00000013009, ENSRNOG00000010277, ENSRNOG00000015290	355	42	12092	4.865995975855131	0.9999998951095693	0.13708095564294442	11.966264846639618
GOTERM_BP_FAT	GO:0060537~muscle tissue development	11	1.9963702359346642	0.007327639471054691	ENSRNOG00000002886, ENSRNOG00000004537, ENSRNOG00000009845, ENSRNOG00000017645, ENSRNOG00000029784, ENSRNOG00000028837, ENSRNOG00000006930, ENSRNOG00000009276, ENSRNOG00000017786, ENSRNOG00000008235, ENSRNOG00000008210	355	138	12092	2.715084711165544	0.999999899586495	0.13626617315836864	11.99671365470003
GOTERM_BP_FAT	GO:0009166~nucleotide catabolic process	7	1.2704174228675136	0.007366214395247332	ENSRNOG00000014625, ENSRNOG00000001991, ENSRNOG00000007221, ENSRNOG00000019223, ENSRNOG00000017032, ENSRNOG00000002840, ENSRNOG00000020828	355	59	12092	4.04125089520172	0.9999999077821686	0.1357886732065121	12.056117842710112
GOTERM_BP_FAT	GO:0031032~actomyosin structure organization	5	0.9074410163339384	0.0074391832014441776	ENSRNOG00000002886, ENSRNOG00000017645, ENSRNOG00000011559, ENSRNOG00000008609, ENSRNOG00000017786	355	27	12092	6.307772561293689	0.9999999215009499	0.13590540357427627	12.168384201582406
GOTERM_BP_FAT	GO:0019674~NAD metabolic process	5	0.9074410163339384	0.0074391832014441776	ENSRNOG00000008103, ENSRNOG00000030864, ENSRNOG00000001440, ENSRNOG00000009754, ENSRNOG00000013009, ENSRNOG00000010277	355	27	12092	6.307772561293689	0.9999999215009499	0.13590540357427627	12.168384201582406
GOTERM_BP_FAT	GO:0019319~hexose biosynthetic process	5	0.9074410163339384	0.0074391832014441776	ENSRNOG00000017637, ENSRNOG00000033057, ENSRNOG00000013532, ENSRNOG00000023150, ENSRNOG00000030963, ENSRNOG00000015290	355	27	12092	6.307772561293689	0.9999999215009499	0.13590540357427627	12.168384201582406
GOTERM_BP_FAT	GO:0042493~response to drug	19	3.4482758620689653	0.0076912469117541285	ENSRNOG00000014656, ENSRNOG00000004078, ENSRNOG00000017469, ENSRNOG00000008609, ENSRNOG00000008656, ENSRNOG00000020151, ENSRNOG00000006789, ENSRNOG00000020828, ENSRNOG00000030644, ENSRNOG00000030864, ENSRNOG00000015904, ENSRNOG00000009845, ENSRNOG00000010697, ENSRNOG00000008015, ENSRNOG00000009482, ENSRNOG00000017197, ENSRNOG00000013009, ENSRNOG00000018281, ENSRNOG00000004437, ENSRNOG00000031766	355	327	12092	1.9791359779471938	0.9999999550025855	0.13903804531196717	12.55515923945827
GOTERM_BP_FAT	GO:0005976~polysaccharide metabolic process	9	1.6333938294010888	0.007967442052521607	ENSRNOG00000016214, ENSRNOG00000015573, ENSRNOG00000025274, ENSRNOG00000011361, ENSRNOG00000021090, ENSRNOG00000017248, ENSRNOG00000024886, ENSRNOG00000018494, ENSRNOG00000000920	355	98	12092	3.1281402701925844	0.999999975548631	0.14250671129897796	12.977119070311794
GOTERM_BP_FAT	GO:0019362~pyridine nucleotide metabolic process	6	1.0889292196007259	0.00807564525733125	ENSRNOG00000008103, ENSRNOG00000030864, ENSRNOG00000001440, ENSRNOG00000009754, ENSRNOG00000013009, ENSRNOG00000010277, ENSRNOG00000015290	355	43	12092	4.75283327874222	0.9999999807464413	0.14314212707902685	13.141903826795708
GOTERM_BP_FAT	GO:0009820~alkaloid metabolic process	6	1.0889292196007259	0.00807564525733125	ENSRNOG00000008103, ENSRNOG00000030864, ENSRNOG00000001440, ENSRNOG00000009754, ENSRNOG00000013009, ENSRNOG00000010277, ENSRNOG00000015290	355	43	12092	4.75283327874222	0.9999999807464413	0.14314212707902685	13.141903826795708
GOTERM_BP_FAT	GO:0030308~negative regulation of cell growth	8	1.4519056261343013	0.008278539751530492	ENSRNOG00000009155, ENSRNOG00000004621, ENSRNOG00000020602, ENSRNOG00000017645, ENSRNOG00000018958, ENSRNOG00000006934, ENSRNOG00000028713, ENSRNOG00000015677	355	79	12092	3.4493136031378144	0.9999999877013556	0.14530903270409978	13.45010337039817
GOTERM_BP_FAT	GO:0006081~cellular aldehyde metabolic process	5	0.9074410163339384	0.008482538458701085	ENSRNOG00000012794, ENSRNOG00000013949, ENSRNOG00000000541, ENSRNOG00000023150, ENSRNOG00000015290	355	28	12092	6.082494969818914	0.9999999921638281	0.14745200523271773	13.758940941232812
GOTERM_BP_FAT	GO:0009132~nucleoside diphosphate metabolic process	4	0.7259528130671506	0.008712173657492167	ENSRNOG00000014625, ENSRNOG00000019223, ENSRNOG00000017032, ENSRNOG00000002840	355	15	12092	9.083192488262911	0.9999999952826055	0.14996236532283158	14.105347406237833
GOTERM_BP_FAT	GO:0006195~purine nucleotide catabolic process	6	1.0889292196007259	0.008897640050983778	ENSRNOG00000014625, ENSRNOG00000001991, ENSRNOG00000019223, ENSRNOG00000017032, ENSRNOG00000002840, ENSRNOG00000020828	355	44	12092	4.644814340588988	0.9999999968691954	0.1517284060016888	14.384167190354935
GOTERM_BP_FAT	GO:0046165~alcohol biosynthetic process	6	1.0889292196007259	0.008897640050983778	ENSRNOG00000017637, ENSRNOG00000033057, ENSRNOG00000016356, ENSRNOG00000013532, ENSRNOG00000023150, ENSRNOG00000030963, ENSRNOG00000015290	355	44	12092	4.644814340588988	0.9999999968691954	0.1517284060016888	14.384167190354935
GOTERM_BP_FAT	GO:0016477~cell migration	16	2.9038112522686026	0.009364831516362148	ENSRNOG00000005033, ENSRNOG00000002886, ENSRNOG00000005600, ENSRNOG00000011361, ENSRNOG00000005386, ENSRNOG00000000536, ENSRNOG00000019598, ENSRNOG00000012495, ENSRNOG00000013589, ENSRNOG00000009276, ENSRNOG00000002723, ENSRNOG00000009482, ENSRNOG00000017197, ENSRNOG00000011483, ENSRNOG00000002840, ENSRNOG00000028713	355	259	12092	2.104214476045462	0.9999999988856842	0.1578455740873672	15.082740865724077
GOTERM_BP_FAT	GO:0001508~regulation of action potential	8	1.4519056261343013	0.010083028531202264	ENSRNOG00000021087, ENSRNOG00000025274, ENSRNOG00000016516, ENSRNOG00000019556, ENSRNOG00000003338, ENSRNOG00000015445, ENSRNOG00000018369, ENSRNOG00000009345	355	82	12092	3.3231192030230163	0.99999999977254	0.16765188430461087	16.14616583838503
GOTERM_BP_FAT	GO:0055080~cation homeostasis	16	2.9038112522686026	0.010365255687163781	ENSRNOG00000016182, ENSRNOG00000011361, ENSRNOG00000025274, ENSRNOG00000021079, ENSRNOG00000003927, ENSRNOG00000021090, ENSRNOG00000007949, ENSRNOG00000015260, ENSRNOG00000001766, ENSRNOG00000015567, ENSRNOG00000020719, ENSRNOG00000018958, ENSRNOG00000005798, ENSRNOG00000019780, ENSRNOG00000002840, ENSRNOG00000014879	355	262	12092	2.080120417159445	0.9999999998782186	0.17065683647807217	16.560610562459278
GOTERM_BP_FAT	GO:0051591~response to cAMP	7	1.2704174228675136	0.0108576424249871	ENSRNOG00000030864, ENSRNOG00000009928, ENSRNOG00000008587, ENSRNOG00000021090, ENSRNOG00000008015, ENSRNOG00000004687, ENSRNOG00000000165, ENSRNOG00000013009	355	64	12092	3.7255281690140847	0.9999999999590711	0.17672493261048616	17.279051950044476
GOTERM_BP_FAT	GO:0051129~negative regulation of cellular component organization	10	1.8148820326678767	0.011691886907933331	ENSRNOG00000004621, ENSRNOG00000016516, ENSRNOG00000011702, ENSRNOG00000001143, ENSRNOG00000018958, ENSRNOG00000005798, ENSRNOG00000021023, ENSRNOG00000008656, ENSRNOG00000007291, ENSRNOG00000028713	355	126	12092	2.7033310976972946	0.9999999999935559	0.18763480933420462	18.483008096174224
GOTERM_BP_FAT	GO:0006687~glycosphingolipid metabolic process	4	0.7259528130671506	0.012469647912214768	ENSRNOG00000016364, ENSRNOG00000025274, ENSRNOG00000009345, ENSRNOG00000015895	355	17	12092	8.014581607290804	0.9999999999988517	0.19743478066838038	19.59055706322883
GOTERM_BP_FAT	GO:0007568~aging	11	1.9963702359346642	0.012773913113759418	ENSRNOG00000004078, ENSRNOG00000016611, ENSRNOG00000001596, ENSRNOG00000003439, ENSRNOG00000008015, ENSRNOG00000014779, ENSRNOG00000001766, ENSRNOG00000006789, ENSRNOG00000029707, ENSRNOG00000034234, ENSRNOG00000019057	355	150	12092	2.4978779342723003	0.9999999999994155	0.20032913252988216	20.01996571313065
GOTERM_BP_FAT	GO:0022604~regulation of cell morphogenesis	10	1.8148820326678767	0.013491563020003067	ENSRNOG00000002886, ENSRNOG00000019598, ENSRNOG00000004621, ENSRNOG00000016516, ENSRNOG00000013589, ENSRNOG00000001143, ENSRNOG00000018958, ENSRNOG00000010260, ENSRNOG00000021023, ENSRNOG00000019965	355	129	12092	2.640462932634567	0.9999999999998812	0.20890752436277527	21.024238528307336
GOTERM_BP_FAT	GO:0042391~regulation of membrane potential	11	1.9963702359346642	0.014518440227399886	ENSRNOG00000009872, ENSRNOG00000021087, ENSRNOG00000025274, ENSRNOG00000016516, ENSRNOG00000019556, ENSRNOG00000003338, ENSRNOG00000005798, ENSRNOG00000008656, ENSRNOG00000015445, ENSRNOG00000018369, ENSRNOG00000009345	355	153	12092	2.448899935561079	0.9999999999999879	0.22146127131757976	22.44059030079717
GOTERM_BP_FAT	GO:0046700~heterocycle catabolic process	8	1.4519056261343013	0.014526112353923365	ENSRNOG00000014625, ENSRNOG00000001991, ENSRNOG00000007221, ENSRNOG00000019223, ENSRNOG00000017032, ENSRNOG00000002840, ENSRNOG00000020828, ENSRNOG00000015677	355	88	12092	3.0965428937259927	0.9999999999999881	0.2200521146810781	22.45108164821551
GOTERM_BP_FAT	GO:0040008~regulation of growth	17	3.0852994555353903	0.01457310013860861	ENSRNOG00000010977, ENSRNOG00000017645, ENSRNOG00000033261, ENSRNOG00000008697, ENSRNOG00000015677, ENSRNOG00000010797, ENSRNOG00000009155, ENSRNOG00000004621, ENSRNOG00000024689, ENSRNOG00000015904, ENSRNOG00000013589, ENSRNOG00000020602, ENSRNOG00000018958, ENSRNOG00000024577, ENSRNOG00000006934, ENSRNOG00000028713, ENSRNOG00000023226	355	298	12092	1.9431326212307403	0.9999999999999892	0.21918734574930443	22.515306520773915
GOTERM_BP_FAT	GO:0014706~striated muscle tissue development	10	1.8148820326678767	0.014800485221271613	ENSRNOG00000002886, ENSRNOG00000004537, ENSRNOG00000009845, ENSRNOG00000017645, ENSRNOG00000029784, ENSRNOG00000028837, ENSRNOG00000006930, ENSRNOG00000017786, ENSRNOG00000008235, ENSRNOG00000008210	355	131	12092	2.6001505214493066	0.9999999999999936	0.22072484582518426	22.825398348299785
GOTERM_BP_FAT	GO:0009725~response to hormone stimulus	25	4.537205081669692	0.015023235884360603	ENSRNOG00000009928, ENSRNOG00000017469, ENSRNOG00000000165, ENSRNOG00000026745, ENSRNOG00000000168, ENSRNOG00000030864, ENSRNOG00000008587, ENSRNOG00000013589, ENSRNOG00000015904, ENSRNOG00000008015, ENSRNOG00000016356, ENSRNOG00000017197, ENSRNOG00000012457, ENSRNOG00000019057, ENSRNOG00000027491, ENSRNOG00000017786, ENSRNOG00000016214, ENSRNOG00000014597, ENSRNOG00000010697, ENSRNOG00000009845,…	355	510	12092	1.6697045015189174	0.999999999999996	0.22217603509534256	23.128035741930354
GOTERM_BP_FAT	GO:0006929~substrate-bound cell migration	3	0.5444646098003629	0.016281054569875535	ENSRNOG00000002886, ENSRNOG00000017197, ENSRNOG00000002840	355	7	12092	14.597987927565391	0.9999999999999998	0.2369382385094686	24.816073351474643
GOTERM_BP_FAT	GO:0010557~positive regulation of macromolecule biosynthetic process	29	5.263157894736842	0.017480265711033564	ENSRNOG00000004537, ENSRNOG00000005033, ENSRNOG00000020276, ENSRNOG00000016611, ENSRNOG00000016299, ENSRNOG00000009066, ENSRNOG00000007821, ENSRNOG00000010309, ENSRNOG00000021493, ENSRNOG00000005386, ENSRNOG00000008015, ENSRNOG00000017197, ENSRNOG00000013408, ENSRNOG00000028713, ENSRNOG00000007607, ENSRNOG00000002984, ENSRNOG00000019057, ENSRNOG00000005600, ENSRNOG00000011702, ENSRNOG00000018803,…	355	628	12092	1.5729254507939356	1.0	0.25049549599803833	26.39287559854636
GOTERM_BP_FAT	GO:0031344~regulation of cell projection organization	9	1.6333938294010888	0.017824648341302242	ENSRNOG00000004621, ENSRNOG00000016516, ENSRNOG00000013589, ENSRNOG00000001143, ENSRNOG00000018958, ENSRNOG00000010260, ENSRNOG00000021023, ENSRNOG00000026745, ENSRNOG00000019057	355	113	12092	2.712900411317462	1.0	0.25315433162048484	26.839899790706212
GOTERM_BP_FAT	GO:0046364~monosaccharide biosynthetic process	5	0.9074410163339384	0.018491955801547465	ENSRNOG00000017637, ENSRNOG00000033057, ENSRNOG00000013532, ENSRNOG00000023150, ENSRNOG00000030963, ENSRNOG00000015290	355	35	12092	4.865995975855131	1.0	0.25969999221562023	27.69882249621729
GOTERM_BP_FAT	GO:0006812~cation transport	24	4.3557168784029034	0.018562380830413765	ENSRNOG00000009872, ENSRNOG00000002934, ENSRNOG00000014625, ENSRNOG00000028884, ENSRNOG00000001596, ENSRNOG00000037871, ENSRNOG00000011227, ENSRNOG00000007235, ENSRNOG00000017032, ENSRNOG00000024960, ENSRNOG00000029871, ENSRNOG00000001551, ENSRNOG00000031979, ENSRNOG00000001991, ENSRNOG00000016057, ENSRNOG00000015567, ENSRNOG00000033299, ENSRNOG00000007059, ENSRNOG00000003245, ENSRNOG00000000064,…	355	492	12092	1.661559601511508	1.0	0.2589242390966524	27.788913330582933
GOTERM_BP_FAT	GO:0030029~actin filament-based process	12	2.1778584392014517	0.01886374803014685	ENSRNOG00000002886, ENSRNOG00000007541, ENSRNOG00000017645, ENSRNOG00000011559, ENSRNOG00000021729, ENSRNOG00000028837, ENSRNOG00000002723, ENSRNOG00000008609, ENSRNOG00000017786, ENSRNOG00000017197, ENSRNOG00000027520, ENSRNOG00000011483	355	183	12092	2.2335719233433386	1.0	0.2609258451769394	28.173241981223395
GOTERM_BP_FAT	GO:0031667~response to nutrient levels	16	2.9038112522686026	0.019078242289900085	ENSRNOG00000009928, ENSRNOG00000027491, ENSRNOG00000011361, ENSRNOG00000016299, ENSRNOG00000017817, ENSRNOG00000026745, ENSRNOG00000000165, ENSRNOG00000001766, ENSRNOG00000000168, ENSRNOG00000006789, ENSRNOG00000005850, ENSRNOG00000030864, ENSRNOG00000016214, ENSRNOG00000008587, ENSRNOG00000009845, ENSRNOG00000013009, ENSRNOG00000031766	355	282	12092	1.9325941464389174	1.0	0.26186471189400307	28.445607781416726
GOTERM_BP_FAT	GO:0010975~regulation of neuron projection development	8	1.4519056261343013	0.019175005076400964	ENSRNOG00000004621, ENSRNOG00000016516, ENSRNOG00000013589, ENSRNOG00000001143, ENSRNOG00000018958, ENSRNOG00000010260, ENSRNOG00000021023, ENSRNOG00000026745	355	93	12092	2.930062092988036	1.0	0.26140330259685973	28.568158750031802
GOTERM_BP_FAT	GO:0030239~myofibril assembly	4	0.7259528130671506	0.0195977242876511	ENSRNOG00000002886, ENSRNOG00000017645, ENSRNOG00000008609, ENSRNOG00000017786	355	20	12092	6.812394366197183	1.0	0.2647559434912985	29.101220579570786
GOTERM_BP_FAT	GO:0006664~glycolipid metabolic process	4	0.7259528130671506	0.0195977242876511	ENSRNOG00000016364, ENSRNOG00000025274, ENSRNOG00000009345, ENSRNOG00000015895	355	20	12092	6.812394366197183	1.0	0.2647559434912985	29.101220579570786
GOTERM_BP_FAT	GO:0030003~cellular cation homeostasis	14	2.540834845735027	0.019822511093745485	ENSRNOG00000016182, ENSRNOG00000011361, ENSRNOG00000025274, ENSRNOG00000021079, ENSRNOG00000021090, ENSRNOG00000003927, ENSRNOG00000007949, ENSRNOG00000015260, ENSRNOG00000001766, ENSRNOG00000018958, ENSRNOG00000005798, ENSRNOG00000019780, ENSRNOG00000002840, ENSRNOG00000014879	355	233	12092	2.0466420842652484	1.0	0.2657641807877842	29.383154496840337
GOTERM_BP_FAT	GO:0031328~positive regulation of cellular biosynthetic process	30	5.44464609800363	0.02001731751271708	ENSRNOG00000004537, ENSRNOG00000005033, ENSRNOG00000020276, ENSRNOG00000016611, ENSRNOG00000016299, ENSRNOG00000009066, ENSRNOG00000017469, ENSRNOG00000007821, ENSRNOG00000010309, ENSRNOG00000021493, ENSRNOG00000005386, ENSRNOG00000008015, ENSRNOG00000017197, ENSRNOG00000013408, ENSRNOG00000028713, ENSRNOG00000007607, ENSRNOG00000002984, ENSRNOG00000019057, ENSRNOG00000005600, ENSRNOG00000011702,…	355	663	12092	1.5412656937097697	1.0	0.26641377352180273	29.626631219264578
GOTERM_BP_FAT	GO:0055065~metal ion homeostasis	12	2.1778584392014517	0.020271392003438547	ENSRNOG00000016182, ENSRNOG00000025274, ENSRNOG00000011361, ENSRNOG00000021079, ENSRNOG00000021090, ENSRNOG00000003927, ENSRNOG00000020719, ENSRNOG00000018958, ENSRNOG00000005798, ENSRNOG00000015260, ENSRNOG00000007949, ENSRNOG00000019780	355	185	12092	2.2094251998477348	1.0	0.2677285229467826	29.94299480780751
GOTERM_BP_FAT	GO:0000271~polysaccharide biosynthetic process	5	0.9074410163339384	0.020336533649441636	ENSRNOG00000016214, ENSRNOG00000017248, ENSRNOG00000024886, ENSRNOG00000018494, ENSRNOG00000000920	355	36	12092	4.730829420970266	1.0	0.26689011940044316	30.02389047957553
GOTERM_BP_FAT	GO:0055002~striated muscle cell development	6	1.0889292196007259	0.02046628779502561	ENSRNOG00000002886, ENSRNOG00000017645, ENSRNOG00000029784, ENSRNOG00000008609, ENSRNOG00000017786, ENSRNOG00000008210	355	54	12092	3.784663536776213	1.0	0.2667884429948727	30.184762456336646
GOTERM_BP_FAT	GO:0006800~oxygen and reactive oxygen species metabolic process	6	1.0889292196007259	0.02046628779502561	ENSRNOG00000009155, ENSRNOG00000003869, ENSRNOG00000020602, ENSRNOG00000018958, ENSRNOG00000031033, ENSRNOG00000010452	355	54	12092	3.784663536776213	1.0	0.2667884429948727	30.184762456336646
GOTERM_BP_FAT	GO:0010769~regulation of cell morphogenesis involved in differentiation	8	1.4519056261343013	0.021297026542459137	ENSRNOG00000004621, ENSRNOG00000016516, ENSRNOG00000013589, ENSRNOG00000001143, ENSRNOG00000018958, ENSRNOG00000010260, ENSRNOG00000021023, ENSRNOG00000019965	355	95	12092	2.868376575240919	1.0	0.2744722860790033	31.206499777932972
GOTERM_BP_FAT	GO:0006811~ion transport	30	5.44464609800363	0.022115259108504627	ENSRNOG00000009872, ENSRNOG00000002934, ENSRNOG00000014625, ENSRNOG00000021067, ENSRNOG00000001596, ENSRNOG00000017032, ENSRNOG00000001551, ENSRNOG00000031979, ENSRNOG00000001991, ENSRNOG00000016057, ENSRNOG00000015567, ENSRNOG00000010830, ENSRNOG00000007059, ENSRNOG00000021062, ENSRNOG00000020450, ENSRNOG00000021079, ENSRNOG00000028884, ENSRNOG00000037871, ENSRNOG00000011227, ENSRNOG00000007235,…	355	668	12092	1.5297292738466728	1.0	0.28184509299223026	32.1990672152527
GOTERM_BP_FAT	GO:0031345~negative regulation of cell projection organization	5	0.9074410163339384	0.022290381898104894	ENSRNOG00000004621, ENSRNOG00000016516, ENSRNOG00000001143, ENSRNOG00000018958, ENSRNOG00000021023	355	37	12092	4.602969166349448	1.0	0.28214066413877936	32.40974131928459
GOTERM_BP_FAT	GO:0000082~G1/S transition of mitotic cell cycle	5	0.9074410163339384	0.022290381898104894	ENSRNOG00000004449, ENSRNOG00000005033, ENSRNOG00000004534, ENSRNOG00000007663, ENSRNOG00000006934	355	37	12092	4.602969166349448	1.0	0.28214066413877936	32.40974131928459
GOTERM_BP_FAT	GO:0009891~positive regulation of biosynthetic process	30	5.44464609800363	0.02426220163696294	ENSRNOG00000004537, ENSRNOG00000005033, ENSRNOG00000020276, ENSRNOG00000016611, ENSRNOG00000016299, ENSRNOG00000009066, ENSRNOG00000017469, ENSRNOG00000007821, ENSRNOG00000010309, ENSRNOG00000021493, ENSRNOG00000005386, ENSRNOG00000008015, ENSRNOG00000017197, ENSRNOG00000013408, ENSRNOG00000028713, ENSRNOG00000007607, ENSRNOG00000002984, ENSRNOG00000019057, ENSRNOG00000005600, ENSRNOG00000011702,…	355	675	12092	1.513865414710485	1.0	0.30145792059017806	34.739665567287624
GOTERM_BP_FAT	GO:0021549~cerebellum development	5	0.9074410163339384	0.024354895935965633	ENSRNOG00000002886, ENSRNOG00000010260, ENSRNOG00000029707, ENSRNOG00000034234, ENSRNOG00000018651	355	38	12092	4.481838398813936	1.0	0.3007608501560811	34.84730926400995
GOTERM_BP_FAT	GO:0043603~cellular amide metabolic process	6	1.0889292196007259	0.02525582844408701	ENSRNOG00000008103, ENSRNOG00000030864, ENSRNOG00000001440, ENSRNOG00000009754, ENSRNOG00000013009, ENSRNOG00000010277, ENSRNOG00000015290	355	57	12092	3.585470719051149	1.0	0.3083848089062702	35.88485996231411
GOTERM_BP_FAT	GO:0048008~platelet-derived growth factor receptor signaling pathway	4	0.7259528130671506	0.02536293920699566	ENSRNOG00000019598, ENSRNOG00000010695, ENSRNOG00000009276, ENSRNOG00000017197	355	22	12092	6.193085787451985	1.0	0.3078061775703341	36.007172097308214
GOTERM_BP_FAT	GO:0001569~patterning of blood vessels	4	0.7259528130671506	0.02536293920699566	ENSRNOG00000005033, ENSRNOG00000019598, ENSRNOG00000013589, ENSRNOG00000011977	355	22	12092	6.193085787451985	1.0	0.3078061775703341	36.007172097308214
GOTERM_BP_FAT	GO:0055074~calcium ion homeostasis	11	1.9963702359346642	0.02600932544880722	ENSRNOG00000016182, ENSRNOG00000025274, ENSRNOG00000011361, ENSRNOG00000021079, ENSRNOG00000021090, ENSRNOG00000003927, ENSRNOG00000020719, ENSRNOG00000005798, ENSRNOG00000015260, ENSRNOG00000007949, ENSRNOG00000019780	355	168	12092	2.2302481556002682	1.0	0.3126688914308382	36.74063962960668
GOTERM_BP_FAT	GO:0006941~striated muscle contraction	5	0.9074410163339384	0.026531284917993503	ENSRNOG00000020276, ENSRNOG00000004583, ENSRNOG00000013262, ENSRNOG00000013532, ENSRNOG00000004437	355	39	12092	4.366919465511015	1.0	0.31620518403586917	37.3271279226964
GOTERM_BP_FAT	GO:0007519~skeletal muscle tissue development	7	1.2704174228675136	0.02654620183129746	ENSRNOG00000004537, ENSRNOG00000017645, ENSRNOG00000029784, ENSRNOG00000028837, ENSRNOG00000006930, ENSRNOG00000017786, ENSRNOG00000008210	355	78	12092	3.0568436258577107	1.0	0.31468457967822616	37.343813424708515
GOTERM_BP_FAT	GO:0060538~skeletal muscle organ development	7	1.2704174228675136	0.02654620183129746	ENSRNOG00000004537, ENSRNOG00000017645, ENSRNOG00000029784, ENSRNOG00000028837, ENSRNOG00000006930, ENSRNOG00000017786, ENSRNOG00000008210	355	78	12092	3.0568436258577107	1.0	0.31468457967822616	37.343813424708515
GOTERM_BP_FAT	GO:0046689~response to mercury ion	3	0.5444646098003629	0.026851651269785722	ENSRNOG00000013532, ENSRNOG00000000168, ENSRNOG00000031766	355	9	12092	11.353990610328637	1.0	0.3160352031044086	37.68455858161356
GOTERM_BP_FAT	GO:0032981~mitochondrial respiratory chain complex I assembly	3	0.5444646098003629	0.026851651269785722	ENSRNOG00000017446, ENSRNOG00000026646, ENSRNOG00000024568	355	9	12092	11.353990610328637	1.0	0.3160352031044086	37.68455858161356
GOTERM_BP_FAT	GO:0010257~NADH dehydrogenase complex assembly	3	0.5444646098003629	0.026851651269785722	ENSRNOG00000017446, ENSRNOG00000026646, ENSRNOG00000024568	355	9	12092	11.353990610328637	1.0	0.3160352031044086	37.68455858161356
GOTERM_BP_FAT	GO:0055066~di-, tri-valent inorganic cation homeostasis	13	2.35934664246824	0.026965831536480793	ENSRNOG00000016182, ENSRNOG00000011361, ENSRNOG00000025274, ENSRNOG00000021079, ENSRNOG00000021090, ENSRNOG00000003927, ENSRNOG00000007949, ENSRNOG00000015260, ENSRNOG00000001766, ENSRNOG00000020719, ENSRNOG00000005798, ENSRNOG00000019780, ENSRNOG00000014879	355	218	12092	2.0312185036826462	1.0	0.3155035733500322	37.81148373504221
GOTERM_BP_FAT	GO:0010604~positive regulation of macromolecule metabolic process	35	6.352087114337568	0.02729187768520953	ENSRNOG00000004537, ENSRNOG00000020276, ENSRNOG00000005033, ENSRNOG00000016611, ENSRNOG00000013867, ENSRNOG00000016299, ENSRNOG00000009066, ENSRNOG00000001769, ENSRNOG00000007821, ENSRNOG00000010309, ENSRNOG00000021493, ENSRNOG00000005386, ENSRNOG00000008015, ENSRNOG00000017197, ENSRNOG00000013408, ENSRNOG00000028713, ENSRNOG00000007607, ENSRNOG00000019057, ENSRNOG00000002984, ENSRNOG00000005600,…	355	825	12092	1.4450533504054632	1.0	0.3170310729801893	38.1725835127339
GOTERM_BP_FAT	GO:0045926~negative regulation of growth	8	1.4519056261343013	0.029999282824502017	ENSRNOG00000009155, ENSRNOG00000004621, ENSRNOG00000020602, ENSRNOG00000017645, ENSRNOG00000018958, ENSRNOG00000006934, ENSRNOG00000028713, ENSRNOG00000015677	355	102	12092	2.6715272024302683	1.0	0.3410388162363326	41.09565656034726
GOTERM_BP_FAT	GO:0051338~regulation of transferase activity	16	2.9038112522686026	0.030134606833735852	ENSRNOG00000016182, ENSRNOG00000027491, ENSRNOG00000004534, ENSRNOG00000017737, ENSRNOG00000015260, ENSRNOG00000000165, ENSRNOG00000007291, ENSRNOG00000005386, ENSRNOG00000012095, ENSRNOG00000014597, ENSRNOG00000010695, ENSRNOG00000029784, ENSRNOG00000005798, ENSRNOG00000014779, ENSRNOG00000017197, ENSRNOG00000004437	355	299	12092	1.8227142116915542	1.0	0.3405826871804861	41.23828669483319
GOTERM_BP_FAT	GO:0055001~muscle cell development	6	1.0889292196007259	0.030710166890380367	ENSRNOG00000002886, ENSRNOG00000017645, ENSRNOG00000029784, ENSRNOG00000008609, ENSRNOG00000017786, ENSRNOG00000008210	355	60	12092	3.4061971830985915	1.0	0.3441720855843905	41.84129293425808
GOTERM_BP_FAT	GO:0033674~positive regulation of kinase activity	12	2.1778584392014517	0.03246968787102529	ENSRNOG00000016182, ENSRNOG00000027491, ENSRNOG00000014597, ENSRNOG00000004534, ENSRNOG00000029784, ENSRNOG00000010695, ENSRNOG00000017737, ENSRNOG00000015260, ENSRNOG00000017197, ENSRNOG00000000165, ENSRNOG00000005386, ENSRNOG00000004437	355	199	12092	2.0539882511147285	1.0	0.3583365070864244	43.648756843046534
GOTERM_BP_FAT	GO:0006734~NADH metabolic process	3	0.5444646098003629	0.032924219129805005	ENSRNOG00000008103, ENSRNOG00000001440, ENSRNOG00000010277	355	10	12092	10.218591549295773	1.0	0.3606246025407205	44.10699379085295
GOTERM_BP_FAT	GO:0033762~response to glucagon stimulus	3	0.5444646098003629	0.032924219129805005	ENSRNOG00000000165, ENSRNOG00000012457, ENSRNOG00000031766	355	10	12092	10.218591549295773	1.0	0.3606246025407205	44.10699379085295
GOTERM_BP_FAT	GO:0030097~hemopoiesis	13	2.35934664246824	0.03425459812037744	ENSRNOG00000013927, ENSRNOG00000011361, ENSRNOG00000010133, ENSRNOG00000011702, ENSRNOG00000012827, ENSRNOG00000003439, ENSRNOG00000019598, ENSRNOG00000029886, ENSRNOG00000018288, ENSRNOG00000004583, ENSRNOG00000007663, ENSRNOG00000014879, ENSRNOG00000016451	355	226	12092	1.9593169637292782	1.0	0.37050203900172685	45.428120623285295
GOTERM_BP_FAT	GO:0048872~homeostasis of number of cells	8	1.4519056261343013	0.034370002859303445	ENSRNOG00000019598, ENSRNOG00000011361, ENSRNOG00000011702, ENSRNOG00000003653, ENSRNOG00000029886, ENSRNOG00000010133, ENSRNOG00000004583, ENSRNOG00000007663	355	105	12092	2.595197853789403	1.0	0.36973936649450223	45.54132473921108
GOTERM_BP_FAT	GO:0006461~protein complex assembly	20	3.6297640653357535	0.036280115000119365	ENSRNOG00000018415, ENSRNOG00000016611, ENSRNOG00000017446, ENSRNOG00000024967, ENSRNOG00000032204, ENSRNOG00000012550, ENSRNOG00000021729, ENSRNOG00000010169, ENSRNOG00000020151, ENSRNOG00000014453, ENSRNOG00000015677, ENSRNOG00000016043, ENSRNOG00000014597, ENSRNOG00000029886, ENSRNOG00000014758, ENSRNOG00000010695, ENSRNOG00000029784, ENSRNOG00000018288, ENSRNOG00000026646, ENSRNOG00000024568,…	355	415	12092	1.6415408111318515	1.0	0.3842015318538019	47.38316737370128
GOTERM_BP_FAT	GO:0070271~protein complex biogenesis	20	3.6297640653357535	0.036280115000119365	ENSRNOG00000018415, ENSRNOG00000016611, ENSRNOG00000017446, ENSRNOG00000024967, ENSRNOG00000032204, ENSRNOG00000012550, ENSRNOG00000021729, ENSRNOG00000010169, ENSRNOG00000020151, ENSRNOG00000014453, ENSRNOG00000015677, ENSRNOG00000016043, ENSRNOG00000014597, ENSRNOG00000029886, ENSRNOG00000014758, ENSRNOG00000010695, ENSRNOG00000029784, ENSRNOG00000018288, ENSRNOG00000026646, ENSRNOG00000024568,…	355	415	12092	1.6415408111318515	1.0	0.3842015318538019	47.38316737370128
GOTERM_BP_FAT	GO:0022037~metencephalon development	5	0.9074410163339384	0.03637340316515407	ENSRNOG00000002886, ENSRNOG00000010260, ENSRNOG00000029707, ENSRNOG00000034234, ENSRNOG00000018651	355	43	12092	3.960694398951851	1.0	0.3832010140732103	47.47160018725065
GOTERM_BP_FAT	GO:0006875~cellular metal ion homeostasis	11	1.9963702359346642	0.03661215866549214	ENSRNOG00000016182, ENSRNOG00000025274, ENSRNOG00000011361, ENSRNOG00000021079, ENSRNOG00000021090, ENSRNOG00000003927, ENSRNOG00000018958, ENSRNOG00000005798, ENSRNOG00000015260, ENSRNOG00000007949, ENSRNOG00000019780	355	178	12092	2.104953315398006	1.0	0.3834189139767057	47.697291648706056
GOTERM_BP_FAT	GO:0030218~erythrocyte differentiation	5	0.9074410163339384	0.03912097947713465	ENSRNOG00000019598, ENSRNOG00000029886, ENSRNOG00000010133, ENSRNOG00000004583, ENSRNOG00000007663	355	44	12092	3.8706786171574907	1.0	0.40209763290751466	50.01422865368947
GOTERM_BP_FAT	GO:0033108~mitochondrial respiratory chain complex assembly	3	0.5444646098003629	0.03947493930282225	ENSRNOG00000017446, ENSRNOG00000026646, ENSRNOG00000024568	355	11	12092	9.289628681177977	1.0	0.40312095745121046	50.333220373329645
GOTERM_BP_FAT	GO:0006107~oxaloacetate metabolic process	3	0.5444646098003629	0.03947493930282225	ENSRNOG00000008103, ENSRNOG00000001440, ENSRNOG00000016356	355	11	12092	9.289628681177977	1.0	0.40312095745121046	50.333220373329645
GOTERM_BP_FAT	GO:0042981~regulation of apoptosis	29	5.263157894736842	0.04112540376303877	ENSRNOG00000005033, ENSRNOG00000013927, ENSRNOG00000016611, ENSRNOG00000000541, ENSRNOG00000017469, ENSRNOG00000009449, ENSRNOG00000007821, ENSRNOG00000023150, ENSRNOG00000020151, ENSRNOG00000005386, ENSRNOG00000030864, ENSRNOG00000020602, ENSRNOG00000004019, ENSRNOG00000016033, ENSRNOG00000015445, ENSRNOG00000007607, ENSRNOG00000004322, ENSRNOG00000005600, ENSRNOG00000016182, ENSRNOG00000010452,…	355	677	12092	1.4590800341190422	1.0	0.4143000510426368	51.79546880031387
GOTERM_BP_FAT	GO:0043549~regulation of kinase activity	15	2.722323049001815	0.04118731829294536	ENSRNOG00000016182, ENSRNOG00000027491, ENSRNOG00000004534, ENSRNOG00000017737, ENSRNOG00000015260, ENSRNOG00000000165, ENSRNOG00000005386, ENSRNOG00000012095, ENSRNOG00000014597, ENSRNOG00000010695, ENSRNOG00000029784, ENSRNOG00000005798, ENSRNOG00000014779, ENSRNOG00000017197, ENSRNOG00000004437	355	285	12092	1.7927353595255744	1.0	0.4129664223668692	51.84952509016336
GOTERM_BP_FAT	GO:0051329~interphase of mitotic cell cycle	6	1.0889292196007259	0.04133614038434001	ENSRNOG00000004449, ENSRNOG00000005033, ENSRNOG00000004534, ENSRNOG00000001143, ENSRNOG00000007663, ENSRNOG00000006934	355	65	12092	3.1441820151679303	1.0	0.41231637564987234	51.97922496177766
GOTERM_BP_FAT	GO:0030005~cellular di-, tri-valent inorganic cation homeostasis	12	2.1778584392014517	0.041374830101328364	ENSRNOG00000016182, ENSRNOG00000025274, ENSRNOG00000011361, ENSRNOG00000021079, ENSRNOG00000021090, ENSRNOG00000003927, ENSRNOG00000005798, ENSRNOG00000015260, ENSRNOG00000007949, ENSRNOG00000019780, ENSRNOG00000001766, ENSRNOG00000014879	355	207	12092	1.9746070626658498	1.0	0.4108263390896	52.01288945313885
GOTERM_BP_FAT	GO:0032868~response to insulin stimulus	9	1.6333938294010888	0.0416222182421065	ENSRNOG00000027491, ENSRNOG00000014597, ENSRNOG00000010697, ENSRNOG00000029784, ENSRNOG00000016356, ENSRNOG00000017197, ENSRNOG00000000165, ENSRNOG00000026745, ENSRNOG00000019057	355	133	12092	2.3049454622471672	1.0	0.41094838017491697	52.22762028139607
GOTERM_BP_FAT	GO:0051347~positive regulation of transferase activity	12	2.1778584392014517	0.04257830383767278	ENSRNOG00000016182, ENSRNOG00000027491, ENSRNOG00000014597, ENSRNOG00000004534, ENSRNOG00000029784, ENSRNOG00000010695, ENSRNOG00000017737, ENSRNOG00000015260, ENSRNOG00000017197, ENSRNOG00000000165, ENSRNOG00000005386, ENSRNOG00000004437	355	208	12092	1.9651137594799566	1.0	0.4164391121561356	53.0490117919812
GOTERM_BP_FAT	GO:0009636~response to toxin	6	1.0889292196007259	0.04369676833409598	ENSRNOG00000005600, ENSRNOG00000008015, ENSRNOG00000004327, ENSRNOG00000020151, ENSRNOG00000017286, ENSRNOG00000031766	355	66	12092	3.096542893725992	1.0	0.4230319738645202	53.993011101972655
GOTERM_BP_FAT	GO:0032970~regulation of actin filament-based process	6	1.0889292196007259	0.04613676858870909	ENSRNOG00000001143, ENSRNOG00000029784, ENSRNOG00000031855, ENSRNOG00000005798, ENSRNOG00000008235, ENSRNOG00000019057	355	67	12092	3.0503258356106784	1.0	0.43907424380315385	55.990691143282625
GOTERM_BP_FAT	GO:0051325~interphase	6	1.0889292196007259	0.04613676858870909	ENSRNOG00000004449, ENSRNOG00000005033, ENSRNOG00000004534, ENSRNOG00000001143, ENSRNOG00000007663, ENSRNOG00000006934	355	67	12092	3.0503258356106784	1.0	0.43907424380315385	55.990691143282625
GOTERM_BP_FAT	GO:0051259~protein oligomerization	12	2.1778584392014517	0.046388644768001114	ENSRNOG00000016611, ENSRNOG00000018415, ENSRNOG00000024967, ENSRNOG00000016043, ENSRNOG00000032204, ENSRNOG00000014597, ENSRNOG00000029886, ENSRNOG00000014758, ENSRNOG00000012550, ENSRNOG00000020151, ENSRNOG00000014453, ENSRNOG00000028713, ENSRNOG00000015677	355	211	12092	1.9371737534209996	1.0	0.43907568651304507	56.19218600926234
GOTERM_BP_FAT	GO:0016044~membrane organization	15	2.722323049001815	0.046789803626575414	ENSRNOG00000002886, ENSRNOG00000016611, ENSRNOG00000027491, ENSRNOG00000008656, ENSRNOG00000001766, ENSRNOG00000004820, ENSRNOG00000019433, ENSRNOG00000019556, ENSRNOG00000015670, ENSRNOG00000005798, ENSRNOG00000008797, ENSRNOG00000007733, ENSRNOG00000002840, ENSRNOG00000008481, ENSRNOG00000004322	355	290	12092	1.7618261291889268	1.0	0.4401398737351696	56.51130927390842
GOTERM_BP_FAT	GO:0043067~regulation of programmed cell death	29	5.263157894736842	0.04694207902048042	ENSRNOG00000005033, ENSRNOG00000013927, ENSRNOG00000016611, ENSRNOG00000000541, ENSRNOG00000017469, ENSRNOG00000009449, ENSRNOG00000007821, ENSRNOG00000023150, ENSRNOG00000020151, ENSRNOG00000005386, ENSRNOG00000030864, ENSRNOG00000020602, ENSRNOG00000004019, ENSRNOG00000016033, ENSRNOG00000015445, ENSRNOG00000007607, ENSRNOG00000004322, ENSRNOG00000005600, ENSRNOG00000016182, ENSRNOG00000010452,…	355	686	12092	1.4399375846918245	1.0	0.43943182488574195	56.631870207084134
GOTERM_BP_FAT	GO:0016049~cell growth	5	0.9074410163339384	0.048055833208765324	ENSRNOG00000008676, ENSRNOG00000003256, ENSRNOG00000005798, ENSRNOG00000017786, ENSRNOG00000017197	355	47	12092	3.6236140245729698	1.0	0.445473749612204	57.50413292056038
GOTERM_BP_FAT	GO:0051146~striated muscle cell differentiation	7	1.2704174228675136	0.048319132465354596	ENSRNOG00000002886, ENSRNOG00000009845, ENSRNOG00000017645, ENSRNOG00000029784, ENSRNOG00000008609, ENSRNOG00000017786, ENSRNOG00000008210	355	90	12092	2.6492644757433492	1.0	0.4455233344822991	57.707911607276706
GOTERM_BP_FAT	GO:0010941~regulation of cell death	29	5.263157894736842	0.049208595642659836	ENSRNOG00000005033, ENSRNOG00000013927, ENSRNOG00000016611, ENSRNOG00000000541, ENSRNOG00000017469, ENSRNOG00000009449, ENSRNOG00000007821, ENSRNOG00000023150, ENSRNOG00000020151, ENSRNOG00000005386, ENSRNOG00000030864, ENSRNOG00000020602, ENSRNOG00000004019, ENSRNOG00000016033, ENSRNOG00000015445, ENSRNOG00000007607, ENSRNOG00000004322, ENSRNOG00000005600, ENSRNOG00000016182, ENSRNOG00000010452,…	355	689	12092	1.4336678999979557	1.0	0.4498789698464316	58.389516334516
GOTERM_BP_FAT	GO:0010647~positive regulation of cell communication	16	2.9038112522686026	0.049849648418254046	ENSRNOG00000016182, ENSRNOG00000007443, ENSRNOG00000021166, ENSRNOG00000014241, ENSRNOG00000015260, ENSRNOG00000008656, ENSRNOG00000005386, ENSRNOG00000019598, ENSRNOG00000025295, ENSRNOG00000014597, ENSRNOG00000014758, ENSRNOG00000010260, ENSRNOG00000017197, ENSRNOG00000019965, ENSRNOG00000006934, ENSRNOG00000028713	355	320	12092	1.7030985915492958	1.0	0.45247590121851344	58.874327445605715
GOTERM_BP_FAT	GO:0019748~secondary metabolic process	7	1.2704174228675136	0.05051537507346244	ENSRNOG00000008103, ENSRNOG00000031004, ENSRNOG00000030864, ENSRNOG00000001440, ENSRNOG00000009754, ENSRNOG00000013009, ENSRNOG00000010277, ENSRNOG00000015290	355	91	12092	2.620151679306609	1.0	0.45520180100191787	59.37216087849435
GOTERM_BP_FAT	GO:0009408~response to heat	6	1.0889292196007259	0.05125575872237723	ENSRNOG00000013589, ENSRNOG00000010992, ENSRNOG00000019965, ENSRNOG00000020922, ENSRNOG00000019057, ENSRNOG00000031766	355	69	12092	2.9619105939987747	1.0	0.4583853628596848	59.91915053346979
GOTERM_BP_FAT	GO:0043405~regulation of MAP kinase activity	8	1.4519056261343013	0.05191414263324349	ENSRNOG00000016182, ENSRNOG00000029784, ENSRNOG00000005798, ENSRNOG00000014779, ENSRNOG00000015260, ENSRNOG00000017197, ENSRNOG00000005386, ENSRNOG00000004437	355	115	12092	2.3695284751990204	1.0	0.46098053295435004	60.39972224386818
GOTERM_BP_FAT	GO:0006874~cellular calcium ion homeostasis	10	1.8148820326678767	0.051930797956932784	ENSRNOG00000016182, ENSRNOG00000025274, ENSRNOG00000011361, ENSRNOG00000021079, ENSRNOG00000021090, ENSRNOG00000003927, ENSRNOG00000005798, ENSRNOG00000015260, ENSRNOG00000007949, ENSRNOG00000019780	355	164	12092	2.076949501889385	1.0	0.4593339761685803	60.41180868318434
GOTERM_BP_FAT	GO:0051674~localization of cell	16	2.9038112522686026	0.05720106168682683	ENSRNOG00000005033, ENSRNOG00000002886, ENSRNOG00000005600, ENSRNOG00000011361, ENSRNOG00000005386, ENSRNOG00000000536, ENSRNOG00000019598, ENSRNOG00000012495, ENSRNOG00000013589, ENSRNOG00000009276, ENSRNOG00000002723, ENSRNOG00000009482, ENSRNOG00000017197, ENSRNOG00000011483, ENSRNOG00000002840, ENSRNOG00000028713	355	327	12092	1.6666408235344792	1.0	0.4911894609388626	64.0665887789406
GOTERM_BP_FAT	GO:0048870~cell motility	16	2.9038112522686026	0.05720106168682683	ENSRNOG00000005033, ENSRNOG00000002886, ENSRNOG00000005600, ENSRNOG00000011361, ENSRNOG00000005386, ENSRNOG00000000536, ENSRNOG00000019598, ENSRNOG00000012495, ENSRNOG00000013589, ENSRNOG00000009276, ENSRNOG00000002723, ENSRNOG00000009482, ENSRNOG00000017197, ENSRNOG00000011483, ENSRNOG00000002840, ENSRNOG00000028713	355	327	12092	1.6666408235344792	1.0	0.4911894609388626	64.0665887789406
GOTERM_BP_FAT	GO:0032792~negative regulation of CREB transcription factor activity	2	0.3629764065335753	0.057696400488763476	ENSRNOG00000011702, ENSRNOG00000006789	355	2	12092	34.06197183098592	1.0	0.49244868053828783	64.39323045888781
GOTERM_BP_FAT	GO:0006601~creatine biosynthetic process	2	0.3629764065335753	0.057696400488763476	ENSRNOG00000024577, ENSRNOG00000000168	355	2	12092	34.06197183098592	1.0	0.49244868053828783	64.39323045888781
GOTERM_BP_FAT	GO:0009438~methylglyoxal metabolic process	2	0.3629764065335753	0.057696400488763476	ENSRNOG00000000541, ENSRNOG00000023150	355	2	12092	34.06197183098592	1.0	0.49244868053828783	64.39323045888781
GOTERM_BP_FAT	GO:0034101~erythrocyte homeostasis	5	0.9074410163339384	0.05802393823526744	ENSRNOG00000019598, ENSRNOG00000029886, ENSRNOG00000010133, ENSRNOG00000004583, ENSRNOG00000007663	355	50	12092	3.406197183098592	1.0	0.4926683535253874	64.60767977466385
GOTERM_BP_FAT	GO:0042692~muscle cell differentiation	8	1.4519056261343013	0.05810370629975118	ENSRNOG00000002886, ENSRNOG00000005033, ENSRNOG00000009845, ENSRNOG00000017645, ENSRNOG00000029784, ENSRNOG00000008609, ENSRNOG00000017786, ENSRNOG00000008210	355	118	12092	2.309286225829554	1.0	0.4913773458579367	64.65972181554534
GOTERM_BP_FAT	GO:0009409~response to cold	4	0.7259528130671506	0.06114535271702559	ENSRNOG00000030371, ENSRNOG00000009845, ENSRNOG00000017250, ENSRNOG00000008015	355	31	12092	4.395093139482054	1.0	0.507826770905734	66.59119044984546
GOTERM_BP_FAT	GO:0042423~catecholamine biosynthetic process	3	0.5444646098003629	0.06167319767884508	ENSRNOG00000005600, ENSRNOG00000004327, ENSRNOG00000008656	355	14	12092	7.298993963782696	1.0	0.5091389473652288	66.91607427131983
GOTERM_BP_FAT	GO:0055093~response to hyperoxia	3	0.5444646098003629	0.06167319767884508	ENSRNOG00000033299, ENSRNOG00000031979, ENSRNOG00000031766	355	14	12092	7.298993963782696	1.0	0.5091389473652288	66.91607427131983
GOTERM_BP_FAT	GO:0048569~post-embryonic organ development	3	0.5444646098003629	0.06167319767884508	ENSRNOG00000030864, ENSRNOG00000011361, ENSRNOG00000016299, ENSRNOG00000013009	355	14	12092	7.298993963782696	1.0	0.5091389473652288	66.91607427131983
GOTERM_BP_FAT	GO:0048821~erythrocyte development	3	0.5444646098003629	0.06167319767884508	ENSRNOG00000029886, ENSRNOG00000010133, ENSRNOG00000007663	355	14	12092	7.298993963782696	1.0	0.5091389473652288	66.91607427131983
GOTERM_BP_FAT	GO:0006928~cell motion	19	3.4482758620689653	0.06374927092423556	ENSRNOG00000005600, ENSRNOG00000005033, ENSRNOG00000002886, ENSRNOG00000011361, ENSRNOG00000011977, ENSRNOG00000005386, ENSRNOG00000000536, ENSRNOG00000019598, ENSRNOG00000012495, ENSRNOG00000013589, ENSRNOG00000019556, ENSRNOG00000009276, ENSRNOG00000002723, ENSRNOG00000009482, ENSRNOG00000017197, ENSRNOG00000011483, ENSRNOG00000021101, ENSRNOG00000002840, ENSRNOG00000028713	355	416	12092	1.5557150595882991	1.0	0.5193503394818748	68.16521939274276
GOTERM_BP_FAT	GO:0048534~hemopoietic or lymphoid organ development	13	2.35934664246824	0.06435625647007011	ENSRNOG00000013927, ENSRNOG00000011361, ENSRNOG00000010133, ENSRNOG00000011702, ENSRNOG00000012827, ENSRNOG00000003439, ENSRNOG00000019598, ENSRNOG00000029886, ENSRNOG00000018288, ENSRNOG00000004583, ENSRNOG00000007663, ENSRNOG00000014879, ENSRNOG00000016451	355	250	12092	1.7712225352112676	1.0	0.5210183092752354	68.52195079081874
GOTERM_BP_FAT	GO:0033043~regulation of organelle organization	10	1.8148820326678767	0.06609835238988873	ENSRNOG00000016182, ENSRNOG00000011702, ENSRNOG00000019433, ENSRNOG00000001143, ENSRNOG00000029784, ENSRNOG00000031855, ENSRNOG00000005798, ENSRNOG00000008656, ENSRNOG00000007291, ENSRNOG00000019057	355	172	12092	1.9803471994759254	1.0	0.5290074078197584	69.5249906244103
GOTERM_BP_FAT	GO:0016265~death	19	3.4482758620689653	0.06835131076812492	ENSRNOG00000005600, ENSRNOG00000002436, ENSRNOG00000016611, ENSRNOG00000000012, ENSRNOG00000000394, ENSRNOG00000033057, ENSRNOG00000009449, ENSRNOG00000010452, ENSRNOG00000014241, ENSRNOG00000034084, ENSRNOG00000005386, ENSRNOG00000020602, ENSRNOG00000004019, ENSRNOG00000016033, ENSRNOG00000013603, ENSRNOG00000014779, ENSRNOG00000007663, ENSRNOG00000030963, ENSRNOG00000004437, ENSRNOG00000004322	355	420	12092	1.540898725687458	1.0	0.5395763725877527	70.77754264547372
GOTERM_BP_FAT	GO:0042542~response to hydrogen peroxide	6	1.0889292196007259	0.06852752723140185	ENSRNOG00000030864, ENSRNOG00000029971, ENSRNOG00000004583, ENSRNOG00000017469, ENSRNOG00000013009, ENSRNOG00000006789, ENSRNOG00000029042	355	75	12092	2.724957746478873	1.0	0.5387483486170601	70.87343760066355
GOTERM_BP_FAT	GO:0007167~enzyme linked receptor protein signaling pathway	14	2.540834845735027	0.06876655364909552	ENSRNOG00000005033, ENSRNOG00000016182, ENSRNOG00000013867, ENSRNOG00000019598, ENSRNOG00000008587, ENSRNOG00000014597, ENSRNOG00000010695, ENSRNOG00000029784, ENSRNOG00000008015, ENSRNOG00000009276, ENSRNOG00000017197, ENSRNOG00000019965, ENSRNOG00000028713, ENSRNOG00000004290	355	280	12092	1.7030985915492958	1.0	0.5382651426881743	71.00303910034593
GOTERM_BP_FAT	GO:0045076~regulation of interleukin-2 biosynthetic process	3	0.5444646098003629	0.06982104752945115	ENSRNOG00000011702, ENSRNOG00000019057, ENSRNOG00000016451	355	15	12092	6.812394366197183	1.0	0.542137502706201	71.56833148663033
GOTERM_BP_FAT	GO:0030036~actin cytoskeleton organization	10	1.8148820326678767	0.07198306630525081	ENSRNOG00000002886, ENSRNOG00000007541, ENSRNOG00000017645, ENSRNOG00000011559, ENSRNOG00000021729, ENSRNOG00000008609, ENSRNOG00000017786, ENSRNOG00000017197, ENSRNOG00000027520, ENSRNOG00000011483	355	175	12092	1.9463983903420523	1.0	0.5517255209426754	72.69502809898746
GOTERM_BP_FAT	GO:0006665~sphingolipid metabolic process	5	0.9074410163339384	0.07289260383160023	ENSRNOG00000016364, ENSRNOG00000025274, ENSRNOG00000009345, ENSRNOG00000015895, ENSRNOG00000018950	355	54	12092	3.1538862806468444	1.0	0.5546593458966476	73.15632647952688
GOTERM_BP_FAT	GO:0019226~transmission of nerve impulse	14	2.540834845735027	0.07311243294067205	ENSRNOG00000021087, ENSRNOG00000025274, ENSRNOG00000008235, ENSRNOG00000008656, ENSRNOG00000018369, ENSRNOG00000018651, ENSRNOG00000016516, ENSRNOG00000019556, ENSRNOG00000003338, ENSRNOG00000010830, ENSRNOG00000019433, ENSRNOG00000015670, ENSRNOG00000015445, ENSRNOG00000009345	355	283	12092	1.6850445428756284	1.0	0.5540333976944206	73.26671180006016
GOTERM_BP_FAT	GO:0045740~positive regulation of DNA replication	4	0.7259528130671506	0.0764229613662577	ENSRNOG00000016611, ENSRNOG00000010695, ENSRNOG00000017197, ENSRNOG00000005386	355	34	12092	4.007290803645402	1.0	0.5689289102025309	74.87819491517185
GOTERM_BP_FAT	GO:0001936~regulation of endothelial cell proliferation	4	0.7259528130671506	0.0764229613662577	ENSRNOG00000019598, ENSRNOG00000013589, ENSRNOG00000017197, ENSRNOG00000017032	355	34	12092	4.007290803645402	1.0	0.5689289102025309	74.87819491517185
GOTERM_BP_FAT	GO:0009967~positive regulation of signal transduction	14	2.540834845735027	0.07653310219005399	ENSRNOG00000016182, ENSRNOG00000019598, ENSRNOG00000025295, ENSRNOG00000007443, ENSRNOG00000014597, ENSRNOG00000021166, ENSRNOG00000010260, ENSRNOG00000014241, ENSRNOG00000015260, ENSRNOG00000017197, ENSRNOG00000019965, ENSRNOG00000006934, ENSRNOG00000005386, ENSRNOG00000028713	355	285	12092	1.6732196688905363	1.0	0.5677248338804534	74.93020160516411
GOTERM_BP_FAT	GO:0050768~negative regulation of neurogenesis	5	0.9074410163339384	0.07688492085410045	ENSRNOG00000004621, ENSRNOG00000016516, ENSRNOG00000001143, ENSRNOG00000018958, ENSRNOG00000021023	355	55	12092	3.0965428937259927	1.0	0.5677169419551216	75.09564572817482
GOTERM_BP_FAT	GO:0042325~regulation of phosphorylation	18	3.2667876588021776	0.07961034606003922	ENSRNOG00000016182, ENSRNOG00000027491, ENSRNOG00000004534, ENSRNOG00000013867, ENSRNOG00000017737, ENSRNOG00000001769, ENSRNOG00000015260, ENSRNOG00000008656, ENSRNOG00000000165, ENSRNOG00000005386, ENSRNOG00000012095, ENSRNOG00000014597, ENSRNOG00000010695, ENSRNOG00000029784, ENSRNOG00000005798, ENSRNOG00000014779, ENSRNOG00000017197, ENSRNOG00000004437	355	399	12092	1.536630308164778	1.0	0.5791716103285267	76.34286835012851
GOTERM_BP_FAT	GO:0006643~membrane lipid metabolic process	5	0.9074410163339384	0.08098478201448919	ENSRNOG00000016364, ENSRNOG00000025274, ENSRNOG00000009345, ENSRNOG00000015895, ENSRNOG00000018950	355	56	12092	3.041247484909457	1.0	0.5839484741627924	76.94928332535582
GOTERM_BP_FAT	GO:0006470~protein amino acid dephosphorylation	7	1.2704174228675136	0.08159875493485895	ENSRNOG00000008534, ENSRNOG00000007628, ENSRNOG00000011425, ENSRNOG00000004925, ENSRNOG00000016180, ENSRNOG00000009723, ENSRNOG00000012481	355	103	12092	2.3148912894844798	1.0	0.585099459013984	77.21541346501233
GOTERM_BP_FAT	GO:0051224~negative regulation of protein transport	4	0.7259528130671506	0.08185399314085277	ENSRNOG00000011702, ENSRNOG00000012095, ENSRNOG00000000394, ENSRNOG00000017469	355	35	12092	3.8927967806841046	1.0	0.5845717942755833	77.3251935522746
GOTERM_BP_FAT	GO:0034599~cellular response to oxidative stress	4	0.7259528130671506	0.08185399314085277	ENSRNOG00000018958, ENSRNOG00000008015, ENSRNOG00000017469, ENSRNOG00000008656	355	35	12092	3.8927967806841046	1.0	0.5845717942755833	77.3251935522746
GOTERM_BP_FAT	GO:0045935~positive regulation of nucleobase, nucleoside, nucleotide and nucleic acid metabolic process	25	4.537205081669692	0.08411445316135939	ENSRNOG00000005033, ENSRNOG00000020276, ENSRNOG00000004537, ENSRNOG00000016611, ENSRNOG00000016299, ENSRNOG00000009066, ENSRNOG00000010309, ENSRNOG00000005386, ENSRNOG00000021493, ENSRNOG00000008015, ENSRNOG00000017197, ENSRNOG00000013408, ENSRNOG00000007607, ENSRNOG00000028713, ENSRNOG00000002984, ENSRNOG00000005600, ENSRNOG00000011702, ENSRNOG00000018803, ENSRNOG00000028108, ENSRNOG00000006789,…	355	608	12092	1.4005744996293552	1.0	0.5932588253949713	78.27591477491787
GOTERM_BP_FAT	GO:0002520~immune system development	13	2.35934664246824	0.08468922982888649	ENSRNOG00000013927, ENSRNOG00000011361, ENSRNOG00000010133, ENSRNOG00000011702, ENSRNOG00000012827, ENSRNOG00000003439, ENSRNOG00000019598, ENSRNOG00000029886, ENSRNOG00000018288, ENSRNOG00000004583, ENSRNOG00000007663, ENSRNOG00000014879, ENSRNOG00000016451	355	262	12092	1.6900978389420493	1.0	0.5941580442813807	78.51159677352047
GOTERM_BP_FAT	GO:0050900~leukocyte migration	5	0.9074410163339384	0.08519074077266425	ENSRNOG00000011361, ENSRNOG00000012495, ENSRNOG00000002723, ENSRNOG00000017197, ENSRNOG00000011483	355	57	12092	2.9878922658759577	1.0	0.594719475329055	78.71526621659422
GOTERM_BP_FAT	GO:0010721~negative regulation of cell development	5	0.9074410163339384	0.08519074077266425	ENSRNOG00000004621, ENSRNOG00000016516, ENSRNOG00000001143, ENSRNOG00000018958, ENSRNOG00000021023	355	57	12092	2.9878922658759577	1.0	0.594719475329055	78.71526621659422
GOTERM_BP_FAT	GO:0032386~regulation of intracellular transport	5	0.9074410163339384	0.08519074077266425	ENSRNOG00000012095, ENSRNOG00000008235, ENSRNOG00000004925, ENSRNOG00000020151, ENSRNOG00000019057	355	57	12092	2.9878922658759577	1.0	0.594719475329055	78.71526621659422
GOTERM_BP_FAT	GO:0009313~oligosaccharide catabolic process	2	0.3629764065335753	0.08528742399609734	ENSRNOG00000015573, ENSRNOG00000025274	355	3	12092	22.707981220657278	1.0	0.5934632098425432	78.75432063800739
GOTERM_BP_FAT	GO:0006106~fumarate metabolic process	2	0.3629764065335753	0.08528742399609734	ENSRNOG00000003653, ENSRNOG00000016356	355	3	12092	22.707981220657278	1.0	0.5934632098425432	78.75432063800739
GOTERM_BP_FAT	GO:0001921~positive regulation of receptor recycling	2	0.3629764065335753	0.08528742399609734	ENSRNOG00000014241, ENSRNOG00000008656	355	3	12092	22.707981220657278	1.0	0.5934632098425432	78.75432063800739
GOTERM_BP_FAT	GO:0044057~regulation of system process	15	2.722323049001815	0.08692944337859251	ENSRNOG00000020276, ENSRNOG00000016611, ENSRNOG00000009066, ENSRNOG00000008656, ENSRNOG00000008235, ENSRNOG00000020783, ENSRNOG00000024689, ENSRNOG00000029886, ENSRNOG00000019433, ENSRNOG00000020719, ENSRNOG00000014758, ENSRNOG00000006930, ENSRNOG00000005798, ENSRNOG00000020922, ENSRNOG00000019057	355	319	12092	1.601660117444479	1.0	0.5990866807743509	79.40737559344788
GOTERM_BP_FAT	GO:0050709~negative regulation of protein secretion	3	0.5444646098003629	0.08707335019790106	ENSRNOG00000011702, ENSRNOG00000000394, ENSRNOG00000017469	355	17	12092	6.010936205468102	1.0	0.5980442995284772	79.46369856584046
GOTERM_BP_FAT	GO:0010594~regulation of endothelial cell migration	3	0.5444646098003629	0.08707335019790106	ENSRNOG00000019598, ENSRNOG00000017197, ENSRNOG00000028713	355	17	12092	6.010936205468102	1.0	0.5980442995284772	79.46369856584046
GOTERM_BP_FAT	GO:0009791~post-embryonic development	6	1.0889292196007259	0.08863546004633245	ENSRNOG00000005600, ENSRNOG00000011361, ENSRNOG00000016299, ENSRNOG00000009845, ENSRNOG00000019433, ENSRNOG00000009276	355	81	12092	2.523109024517475	1.0	0.6032013136582997	80.06581584162231
GOTERM_BP_FAT	GO:0043524~negative regulation of neuron apoptosis	5	0.9074410163339384	0.08950125147958922	ENSRNOG00000005600, ENSRNOG00000016182, ENSRNOG00000016611, ENSRNOG00000008656, ENSRNOG00000023150	355	58	12092	2.936376881981545	1.0	0.6052752102995744	80.39232990844391
GOTERM_BP_FAT	GO:0014070~response to organic cyclic substance	11	1.9963702359346642	0.09195040244515698	ENSRNOG00000030644, ENSRNOG00000031004, ENSRNOG00000030864, ENSRNOG00000011361, ENSRNOG00000008015, ENSRNOG00000017469, ENSRNOG00000017197, ENSRNOG00000008656, ENSRNOG00000009754, ENSRNOG00000013009, ENSRNOG00000019057, ENSRNOG00000031766	355	211	12092	1.775742607302583	1.0	0.614017267738821	81.28889236684967
GOTERM_BP_FAT	GO:0043406~positive regulation of MAP kinase activity	6	1.0889292196007259	0.09225564144834761	ENSRNOG00000016182, ENSRNOG00000029784, ENSRNOG00000015260, ENSRNOG00000017197, ENSRNOG00000005386, ENSRNOG00000004437	355	82	12092	2.492339402267262	1.0	0.6136443656760744	81.3978837608339
GOTERM_BP_FAT	GO:0006275~regulation of DNA replication	5	0.9074410163339384	0.09391467467417693	ENSRNOG00000016611, ENSRNOG00000010695, ENSRNOG00000017197, ENSRNOG00000005386, ENSRNOG00000007291	355	59	12092	2.8866077822869425	1.0	0.6188813269370521	81.9798853032049
GOTERM_BP_FAT	GO:0042398~cellular amino acid derivative biosynthetic process	5	0.9074410163339384	0.09391467467417693	ENSRNOG00000005600, ENSRNOG00000004327, ENSRNOG00000024577, ENSRNOG00000008656, ENSRNOG00000000168	355	59	12092	2.8866077822869425	1.0	0.6188813269370521	81.9798853032049
GOTERM_BP_FAT	GO:0045058~T cell selection	3	0.5444646098003629	0.09612696512363078	ENSRNOG00000013927, ENSRNOG00000003439, ENSRNOG00000016451	355	18	12092	5.6769953051643185	1.0	0.6262476684850157	82.72930872688559
GOTERM_BP_FAT	GO:0042551~neuron maturation	3	0.5444646098003629	0.09612696512363078	ENSRNOG00000005600, ENSRNOG00000021087, ENSRNOG00000007102	355	18	12092	5.6769953051643185	1.0	0.6262476684850157	82.72930872688559
GOTERM_BP_FAT	GO:0015669~gas transport	3	0.5444646098003629	0.09612696512363078	ENSRNOG00000016043, ENSRNOG00000029886, ENSRNOG00000004583	355	18	12092	5.6769953051643185	1.0	0.6262476684850157	82.72930872688559
