# Supplementary material for: Epigenetic Changes Governing Scn5a Expression in Denervated Skeletal Muscle
Source: Int J Mol Sci. 2021 Mar 9;22(5):2755. doi: 10.3390/ijms22052755 (PMC7963191; doi:10.3390/ijms22052755)
Supplement: Supplementary file 1 [file ijms-22-02755-s001.zip › Supplementary material/Table S13. ChIP-Seq H3K27Ac top differential sites.xlsx]

## Sheet: Data Explanation
Table S13: Differential enrichment analysis of the H3K27ac genome-wide pattern between control and denervated samples
Term	Description
Merged Region	Unique identifier assigned to each Merged Region
Chromosome	Chromosome Number
Start	Nucleotide position on chromosome where Merged Region starts (if on + strand) or ends (if on – strand)
End	Nucleotide position on chromosome where Merged Region ends (if on + strand) or starts (if on – strand)
Length	Length of Merged Region in base pairs
IntervalCount	Number of Intervals that make up the Merged Region
[Samples X] Avg Value	Average of fragment densities of all the bins within the Merged Region in control samples
MaxTags	Number of tags in the regions for the sample with the highest signal
Log2Ratio Denerv/Control	Differential enrichment of H3K27ac in denervated sample compared to control sample
[Samples X] Peak Value	Peak fragment density of the Merged Region (Value at “Summit”) of control samples
CGIslandCount	Number of UCSC-annotated CpG Islands within a set distanceof each Merged Region
PromoterCount	Number of Promoters (-7500 to +2500 bp relative to gene starts) overlapping with each Merged Region
GeneCount	Number of NCBI annotated genes within a set distance (GeneMargin) of each Merged Region
Gene List	Names (symbols) of genes found within a set distance (GeneMargin) of Merged Region
Dist to Start	Distance of midpoint of Merged Region to gene start
Position	Location of midpoint of Merged Region relative to gene
UCSC Link	Link to display Merged Region +/- 0.5 kb flanking sequence in browser
[Samples X]Present	Presence of an Interval from [Sample x] in an Merged Region is denoted by "1" and absence is denoted by "0". These columns are useful for sorting data to determine patterns between samples

## Sheet: Differential Sites
Merged Region	Chromosome	Start	End	Length	IntervalCount	1_Control_H3K27Ac_rn6::1 Avg Value	2_Denervated_H3K27Ac_rn6::1 Avg Value	MaxTags	Log2Ratio Denerv/Control	1_Control_H3K27Ac_rn6::1 Peak Value	2_Denervated_H3K27Ac_rn6::1 Peak Value	CGIslandCount	PromoterCount	GeneCount	Gene List	Dist to Start	Position	UCSC Link	1_Control_H3K27Ac_rn6::1 Present	2_Denervated_H3K27Ac_rn6::1 Present
7049	10	29579776	29582238	2462	1	1.954	70.377	773.519	5.1706	5	116	1	0	0				MergedReg chr10 #7049	0	1
22711	17	70722357	70723094	737	1	1.55	44.478	146.341	4.84275	3	70	0	0	1	Pfkfb3	89924	downstream	MergedReg chr17 #22711	0	1
24464	18	74371467	74372090	623	1	1.5	40.263	111.981	4.74642	4	55	0	0	0				MergedReg chr18 #24464	0	1
597	1	39803921	39805399	1478	1	1.333	32.652	215.445	4.61442	2	56	0	1	1	Ppp1r14c	-6654	upstream	MergedReg chr1 #597	0	1
40945	5	140643474	140644185	711	1	1.952	47.182	149.761	4.59521	4	79	0	1	2	Mfsd2a, LOC100909490	13916, -6772	in gene, upstream	MergedReg chr5 #40945	0	1
51768	8	128163400	128164551	1151	1	2.917	67.722	347.982	4.53707	5	128	0	0	1	Scn5a	102664	downstream	MergedReg chr8 #51768	0	1
52576	9	30773498	30775295	1797	1	2.275	51.554	413.583	4.50215	4	110	0	0	1	Col19a1	91057	in gene	MergedReg chr9 #52576	0	1
49266	8	28626859	28627735	876	1	1.2	27.148	106.168	4.49974	2	43	0	0	0				MergedReg chr8 #49266	0	1
44071	6	91723043	91724250	1207	1	2.857	60.838	327.819	4.4124	6	112	0	0	0				MergedReg chr6 #44071	0	1
17297	14	86765615	86767385	1770	1	2.262	47.782	377.563	4.4008	4	114	0	0	1	LOC103693157	7784	downstream	MergedReg chr14 #17297	0	1
46506	7	49719031	49720083	1052	1	1.536	32.03	150.427	4.38217	3	60	0	0	1	Myf5	13207	downstream	MergedReg chr7 #46506	0	1
36924	4	97860380	97862024	1644	1	2.404	48.577	356.52	4.33676	5	88	0	0	0				MergedReg chr4 #36924	0	1
7508	10	45751081	45752723	1642	1	1.63	32.686	239.6	4.32573	3	56	0	1	3	LOC102546363, LOC103693339, Snap47	20565, -7949, 46850	downstream, upstream, downstream	MergedReg chr10 #7508	0	1
10893	11	33152746	33155461	2715	1	2.373	46.682	565.811	4.29808	7	101	0	0	0				MergedReg chr11 #10893	0	1
43965	6	75130739	75132394	1655	1	1.921	37.654	278.203	4.29287	5	66	0	0	0				MergedReg chr6 #43965	0	1
24820	19	16213009	16214331	1322	1	1.95	37.829	223.259	4.27795	4	62	0	0	0				MergedReg chr19 #24820	0	1
7051	10	29587088	29587951	863	1	2.304	44.259	170.516	4.26376	4	67	0	0	0				MergedReg chr10 #7051	0	1
46715	7	62187775	62188616	841	1	1.926	36.37	136.55	4.23907	4	56	0	0	0				MergedReg chr7 #46715	0	1
49781	8	54258703	54260199	1496	1	2.459	46.128	308.069	4.2295	8	114	0	0	0				MergedReg chr8 #49781	0	1
7041	10	29536172	29536915	743	1	3.652	67.783	224.834	4.21416	7	124	0	0	0				MergedReg chr10 #7041	0	1
15324	13	95795525	95796646	1121	1	2.057	38.114	190.74	4.21171	4	63	0	0	0				MergedReg chr13 #15324	0	1
36655	4	78691637	78692431	794	1	2.217	40.6	143.912	4.1948	3	70	0	2	2	LOC102546557, Gpnmb	416, -2413	in gene, upstream	MergedReg chr4 #36655	0	1
15503	13	101319288	101320733	1445	1	2.667	48.822	314.945	4.19424	7	116	0	0	0				MergedReg chr13 #15503	0	1
7048	10	29578847	29579670	823	1	2.364	43.115	158.409	4.18889	5	67	0	0	0				MergedReg chr10 #7048	0	1
44696	6	107611270	107612190	920	1	2.893	52.036	213.719	4.16887	6	70	0	0	1	Dnal1	14945	in gene	MergedReg chr6 #44696	0	1
7042	10	29542958	29544834	1876	1	2.213	39.644	332.019	4.16303	5	71	0	0	0				MergedReg chr10 #7042	0	1
14431	13	52839223	52840046	823	1	1.826	32.538	119.548	4.15537	4	54	0	0	0				MergedReg chr13 #14431	0	1
26794	2	34594153	34594814	661	1	3	53.3	157.283	4.1511	5	78	0	0	1	Adamts6	220349	downstream	MergedReg chr2 #26794	0	1
44695	6	107609584	107610948	1364	1	2.781	47.953	292	4.10795	6	104	0	0	1	Dnal1	13481	in gene	MergedReg chr6 #44695	0	1
43170	6	24213638	24214265	627	1	2.368	40.737	114.027	4.1046	4	62	0	0	0				MergedReg chr6 #43170	0	1
31669	20	47628681	47629494	813	1	1.85	31.28	113.53	4.07964	4	65	0	0	1	Scml4	32556	in gene	MergedReg chr20 #31669	0	1
12001	11	82615716	82616842	1126	1	3.5	58.943	296.294	4.07389	6	88	0	0	1	Igf2bp2	150208	in gene	MergedReg chr11 #12001	0	1
23572	18	32867659	32868095	436	1	3.25	54.692	106.454	4.07282	5	82	0	0	0				MergedReg chr18 #23572	0	1
10911	11	33731953	33733234	1281	1	2.237	36.9	211.022	4.04398	4	63	0	0	0				MergedReg chr11 #10911	0	1
11457	11	66192897	66193564	667	1	2.5	41	122.085	4.03562	6	57	0	0	0				MergedReg chr11 #11457	0	1
16074	14	7159629	7160481	852	1	1.957	31.667	120.448	4.01626	5	48	0	0	1	Klhl8	-9460	upstream	MergedReg chr14 #16074	0	1
51769	8	128164716	128166205	1489	1	3.935	63.565	422.537	4.0138	8	115	0	0	1	Scn5a	101179	downstream	MergedReg chr8 #51769	0	1
30183	20	4565530	4566432	902	1	2.917	46.965	189.118	4.00903	5	90	0	2	4	C2, LOC102553878, Zbtb12, Ehmt2	-4829, 6809, -6119, -10081	upstream, downstream, upstream, upstream	MergedReg chr20 #30183	0	1
32563	3	22995751	22996306	555	1	2.824	45.235	112.078	4.00163	5	64	0	0	1	Nr5a1	24413	downstream	MergedReg chr3 #32563	0	1
14429	13	52826304	52828857	2553	1	2.97	47.45	540.803	3.99787	8	90	0	1	1	Igfn1	-6579	upstream	MergedReg chr13 #14429	0	1
419	1	24296081	24297597	1516	1	2.933	46.787	316.648	3.99566	7	78	0	0	1	Sgk1	5470	in gene	MergedReg chr1 #419	0	1
42161	5	164934933	164935922	989	1	1.8	28.516	125.903	3.9857	3	47	0	1	2	Draxin, Mad2l2	7561, -7776	in gene, upstream	MergedReg chr5 #42161	0	1
48767	7	143635282	143635980	698	1	3.136	49.591	154.529	3.98308	5	75	0	0	1	Krt18	6176	downstream	MergedReg chr7 #48767	0	1
32562	3	22988956	22990575	1619	1	6.627	100.647	727.444	3.9248	18	179	0	0	1	Nr5a1	30676	downstream	MergedReg chr3 #32562	0	1
18545	15	42299168	42300372	1204	1	2.73	41.237	221.649	3.91697	6	76	0	0	0				MergedReg chr15 #18545	0	1
33031	3	60454960	60457494	2534	1	3.148	47.266	534.697	3.9083	7	91	0	0	1	Chrna1	4497	in gene	MergedReg chr3 #33031	0	1
598	1	39807138	39808134	996	1	1.909	28.581	127.083	3.90417	4	48	0	1	1	Ppp1r14c	-3678	upstream	MergedReg chr1 #598	0	1
28548	2	188866803	188868464	1661	1	1.929	28.692	212.756	3.89472	5	48	0	0	1	Kcnn3	23529	in gene	MergedReg chr2 #28548	0	1
21224	17	4643433	4644557	1124	1	2.238	32.743	164.3	3.8709	4	48	0	0	0				MergedReg chr17 #21224	0	1
23889	18	56577944	56579653	1709	1	3.02	44.13	336.688	3.86914	8	80	0	0	1	Pde6a	34146	in gene	MergedReg chr18 #23889	0	1
30702	20	11970161	11970875	714	1	3.045	43.955	140.107	3.85151	7	63	0	1	1	Adarb1	-1863	upstream	MergedReg chr20 #30702	0	1
50019	8	63298109	63298946	837	1	1.917	27.518	102.824	3.84345	4	39	0	0	1	RGD1562618	11686	downstream	MergedReg chr8 #50019	0	1
29561	2	231496548	231497205	657	1	3.3	47.1	138.146	3.83519	5	79	0	0	0				MergedReg chr2 #29561	0	1
40828	5	136903078	136904125	1047	1	1.767	25.031	116.998	3.82434	3	35	0	0	1	St3gal3	62041	in gene	MergedReg chr5 #40828	0	1
11458	11	66193792	66194670	878	1	5.556	78.536	307.833	3.82124	11	136	0	0	0				MergedReg chr11 #11458	0	1
51959	8	131720619	131721556	937	1	2.263	31.931	133.569	3.81865	5	45	0	1	2	LOC103690480, LOC103690478	93071, -5988	in gene, upstream	MergedReg chr8 #51959	0	1
32188	3	10612372	10613355	983	1	3.36	46.903	205.829	3.80315	7	72	0	0	1	Ncs1	-10191	upstream	MergedReg chr3 #32188	0	1
27951	2	141860764	141861747	983	1	2	27.71	121.602	3.79233	4	47	0	0	0				MergedReg chr2 #27951	0	1
23891	18	56630728	56631996	1268	1	1.828	25.282	143.114	3.78977	4	39	0	0	1	Ppargc1b	19162	in gene	MergedReg chr18 #23891	0	1
14267	13	51085769	51087275	1506	1	2.833	39.17	263.348	3.78935	10	63	0	0	1	Adora1	-9666	upstream	MergedReg chr13 #14267	0	1
7052	10	29619122	29619997	875	1	2.259	31	121.094	3.77851	4	41	0	0	0				MergedReg chr10 #7052	0	1
51777	8	128264909	128266461	1552	1	2.3	31.333	217.093	3.76798	4	49	1	1	1	Scn5a	954	in gene	MergedReg chr8 #51777	0	1
16959	14	79924458	79925156	698	1	3.19	43.273	134.842	3.76184	6	60	0	0	1	Afap1	110291	in gene	MergedReg chr14 #16959	0	1
51770	8	128166304	128170975	4671	1	6.288	84.877	1769.91	3.7547	18	169	0	0	1	Scn5a	98000	downstream	MergedReg chr8 #51770	0	1
37926	4	145437431	145438504	1073	1	3.226	43.529	208.512	3.75416	8	72	0	1	2	Il17rc, Creld1	10552, -1997	in gene, upstream	MergedReg chr4 #37926	0	1
34473	3	147239099	147239797	698	1	3.053	41.182	128.326	3.75371	7	61	0	0	1	Psmf1	23827	in gene	MergedReg chr3 #34473	0	1
7050	10	29582446	29584217	1771	1	6.145	82.418	651.617	3.74547	12	134	1	0	0				MergedReg chr10 #7050	0	1
39557	5	60823476	60824381	905	1	2.741	36.5	147.467	3.73512	5	52	0	0	1	Frmpd1	71556	in gene	MergedReg chr5 #39557	0	1
28557	2	188909167	188910946	1779	1	2.875	37.875	300.802	3.71961	8	64	0	0	1	Kcnn3	65952	in gene	MergedReg chr2 #28557	0	1
32651	3	35409089	35409836	747	1	2.909	38.304	127.737	3.7189	6	57	0	0	1	Lypd6b	137676	in gene	MergedReg chr3 #32651	0	1
14459	13	53598635	53599390	755	1	2.429	31.826	107.271	3.71177	5	43	0	0	0				MergedReg chr13 #14459	0	1
28990	2	204363922	204364598	676	1	2.562	33.333	100.594	3.70161	4	61	0	0	0				MergedReg chr2 #28990	0	1
28555	2	188894721	188896080	1359	1	2.054	26.691	161.933	3.69985	4	36	0	0	1	Kcnn3	51296	in gene	MergedReg chr2 #28555	0	1
51168	8	112169562	112170726	1164	1	4.8	62.189	323.161	3.69555	11	120	0	0	1	Tmem108	95450	in gene	MergedReg chr8 #51168	0	1
52663	9	41610225	41611138	913	1	2.828	36.448	148.558	3.68799	6	73	0	0	0				MergedReg chr9 #52663	0	1
21655	17	17726684	17727458	774	1	3.32	42.68	147.475	3.68431	6	70	0	0	0				MergedReg chr17 #21655	0	1
49782	8	54260465	54261174	709	1	3.045	38.864	123.011	3.67392	5	60	0	0	0				MergedReg chr8 #49782	0	1
24933	19	20359650	20360143	493	1	3.727	47.533	104.615	3.67284	6	73	0	0	1	Zfp423	212695	in gene	MergedReg chr19 #24933	0	1
39388	5	57337270	57339089	1819	1	3.245	41.211	334.655	3.66674	6	107	0	0	1	Nfx1	47241	in gene	MergedReg chr5 #39388	0	1
24742	19	10979997	10981892	1895	1	3.417	43.1	364.618	3.65689	9	99	0	0	1	Nlrc5	24007	in gene	MergedReg chr19 #24742	0	1
10887	11	33004892	33005533	641	1	3.45	43.45	124.337	3.65469	5	61	0	0	0				MergedReg chr11 #10887	0	1
49265	8	28620713	28621676	963	1	2.429	30.533	131.265	3.65193	7	45	0	0	0				MergedReg chr8 #49265	0	1
19576	16	7370359	7371190	831	1	2.36	29.385	109.013	3.63822	5	43	0	0	1	Dnah1	36235	in gene	MergedReg chr16 #19576	0	1
28044	2	148216999	148218047	1048	1	1.84	22.812	106.728	3.63202	4	31	0	0	0				MergedReg chr2 #28044	0	1
45126	6	126076071	126077339	1268	1	4.079	50.051	283.324	3.61711	6	108	0	0	1	Slc24a4	60930	in gene	MergedReg chr6 #45126	0	1
37460	4	121510683	121511272	589	1	3.684	45.105	118.602	3.61394	6	72	0	0	1	Chchd6	54242	in gene	MergedReg chr4 #37460	0	1
53719	9	94276075	94277278	1203	1	4.919	59.919	321.797	3.60658	9	127	0	1	2	Prss56, Chrnd	-2443, -9874	upstream, upstream	MergedReg chr9 #53719	0	1
4560	1	218183641	218185199	1558	1	3.489	42.49	295.533	3.60624	7	69	0	0	0				MergedReg chr1 #4560	0	1
35590	3	176519515	176520135	620	1	3.2	38.7	107.116	3.59619	6	67	0	1	2	Col20a1, LOC102546950	28505, 1622	in gene, downstream	MergedReg chr3 #35590	0	1
51771	8	128249858	128250534	676	1	6.476	77.762	234.675	3.58589	12	116	0	0	1	Scn5a	16443	in gene	MergedReg chr8 #51771	0	1
32542	3	22307912	22308563	651	1	3.35	40.05	116.395	3.57957	5	66	0	0	1	Dennd1a	193255	in gene	MergedReg chr3 #32542	0	1
48283	7	128386937	128388321	1384	1	2.436	29.046	179.463	3.57575	5	53	0	0	0				MergedReg chr7 #48283	0	1
3377	1	174341062	174342071	1009	1	2.417	28.806	129.756	3.57508	6	41	0	0	3	Akip1, LOC499240, Ascl3	10936, 8915, 14024	downstream, in gene, downstream	MergedReg chr1 #3377	0	1
28543	2	188862717	188863437	720	1	2.81	33.435	107.47	3.57272	6	42	0	0	1	Kcnn3	18973	in gene	MergedReg chr2 #28543	0	1
25871	19	53713811	53716121	2310	1	3.385	40.236	414.934	3.57126	8	62	0	0	1	RGD1304884	-8856	upstream	MergedReg chr19 #25871	0	1
34060	3	120981851	120982448	597	1	3.895	46.158	123.019	3.56689	6	74	0	0	0				MergedReg chr3 #34060	0	1
24745	19	10992335	10993498	1163	1	5.139	60.833	315.843	3.56529	11	114	0	0	1	Nlrc5	12035	in gene	MergedReg chr19 #24745	0	1
1425	1	80866485	80867847	1362	1	3.535	41.744	253.818	3.56179	9	64	0	1	1	Igsf23	-1775	upstream	MergedReg chr1 #1425	0	1
36667	4	79356988	79358124	1136	1	4.912	57.556	291.891	3.55058	10	106	0	1	1	RGD1564712	-7651	upstream	MergedReg chr4 #36667	0	1
11634	11	71540182	71540917	735	1	5	58.435	191.74	3.54683	9	111	0	0	2	Slc51a, Pcyt1a	7762, 51486	in gene, downstream	MergedReg chr11 #11634	0	1
19478	16	2802412	2804003	1591	1	4.578	53.46	379.709	3.54567	9	91	0	0	1	Arhgef3	59401	in gene	MergedReg chr16 #19478	0	1
35737	4	7301775	7303193	1418	1	3.659	42.568	269.471	3.54025	6	76	0	0	2	Asic3, Abcb8	-9567, 9373	upstream, in gene	MergedReg chr4 #35737	0	1
2322	1	127484353	127485632	1279	1	3.676	42.5	242.667	3.53125	8	62	0	1	1	LOC102549748	-3330	upstream	MergedReg chr1 #2322	0	1
29798	2	244376991	244377611	620	1	4.389	50.6	140.054	3.52717	6	80	0	1	1	Rap1gds1	-6318	upstream	MergedReg chr2 #29798	0	1
7686	10	48451067	48451592	525	1	4.882	56.235	131.801	3.52592	8	88	0	0	1	Specc1	211037	in gene	MergedReg chr10 #7686	0	1
34474	3	147240028	147240919	891	1	3.96	45.607	181.41	3.52568	9	81	0	0	1	Psmf1	22802	in gene	MergedReg chr3 #34474	0	1
33554	3	94633787	94635736	1949	1	5.361	61.328	533.608	3.51597	12	135	0	0	1	Tcp11l1	22706	in gene	MergedReg chr3 #33554	0	1
51772	8	128250773	128251550	777	1	4.542	51.958	180.229	3.51595	8	69	0	0	1	Scn5a	15478	in gene	MergedReg chr8 #51772	0	1
25963	19	54984723	54985553	830	1	2.4	27.308	101.186	3.50822	6	39	0	0	0				MergedReg chr19 #25963	0	1
23309	18	28101925	28103463	1538	1	3.417	38.708	265.772	3.50183	7	82	0	0	1	Sil1	199169	in gene	MergedReg chr18 #23309	0	1
31291	20	31560848	31562450	1602	1	3.383	38.26	273.627	3.49946	6	58	0	0	1	Col13a1	36707	in gene	MergedReg chr20 #31291	0	1
53992	9	99367783	99368649	866	1	3	33.889	131.017	3.49778	5	49	0	1	1	RGD1564730	-2929	upstream	MergedReg chr9 #53992	0	1
9865	10	97613275	97613808	533	1	3.75	42.235	100.497	3.49348	8	72	0	0	0				MergedReg chr10 #9865	0	1
5137	1	238913655	238916379	2724	1	3.971	44.718	543.803	3.49328	10	106	0	0	0				MergedReg chr1 #5137	0	1
12383	12	9815095	9816467	1372	1	4.757	53.209	325.905	3.48355	11	130	0	0	0				MergedReg chr12 #12383	0	1
36925	4	97879010	97881209	2199	2	7.235	80.677	792.003	3.47909	22	144	0	0	0				MergedReg chr4 #36925	1	1
34090	3	122056486	122060315	3829	1	4.724	52.647	899.935	3.47827	16	144	0	1	3	RGD1566226, LOC102546597, LOC103691885	-768, 11348, -11521	upstream, downstream, upstream	MergedReg chr3 #34090	0	1
18288	15	33175035	33175925	890	1	4.214	46.786	185.891	3.47281	6	76	0	0	3	Prmt5, Trnar-acg, Haus4	-9587, 9254, 18090	upstream, downstream, downstream	MergedReg chr15 #18288	0	1
30836	20	18623531	18624385	854	1	4.852	53.259	203.05	3.45637	7	81	0	0	0				MergedReg chr20 #30836	0	1
24192	18	63114631	63116741	2110	1	6.475	70.939	668.22	3.45363	23	114	0	0	1	Cidea	32825	downstream	MergedReg chr18 #24192	0	1
48280	7	127179074	127179713	639	1	5.75	62.95	179.576	3.45257	10	94	0	0	1	Tbc1d22a	99238	in gene	MergedReg chr7 #48280	0	1
819	1	49550333	49551191	858	1	2.593	28.259	108.242	3.44602	5	50	0	0	1	Park2	519236	in gene	MergedReg chr1 #819	0	1
11408	11	64912913	64914102	1189	1	5.027	54.649	290.079	3.44243	11	111	0	0	2	Pla1a, Popdc2	31482, 41187	in gene, in gene	MergedReg chr11 #11408	0	1
37916	4	145340757	145342468	1711	1	3.491	37.519	286.585	3.42591	10	79	0	1	2	Arpc4, Ttll3	11155, -542	downstream, upstream	MergedReg chr4 #37916	0	1
54633	X	43643772	43645151	1379	1	2.651	28.419	174.954	3.42225	6	42	0	0	0				MergedReg chrX #54633	0	1
22215	17	42144281	42145549	1268	1	2.444	26.15	148.028	3.41949	5	38	0	0	1	Aldh5a1	12830	in gene	MergedReg chr17 #22215	0	1
42160	5	164932898	164934020	1122	1	2.452	26.114	130.803	3.41279	6	36	0	0	2	Draxin, Mad2l2	9529, -9744	in gene, upstream	MergedReg chr5 #42160	0	1
12391	12	10147153	10147809	656	1	3.8	40.238	117.84	3.40449	8	67	0	0	0				MergedReg chr12 #12391	0	1
44337	6	99381610	99382464	854	1	3.148	33.296	126.941	3.40284	8	60	0	0	1	Zbtb25	18728	in gene	MergedReg chr6 #44337	0	1
35224	3	164033728	164034274	546	1	8.389	88.556	215.855	3.40002	17	148	0	0	1	B4galt5	21560	downstream	MergedReg chr3 #35224	0	1
23680	18	48180596	48181212	616	1	4.474	46.895	128.961	3.3898	7	77	0	0	1	Snx2	48516	downstream	MergedReg chr18 #23680	0	1
25271	19	33534980	33535778	798	1	3.15	32.76	116.707	3.37851	7	53	0	0	1	LOC103694319	10026	downstream	MergedReg chr19 #25271	0	1
7043	10	29549278	29550755	1477	1	4.674	48.575	320.291	3.37748	9	91	0	0	0				MergedReg chr10 #7043	0	1
35244	3	164134035	164135090	1055	1	3.032	31.454	148.143	3.3749	5	44	0	0	0				MergedReg chr3 #35244	0	1
51165	8	112042899	112043840	941	1	3.333	34.567	145.212	3.3745	6	48	0	0	1	Tmem108	222225	in gene	MergedReg chr8 #51165	0	1
35289	3	164464997	164466646	1649	1	4.196	43.255	318.426	3.36578	10	68	0	0	0				MergedReg chr3 #35289	0	1
19686	16	9595115	9596840	1725	1	4.591	47.259	363.936	3.36371	12	74	1	0	1	Arhgap22	139277	in gene	MergedReg chr16 #19686	0	1
49307	8	32992178	32993424	1246	1	2.857	29.359	163.309	3.36123	6	42	0	0	1	Barx2	25444	in gene	MergedReg chr8 #49307	0	1
35086	3	162380852	162382180	1328	1	4.711	48.167	285.562	3.35394	7	89	0	0	1	Eya2	96237	in gene	MergedReg chr3 #35086	0	1
30774	20	14140749	14142325	1576	1	8.694	88.837	625.032	3.35307	22	146	0	0	0				MergedReg chr20 #30774	0	1
34137	3	123457490	123459344	1854	1	4.094	41.793	345.912	3.35168	9	66	0	0	1	Atrn	24008	in gene	MergedReg chr3 #34137	0	1
44441	6	102695240	102696572	1332	1	3.585	36.585	217.55	3.35121	7	57	0	0	2	Rad51b, LOC102546422	221898, 12640	in gene, downstream	MergedReg chr6 #44441	0	1
7040	10	29535139	29535986	847	1	5.72	57.846	218.73	3.33813	15	118	0	0	0				MergedReg chr10 #7040	0	1
21183	17	1895717	1896544	827	1	2.913	29.423	108.629	3.33637	7	52	0	0	0				MergedReg chr17 #21183	0	1
16076	14	7165425	7166621	1196	1	2.216	22.351	119.338	3.33431	6	38	0	1	1	Klhl8	-3492	upstream	MergedReg chr14 #16076	0	1
28545	2	188864093	188865001	908	1	2.793	27.965	113.358	3.32373	5	39	0	0	1	Kcnn3	20443	in gene	MergedReg chr2 #28545	0	1
27089	2	53151158	53151863	705	1	3.5	35	110.156	3.32193	7	50	0	0	2	LOC103691472, Ghr	25306, 262444	downstream, in gene	MergedReg chr2 #27089	0	1
51992	8	132367791	132368989	1198	1	5.114	50.973	272.615	3.31721	10	96	0	0	0				MergedReg chr8 #51992	0	1
51739	8	127539563	127540428	865	1	4.074	40.556	156.611	3.3154	7	61	0	0	2	Ctdspl, Itga9	474703, 269066	in gene, in gene	MergedReg chr8 #51739	0	1
44744	6	108637611	108638460	849	1	2.654	26.308	99.712	3.30926	4	37	0	0	1	Arel1	33081	in gene	MergedReg chr6 #44744	0	1
34130	3	123319780	123321674	1894	1	3.661	36.288	306.828	3.30918	8	63	0	0	1	RGD1565616	55728	in gene	MergedReg chr3 #34130	0	1
10251	10	106225441	106226776	1335	1	3.951	38.829	231.414	3.29684	9	74	0	0	1	Sept9	17800	in gene	MergedReg chr10 #10251	0	1
30639	20	11050602	11051668	1066	1	3.364	33.03	157.187	3.29553	7	47	0	1	2	LOC103694400, Agpat3	-7883, -9512	upstream, upstream	MergedReg chr20 #30639	0	1
37687	4	129776199	129777642	1443	1	4.356	42.556	274.144	3.28829	7	62	0	0	1	Frmd4b	69604	in gene	MergedReg chr4 #37687	0	1
19424	16	1986034	1987422	1388	1	3.975	38.791	240.366	3.2867	10	55	0	0	2	Ppif, Zcchc24	7537, 61564	downstream, downstream	MergedReg chr16 #19424	0	1
27063	2	49690891	49692602	1711	1	3	29.264	223.53	3.28609	7	55	0	0	1	Emb	8983	in gene	MergedReg chr2 #27063	0	1
38422	4	160563760	160565801	2041	1	8.068	78.531	715.544	3.28298	18	141	0	0	1	Tspan9	160268	in gene	MergedReg chr4 #38422	0	1
51161	8	111990972	111991694	722	1	4	38.913	125.425	3.28218	10	63	0	0	1	Tmem108	274261	in gene	MergedReg chr8 #51161	0	1
52370	9	17769549	17770200	651	1	5	48.4	140.662	3.27501	10	64	0	0	0				MergedReg chr9 #52370	0	1
35203	3	163888830	163890422	1592	1	3.354	32.42	230.414	3.27293	6	51	0	0	1	Kcnb1	45984	in gene	MergedReg chr3 #35203	0	1
46505	7	49716650	49718186	1536	1	2.511	24.208	165.998	3.26915	6	45	0	0	0				MergedReg chr7 #46505	0	1
50664	8	81820702	81821759	1057	1	2.621	25.151	118.681	3.26243	5	34	0	0	0				MergedReg chr8 #50664	0	1
36926	4	97881397	97883549	2152	1	5.767	55.209	530.401	3.25901	13	129	0	0	0				MergedReg chr4 #36926	0	1
15502	13	101312122	101314111	1989	1	5.2	49.726	441.54	3.25742	10	80	0	0	1	Susd4	131452	downstream	MergedReg chr13 #15502	0	1
11636	11	71542675	71543465	790	1	3.68	35.12	123.861	3.25452	7	55	0	0	2	Slc51a, Pcyt1a	10283, 48965	in gene, downstream	MergedReg chr11 #11636	0	1
16082	14	7191057	7191855	798	1	3.714	35.44	126.255	3.25433	6	56	0	0	1	Klhl8	21941	in gene	MergedReg chr14 #16082	0	1
36606	4	78142048	78142855	807	1	5.538	52.769	190.11	3.25225	8	96	0	0	2	Sspo, Zfp862	64342, 6265	downstream, in gene	MergedReg chr4 #36606	0	1
238	1	15349913	15350895	982	1	3.516	33.452	146.651	3.25009	6	49	0	0	1	Pex7	24298	in gene	MergedReg chr1 #238	0	1
25269	19	33521875	33524045	2170	1	5.147	48.882	473.544	3.2475	14	79	0	0	0				MergedReg chr19 #25269	0	1
19702	16	10801637	10802448	811	1	3	28.48	103.113	3.24691	5	45	0	1	1	Bmpr1a	470	in gene	MergedReg chr16 #19702	0	1
24985	19	21343435	21345585	2150	1	5.531	52.492	503.829	3.24649	14	114	0	0	1	LOC102547741	14197	downstream	MergedReg chr19 #24985	0	1
14064	13	45526562	45527380	818	1	3.053	28.8	105.171	3.23777	6	52	0	0	0				MergedReg chr13 #14064	0	1
48049	7	122648603	122649669	1066	1	3.118	29.353	139.689	3.23482	7	58	0	1	2	Xpnpep3, Dnajb7	12884, -5082	in gene, upstream	MergedReg chr7 #48049	0	1
17862	15	7886121	7887932	1811	1	6.8	63.857	516.272	3.23124	21	118	0	0	2	Ube2e2, Rpl36a-ps4	485533, 9324	in gene, downstream	MergedReg chr15 #17862	0	1
37555	4	123753285	123753867	582	1	4.444	41.333	107.392	3.21736	7	56	0	1	1	Ccdc174	-7130	upstream	MergedReg chr4 #37555	0	1
50050	8	64331204	64332483	1279	1	3.3	30.4	173.579	3.20353	6	47	0	0	1	Hexa	6408	in gene	MergedReg chr8 #50050	0	1
15504	13	101321811	101322963	1152	1	2.909	26.722	137.427	3.19943	8	46	0	0	0				MergedReg chr13 #15504	0	1
29562	2	231497300	231498542	1242	1	5.649	51.615	286.187	3.19172	15	130	0	0	0				MergedReg chr2 #29562	0	1
47362	7	103138929	103140698	1769	1	7.018	64.091	506.147	3.19099	16	168	0	0	0				MergedReg chr7 #47362	0	1
33439	3	82872564	82874629	2065	1	5.081	46.369	427.464	3.18998	10	103	0	0	1	Alkbh3	33060	downstream	MergedReg chr3 #33439	0	1
47989	7	121787529	121788883	1354	1	5.135	46.833	283.089	3.18909	11	100	0	2	2	Enthd1, Grap2	-4015, -3124	upstream, upstream	MergedReg chr7 #47989	0	1
34059	3	120981169	120981731	562	1	5.944	54.167	135.901	3.18791	10	94	0	0	0				MergedReg chr3 #34059	0	1
50609	8	78901995	78903644	1649	1	4.265	38.784	285.513	3.18484	8	93	0	0	1	Zfp280d	44258	in gene	MergedReg chr8 #50609	0	1
31292	20	31584584	31586359	1775	1	5.964	53.836	426.602	3.17422	13	106	0	0	1	Col13a1	12885	in gene	MergedReg chr20 #31292	0	1
4839	1	222379977	222382521	2544	1	6.747	60.785	690.344	3.1714	17	114	0	0	1	Macrod1	70330	in gene	MergedReg chr1 #4839	0	1
47208	7	98132787	98134275	1488	1	4.5	40.447	268.684	3.16804	9	61	0	1	1	LOC102549374	-1644	upstream	MergedReg chr7 #47208	0	1
23306	18	28051791	28053717	1926	1	5.85	52.517	451.552	3.16628	17	116	0	0	1	Ctnna1	129182	in gene	MergedReg chr18 #23306	0	1
23890	18	56604607	56605966	1359	1	3.816	34.233	207.69	3.16525	8	66	0	0	1	Pde6a	60634	in gene	MergedReg chr18 #23890	0	1
32520	3	15577822	15578580	758	1	3.875	34.625	117.169	3.15955	6	64	0	0	1	Ptgs1	17516	in gene	MergedReg chr3 #32520	0	1
8609	10	72218172	72219134	962	1	3.333	29.7	127.551	3.15557	8	44	0	0	2	Myo19, Znhit3	20178, 17276	in gene, downstream	MergedReg chr10 #8609	0	1
23575	18	32892346	32893595	1249	1	5.513	48.974	273.074	3.15111	13	86	0	0	0				MergedReg chr18 #23575	0	1
11406	11	64903309	64905936	2627	1	4.236	37.598	440.937	3.14988	9	74	0	0	2	Pla1a, Popdc2	22597, 50072	in gene, downstream	MergedReg chr11 #11406	0	1
39721	5	70598304	70599314	1010	1	4.438	39.344	177.399	3.14816	9	58	0	0	1	Tal2	5938	in gene	MergedReg chr5 #39721	0	1
35589	3	176518316	176519394	1078	1	3.735	32.971	158.673	3.14202	7	57	0	1	2	Col20a1, LOC102546950	27535, 2592	in gene, downstream	MergedReg chr3 #35589	0	1
3373	1	174253954	174254661	707	1	3.909	34.5	108.891	3.14172	6	65	0	0	1	St5	36229	in gene	MergedReg chr1 #3373	0	1
39904	5	76521536	76523179	1643	1	4.827	42.481	311.591	3.13762	11	75	0	0	1	Susd1	114124	in gene	MergedReg chr5 #39904	0	1
13201	12	37982010	37983969	1959	1	4.66	40.968	358.287	3.1361	9	71	0	2	2	LOC102552690, Vps37b	1731, -1801	in gene, upstream	MergedReg chr12 #13201	0	1
37505	4	123243486	123245056	1570	1	3.196	28.06	196.671	3.13418	6	40	0	0	0				MergedReg chr4 #37505	0	1
29460	2	226582335	226583395	1060	1	3.353	29.412	139.182	3.13288	5	50	0	0	1	Bcar3	19815	in gene	MergedReg chr2 #29460	0	1
7053	10	29623147	29623758	611	1	5.4	47.316	129.063	3.1313	9	67	0	0	0				MergedReg chr10 #7053	0	1
31996	3	7104527	7105853	1326	1	5.317	46.585	275.767	3.13118	9	69	0	0	1	Ralgds	15056	in gene	MergedReg chr3 #31996	0	1
39352	5	56431159	56433223	2064	1	5	43.692	402.591	3.12737	14	100	0	0	1	Aco1	7115	in gene	MergedReg chr5 #39352	0	1
52774	9	43925767	43927178	1411	1	6.273	54.727	344.731	3.12503	12	102	0	0	1	Inpp4a	36585	in gene	MergedReg chr9 #52774	0	1
40806	5	136664340	136667445	3105	1	9.031	78.701	1090.92	3.12342	18	156	0	1	1	Slc6a9	-3782	upstream	MergedReg chr5 #40806	0	1
26941	2	44194838	44196312	1474	1	5.087	44.283	291.398	3.12187	10	79	0	0	1	Ankrd55	99515	in gene	MergedReg chr2 #26941	0	1
34834	3	154844784	154846496	1712	1	4.111	35.741	273.163	3.12002	10	73	0	0	1	LOC100911534	5530	in gene	MergedReg chr3 #34834	0	1
16958	14	79923659	79924359	700	1	6.591	57.273	178.978	3.11929	16	100	0	0	1	Afap1	111089	in gene	MergedReg chr14 #16958	0	1
52573	9	30633743	30635601	1858	1	8.426	73.155	606.795	3.11804	24	162	0	0	1	Col19a1	230781	in gene	MergedReg chr9 #52573	0	1
19013	15	61447072	61447645	573	1	5.222	45.333	115.963	3.11789	9	68	0	0	1	Vwa8	282574	in gene	MergedReg chr15 #19013	0	1
35200	3	163873710	163875595	1885	1	9.07	78.661	661.946	3.11647	18	152	0	0	1	Kcnb1	60958	in gene	MergedReg chr3 #35200	0	1
10221	10	106025088	106025898	810	1	5.885	51	184.42	3.11538	9	86	0	0	1	LOC100912002	3787	downstream	MergedReg chr10 #10221	0	1
25874	19	53727659	53728340	681	1	6.143	52.857	160.695	3.10508	12	74	0	0	1	RGD1304884	4177	in gene	MergedReg chr19 #25874	0	1
39792	5	72648363	72649478	1115	1	4.588	39.4	196.121	3.10226	8	79	0	0	0				MergedReg chr5 #39792	0	1
53767	9	96636306	96637275	969	1	5.133	44.033	190.482	3.10071	10	81	0	0	0				MergedReg chr9 #53767	0	1
8617	10	72481876	72482843	967	1	2.933	25.1	108.356	3.09724	6	56	0	2	2	LOC103693407, RGD1310166	636, -3793	in gene, upstream	MergedReg chr10 #8617	0	1
39898	5	76435188	76435994	806	1	4.087	34.8	125.218	3.08997	7	45	0	0	1	LOC102551074	3868	in gene	MergedReg chr5 #39898	0	1
44238	6	96336475	96337772	1297	1	4.366	37.171	215.227	3.08979	9	65	0	1	1	LOC102550345	-2864	upstream	MergedReg chr6 #44238	0	1
4565	1	218252745	218253748	1003	1	4.87	41.452	185.609	3.08945	8	62	0	0	0				MergedReg chr1 #4565	0	1
47209	7	98138914	98140783	1869	1	5.224	44.414	370.579	3.08779	10	78	0	1	1	LOC102549374	-7961	upstream	MergedReg chr7 #47209	0	1
39175	5	25648448	25650012	1564	1	3.622	30.612	213.737	3.07924	7	46	0	0	0				MergedReg chr5 #39175	0	1
52116	9	10702089	10702615	526	1	6.188	52.25	122.694	3.07789	9	79	0	0	1	Kdm4b	31771	in gene	MergedReg chr9 #52116	0	1
4566	1	218255615	218256988	1373	1	6.372	53.628	328.711	3.07317	13	99	0	0	0				MergedReg chr1 #4566	0	1
54303	9	119392626	119394940	2314	1	6.583	55.222	570.463	3.06843	14	103	0	0	1	Myom1	39943	in gene	MergedReg chr9 #54303	0	1
34203	3	124846686	124849068	2382	2	7.08	59.187	629.39	3.06346	22	142	0	1	1	Slc23a2	-5656	upstream	MergedReg chr3 #34203	1	1
5820	1	264103636	264104478	842	1	3.577	29.885	112.336	3.0626	6	59	0	0	1	Scd4	10061	in gene	MergedReg chr1 #5820	0	1
26414	2	21820428	21822635	2207	1	4.206	35.044	345.277	3.05865	8	62	0	0	1	Msh3	110260	in gene	MergedReg chr2 #26414	0	1
35231	3	164062212	164063089	877	1	5.296	43.926	171.978	3.0521	8	72	0	1	1	B4galt5	-7089	upstream	MergedReg chr3 #35231	0	1
43648	6	43878985	43880095	1110	1	2.667	22.118	109.603	3.05193	7	28	0	1	1	Rrm2	-5087	upstream	MergedReg chr6 #43648	0	1
449	1	24639614	24640841	1227	1	3.968	32.897	180.199	3.05147	9	49	0	0	0				MergedReg chr1 #449	0	1
20971	16	83371215	83372748	1533	1	4.521	37.479	256.497	3.05137	9	67	0	0	1	Rab20	13865	in gene	MergedReg chr16 #20971	0	1
50781	8	85874422	85875427	1005	1	3.281	27.188	121.982	3.05076	6	40	0	1	1	LOC102549445	-5272	upstream	MergedReg chr8 #50781	0	1
44239	6	96339000	96339845	845	1	5.808	47.852	180.513	3.04247	11	76	0	1	1	LOC102550345	-565	upstream	MergedReg chr6 #44239	0	1
40426	5	121963328	121964044	716	1	4.826	39.739	127.023	3.04166	8	72	0	0	1	Pde4b	204450	in gene	MergedReg chr5 #40426	0	1
29887	2	250692291	250692844	553	1	4.938	40.588	100.202	3.03905	9	50	0	0	0				MergedReg chr2 #29887	0	1
45507	6	137832300	137833060	760	1	4.167	34.208	116.063	3.03725	9	45	0	0	0				MergedReg chr6 #45507	0	1
50464	8	72903311	72904772	1461	1	6.87	56.348	367.52	3.03598	13	107	0	0	0				MergedReg chr8 #50464	0	1
51948	8	130922731	130923658	927	1	3.31	26.862	111.166	3.02066	5	39	0	0	1	Ano10	10321	in gene	MergedReg chr8 #51948	0	1
33594	3	101338791	101340066	1275	1	3.706	30.05	171.044	3.01943	8	49	0	0	0				MergedReg chr3 #33594	0	1
19749	16	17532515	17534335	1820	1	7.913	63.875	518.984	3.01295	17	111	0	1	1	Tspan14	-5430	upstream	MergedReg chr16 #19749	0	1
9448	10	89362971	89363669	698	1	4.182	33.727	105.096	3.01164	7	51	0	0	3	Rpl27, Ifi35, Vat1	10456, 4944, 11196	downstream, in gene, downstream	MergedReg chr10 #9448	0	1
43112	6	21955223	21956843	1620	1	6.082	49.02	354.52	3.01075	10	78	0	0	1	Birc6	136451	in gene	MergedReg chr6 #43112	0	1
47341	7	102742573	102743822	1249	1	4.75	38.282	213.456	3.01067	11	70	0	0	1	LOC100910797	94807	in gene	MergedReg chr7 #47341	0	1
37553	4	123749452	123750112	660	1	5.333	42.905	126.417	3.00813	8	57	0	0	1	LOC102548902	45833	downstream	MergedReg chr4 #37553	0	1
3451	1	175620731	175622996	2265	1	6.141	49.394	499.453	3.00779	13	117	0	0	2	Ampd3, rnf141	36561, 35671	in gene, downstream	MergedReg chr1 #3451	0	1
54191	9	114440261	114441376	1115	1	5.886	47.257	235.23	3.00517	10	97	0	0	0				MergedReg chr9 #54191	0	1
28882	2	200109590	200110557	967	1	4.345	34.867	150.52	3.00443	10	62	0	1	1	LOC102550637	-3082	upstream	MergedReg chr2 #28882	0	1
7509	10	45753941	45754657	716	1	4.043	32.435	103.676	3.00405	6	52	0	0	3	LOC102546363, LOC103693339, Snap47	22962, -10346, 44453	downstream, upstream, downstream	MergedReg chr10 #7509	0	1
8453	10	66430013	66431037	1024	1	7.844	62.875	287.429	3.00283	16	124	0	0	1	Ksr1	51848	in gene	MergedReg chr10 #8453	0	1
40816	5	136777375	136778658	1283	1	8.537	68.268	391.017	2.99941	17	151	0	0	1	St3gal3	187626	in gene	MergedReg chr5 #40816	0	1
26917	2	43634052	43637536	3484	1	7.26	57.67	896.974	2.98978	21	165	0	0	1	LOC102554307	14917	in gene	MergedReg chr2 #26917	0	1
15608	13	104489735	104491588	1853	1	6.907	54.81	453.406	2.98831	17	124	0	0	0				MergedReg chr13 #15608	0	1
34728	3	151424543	151426301	1758	1	4.418	35.018	274.829	2.98663	13	71	0	0	1	Uqcc1	48690	in gene	MergedReg chr3 #34728	0	1
12338	12	7003534	7005413	1879	1	4.271	33.814	283.645	2.98497	7	68	0	0	0				MergedReg chr12 #12338	0	1
25965	19	54995009	54995779	770	1	6.042	47.5	163.281	2.97483	10	96	0	0	0				MergedReg chr19 #25965	0	1
32521	3	15578739	15579401	662	1	4.762	37.333	110.332	2.97081	7	55	0	0	1	Ptgs1	18385	in gene	MergedReg chr3 #32521	0	1
23072	18	5695846	5697535	1689	2	10.731	84.115	634.242	2.97058	25	204	0	0	0				MergedReg chr18 #23072	1	1
17016	14	81035321	81036202	881	1	5.357	41.929	164.908	2.96845	9	74	0	0	1	Rgs12	33756	in gene	MergedReg chr14 #17016	0	1
44435	6	102579273	102580640	1367	1	4.837	37.721	230.199	2.96318	8	67	0	0	1	Rad51b	105948	in gene	MergedReg chr6 #44435	0	1
22962	17	90503080	90504201	1121	1	4.118	32.057	160.428	2.96062	8	53	0	0	1	Lyst	18451	in gene	MergedReg chr17 #22962	0	1
8616	10	72471462	72473760	2298	2	9.174	71.319	731.657	2.95866	33	126	0	0	1	LOC103693407	10384	in gene	MergedReg chr10 #8616	1	1
25979	19	55128640	55129444	804	1	5.654	43.923	157.652	2.95763	8	68	0	0	0				MergedReg chr19 #25979	0	1
12337	12	7000842	7001790	948	1	3.862	30	126.964	2.95754	7	50	0	0	0				MergedReg chr12 #12337	0	1
33034	3	60459281	60461167	1886	2	6.857	53.254	448.38	2.95724	31	139	0	1	1	Chrna1	500	in gene	MergedReg chr3 #33034	1	1
47363	7	103222099	103223740	1641	1	8.18	63.471	464.982	2.95592	17	104	0	1	1	LOC103692928	-5494	upstream	MergedReg chr7 #47363	0	1
2386	1	129047636	129049010	1374	1	3.132	24.279	148.926	2.95455	6	35	0	0	1	Igf1r	123402	in gene	MergedReg chr1 #2386	0	1
12444	12	11537557	11537951	394	1	7.75	60	105.536	2.95269	11	92	0	0	1	Trrap	89809	downstream	MergedReg chr12 #12444	0	1
36524	4	66742616	66743065	449	1	6.643	51.214	102.657	2.94663	10	79	0	0	1	Tbxas1	118659	in gene	MergedReg chr4 #36524	0	1
28549	2	188868764	188874368	5604	2	7.341	56.432	1411.81	2.94246	39	122	0	0	1	Kcnn3	27462	in gene	MergedReg chr2 #28549	1	1
20772	16	74722162	74722601	439	1	7.286	56	109.75	2.94223	11	83	0	0	1	Vps36	21540	in gene	MergedReg chr16 #20772	0	1
40197	5	107915857	107916743	886	1	4.357	33.464	132.362	2.9412	6	46	0	0	0				MergedReg chr5 #40197	0	1
25964	19	54991011	54992139	1128	1	6.6	50.686	255.24	2.94105	10	92	0	0	0				MergedReg chr19 #25964	0	1
46681	7	60753153	60754026	873	1	4.037	30.963	120.673	2.93919	6	44	0	0	1	Mdm2	-9971	upstream	MergedReg chr7 #46681	0	1
34730	3	151433692	151434750	1058	1	3.379	25.788	121.802	2.93203	6	45	0	0	1	Uqcc1	39891	in gene	MergedReg chr3 #34730	0	1
33160	3	64162666	64163743	1077	1	6.485	49.455	237.781	2.93094	11	78	0	0	1	LOC103691834	28909	in gene	MergedReg chr3 #33160	0	1
51004	8	104668438	104669361	923	1	5.759	43.897	180.879	2.93023	12	66	0	0	1	Zbtb38	25996	in gene	MergedReg chr8 #51004	0	1
14751	13	72717387	72718532	1145	1	5.167	39.333	201.055	2.92834	11	82	0	0	1	LOC102552819	-8448	upstream	MergedReg chr13 #14751	0	1
14282	13	51159133	51160566	1433	1	9.047	68.711	439.566	2.92503	20	135	0	0	1	Ppfia4	23463	in gene	MergedReg chr13 #14282	0	1
14864	13	78691412	78692265	853	1	3.963	30	114.241	2.9203	7	48	0	0	0				MergedReg chr13 #14864	0	1
11773	11	74345342	74346184	842	1	3.593	27.185	102.186	2.91955	7	45	0	0	0				MergedReg chr11 #11773	0	1
7146	10	35698617	35699710	1093	1	4.118	31.059	151.551	2.915	10	51	0	0	3	RGD1564036, Sqstm1, LOC102555400	18476, 17153, 12810	in gene, downstream, downstream	MergedReg chr10 #7146	0	1
195	1	13364061	13366066	2005	2	8.508	64.143	574.137	2.9144	23	147	0	1	2	NEWGENE_2319083, LOC103690924	6785, -1259	in gene, upstream	MergedReg chr1 #195	1	1
4564	1	218207832	218208660	828	1	5.923	44.538	164.632	2.91064	11	82	0	0	0				MergedReg chr1 #4564	0	1
50839	8	91008942	91009388	446	1	7.643	57.429	114.345	2.90957	13	78	0	0	1	LOC102554424	19611	in gene	MergedReg chr8 #50839	0	1
9165	10	85506597	85507816	1219	1	5.514	41.368	225.123	2.90734	12	71	0	0	1	Srcin1	10465	in gene	MergedReg chr10 #9165	0	1
51015	8	104747814	104749067	1253	2	9.846	73.795	412.791	2.90591	24	142	0	0	1	Pxylp1	42199	in gene	MergedReg chr8 #51015	1	1
40689	5	129212246	129213557	1311	1	6.585	49.293	288.496	2.90413	16	85	0	0	0				MergedReg chr5 #40689	0	1
21835	17	20527029	20528126	1097	1	3.607	26.941	131.939	2.90093	7	46	0	0	0				MergedReg chr17 #21835	0	1
24486	18	75407240	75408135	895	1	4	29.821	119.151	2.89826	7	51	0	0	0				MergedReg chr18 #24486	0	1
3604	1	177610428	177611752	1324	1	4.81	35.809	211.657	2.89621	10	54	0	0	1	Tead1	115590	in gene	MergedReg chr1 #3604	0	1
34019	3	119888138	119889147	1009	1	5.967	44.419	200.084	2.8961	11	71	0	0	0				MergedReg chr3 #34019	0	1
52369	9	17768220	17769350	1130	1	6.278	46.722	235.696	2.89573	10	77	0	0	0				MergedReg chr9 #52369	0	1
25054	19	23961493	23962978	1485	1	5.319	39.553	262.215	2.89456	10	74	0	0	0				MergedReg chr19 #25054	0	1
31932	3	5618050	5619175	1125	1	6.2	46.086	231.459	2.89399	16	65	0	2	2	Tmem8c, Adamtsl2	-923, -5862	upstream, upstream	MergedReg chr3 #31932	0	1
43347	6	27791904	27793340	1436	1	6.533	48.444	310.561	2.8905	13	78	0	0	1	Kif3c	23679	in gene	MergedReg chr6 #43347	0	1
51702	8	126430256	126431937	1681	1	4.412	32.623	244.818	2.88638	11	70	0	0	2	Azi2, Cmc1	20052, 64251	in gene, downstream	MergedReg chr8 #51702	0	1
11453	11	66107570	66110281	2711	2	7.412	54.671	661.666	2.88284	25	111	1	0	1	Gtf2e1	30824	in gene	MergedReg chr11 #11453	1	1
36666	4	79355743	79356818	1075	1	6	44.235	212.289	2.88215	17	75	0	1	1	RGD1564712	-6375	upstream	MergedReg chr4 #36666	0	1
16797	14	61106561	61107377	816	1	6.32	46.52	169.466	2.87985	13	73	0	0	0				MergedReg chr14 #16797	0	1
48253	7	126960326	126960884	558	1	5.647	41.529	103.452	2.87856	7	67	0	0	1	Gramd4	20792	in gene	MergedReg chr7 #48253	0	1
11671	11	71922755	71923911	1156	1	4.2	30.778	158.836	2.87344	8	44	0	0	1	Cep19	14998	in gene	MergedReg chr11 #11671	0	1
34722	3	151407846	151409296	1450	1	4.178	30.422	196.928	2.86423	9	45	0	0	1	Uqcc1	65541	in gene	MergedReg chr3 #34722	0	1
40659	5	128791025	128791733	708	1	5.5	40	126.429	2.8625	8	61	0	0	1	Osbpl9	48056	in gene	MergedReg chr5 #40659	0	1
5126	1	238193809	238195402	1593	1	4.273	31.04	220.744	2.86081	9	46	0	0	0				MergedReg chr1 #5126	0	1
45755	7	11742388	11744456	2068	1	7.292	52.954	488.879	2.86035	16	105	0	0	2	Lingo3, Oaz1	6129, 11165	in gene, downstream	MergedReg chr7 #45755	0	1
31297	20	31670118	31672114	1996	2	9.018	65.242	581.353	2.85492	36	136	0	0	0				MergedReg chr20 #31297	1	1
33497	3	92903003	92904274	1271	1	4.075	29.425	166.961	2.85217	9	60	0	0	1	Pdhx	30087	downstream	MergedReg chr3 #33497	0	1
54051	9	105201414	105202077	663	1	10.05	72.55	214.735	2.85178	17	132	0	0	0				MergedReg chr9 #54051	0	1
52338	9	17415687	17416349	662	1	5.3	38.25	113.042	2.8514	10	50	0	0	0				MergedReg chr9 #52338	0	1
39809	5	74261673	74262789	1116	1	5.114	36.829	183.487	2.84832	12	60	0	0	1	Ptpn3	105472	in gene	MergedReg chr5 #39809	0	1
24148	18	61225351	61226486	1135	1	9.257	66.6	337.46	2.84691	17	122	0	0	1	RGD1560815	5821	downstream	MergedReg chr18 #24148	0	1
11774	11	74352690	74353854	1164	1	7.194	51.389	267.039	2.83659	12	74	0	0	0				MergedReg chr11 #11774	0	1
48204	7	126132487	126135933	3446	1	8.794	62.804	966.172	2.83627	17	121	0	0	1	Fbln1	37417	in gene	MergedReg chr7 #48204	0	1
49778	8	54234418	54235963	1545	1	7.292	51.938	358.233	2.8324	17	93	0	0	0				MergedReg chr8 #49778	0	1
24372	18	71250375	71251002	627	1	6.316	44.737	125.224	2.82439	11	70	0	0	1	Dym	254613	in gene	MergedReg chr18 #24372	0	1
3354	1	171905182	171905901	719	1	5.826	41.261	132.44	2.8242	10	55	0	0	1	Ppfibp2	89228	in gene	MergedReg chr1 #3354	0	1
47785	7	119122901	119124799	1898	1	6.508	46.085	390.488	2.82401	19	105	0	1	2	LOC102553699, LOC102553868	-5101, 4854	upstream, in gene	MergedReg chr7 #47785	0	1
7463	10	43772110	43772811	701	1	6.364	44.955	140.685	2.82048	10	61	0	0	1	Sh3bp5l	3859	in gene	MergedReg chr10 #7463	0	1
34095	3	122070584	122072197	1613	1	9.959	70.02	504.207	2.81369	29	158	0	2	2	LOC102546597, LOC103691885	-1642, 1469	upstream, in gene	MergedReg chr3 #34095	0	1
3252	1	166832743	166835332	2589	1	6	42.123	486.859	2.81157	15	105	0	0	1	Clpb	94665	in gene	MergedReg chr1 #3252	0	1
10892	11	33151652	33152354	702	1	4.588	32.136	100.712	2.80825	9	48	0	0	0				MergedReg chr11 #10892	0	1
20053	16	26992888	26993571	683	1	5.409	37.864	115.451	2.80739	9	59	0	0	1	Cpe	86513	in gene	MergedReg chr16 #20053	0	1
51993	8	132371516	132372369	853	1	4.889	34.185	130.178	2.80575	7	51	0	0	0				MergedReg chr8 #51993	0	1
49779	8	54247663	54248638	975	1	3.467	24.233	105.478	2.80521	6	31	0	0	0				MergedReg chr8 #49779	0	1
51156	8	111976656	111979313	2657	1	8.643	60.157	713.559	2.79913	20	153	0	0	1	Tmem108	287610	in gene	MergedReg chr8 #51156	0	1
10833	11	32051122	32052285	1163	1	7.667	53.278	276.617	2.79681	13	102	0	0	1	Itsn1	108584	in gene	MergedReg chr11 #10833	0	1
35230	3	164060272	164061453	1181	1	9.784	67.919	358.091	2.79532	20	150	0	1	1	B4galt5	-5301	upstream	MergedReg chr3 #35230	0	1
17937	15	10213514	10214297	783	1	8.875	61.583	215.266	2.79471	13	89	0	0	1	Rarb	93699	in gene	MergedReg chr15 #17937	0	1
599	1	39811353	39812847	1494	1	8.489	58.809	392.235	2.79237	20	101	1	1	1	Ppp1r14c	786	in gene	MergedReg chr1 #599	0	1
16136	14	8473747	8474838	1091	1	6.029	41.765	203.418	2.7923	9	61	0	0	1	Arhgap24	36143	in gene	MergedReg chr14 #16136	0	1
48585	7	140659085	140664018	4933	3	8.642	59.552	1311.47	2.78471	26	144	0	0	0				MergedReg chr7 #48585	1	1
5880	1	265982898	265984363	1465	1	4.348	29.956	195.918	2.78442	9	47	0	0	1	Gbf1	79017	in gene	MergedReg chr1 #5880	0	1
47062	7	91238450	91239436	986	1	5.067	34.839	153.354	2.7815	12	62	0	0	0				MergedReg chr7 #47062	0	1
2916	1	154033574	154035182	1608	1	4.479	30.7	220.382	2.77699	9	50	0	0	1	Me3	172809	in gene	MergedReg chr1 #2916	0	1
27186	2	56933574	56935305	1731	1	6.283	42.852	331.146	2.76984	15	66	0	0	1	Wdr70	262083	downstream	MergedReg chr2 #27186	0	1
36921	4	97853931	97856349	2418	2	8.467	57.747	623.358	2.76982	22	126	0	0	0				MergedReg chr4 #36921	1	1
45452	6	137143117	137143793	676	1	5.429	36.905	111.374	2.76506	8	65	0	0	0				MergedReg chr6 #45452	0	1
17957	15	11778528	11779902	1374	1	4.698	31.907	195.715	2.76375	8	66	0	0	0				MergedReg chr15 #17957	0	1
40117	5	102340469	102342810	2341	1	5.652	38.37	401.001	2.76315	13	77	0	0	0				MergedReg chr5 #40117	0	1
12609	12	16287114	16288837	1723	1	6.074	41.204	316.94	2.76207	12	86	0	1	2	LOC679924, Eif3b	-4798, 22215	upstream, in gene	MergedReg chr12 #12609	0	1
20224	16	48928192	48929502	1310	1	6.78	45.878	268.304	2.75845	13	77	0	1	2	Cenpu, Acsl1	-7599, 75051	upstream, downstream	MergedReg chr16 #20224	0	1
8395	10	65421436	65423045	1609	1	5.863	39.667	284.929	2.75823	11	62	0	1	3	Fam222b, Nek8, Traf4	70995, 16819, 2562	downstream, in gene, in gene	MergedReg chr10 #8395	0	1
29888	2	250692936	250693803	867	1	4.222	28.556	110.527	2.7578	7	46	0	0	0				MergedReg chr2 #29888	0	1
31301	20	31821097	31823767	2670	1	7.398	49.94	595.267	2.75499	20	134	0	0	1	Tspan15	34759	in gene	MergedReg chr20 #31301	0	1
25765	19	50968284	50969382	1098	1	5.714	38.571	189.067	2.75494	11	62	0	0	1	Cdh13	120040	in gene	MergedReg chr19 #25765	0	1
1563	1	84376896	84377821	925	1	6.69	44.931	185.541	2.74763	13	85	0	0	1	RGD1307554	15638	in gene	MergedReg chr1 #1563	0	1
10220	10	106023758	106024985	1227	1	6.868	46.079	252.406	2.74615	14	95	0	1	1	LOC100912002	2665	downstream	MergedReg chr10 #10220	0	1
26609	2	29509118	29510640	1522	1	6.125	41.083	279.144	2.74576	13	92	0	0	0				MergedReg chr2 #26609	0	1
1408	1	80751148	80753289	2141	1	8.537	57.209	546.806	2.74444	22	153	0	1	1	Bcl3	-7132	upstream	MergedReg chr1 #1408	0	1
25794	19	52046312	52047522	1210	2	10.816	72.421	391.203	2.74324	25	127	0	0	2	Mlycd, Osgin1	13967, -9899	in gene, upstream	MergedReg chr19 #25794	1	1
2117	1	102385980	102387048	1068	1	6.147	41.147	196.183	2.74283	12	59	0	0	1	Myod1	-10024	upstream	MergedReg chr1 #2117	0	1
43669	6	46475019	46477159	2140	2	10.794	72.239	690.14	2.74255	25	149	0	0	0				MergedReg chr6 #43669	1	1
25761	19	50948054	50949449	1395	1	6.69	44.727	278.545	2.74107	12	75	0	0	1	Cdh13	99958	in gene	MergedReg chr19 #25761	0	1
38426	4	160591821	160593474	1653	1	5.102	34.077	251.47	2.73966	9	58	0	0	1	Tspan9	132401	in gene	MergedReg chr4 #38426	0	1
32210	3	11134591	11135656	1065	1	4.742	31.588	150.184	2.73581	10	61	0	0	1	Ppapdc3	20572	downstream	MergedReg chr3 #32210	0	1
45495	6	137741114	137741623	509	1	6.812	45.375	103.107	2.73575	10	72	0	0	2	Jag2, Nudt14	-7954, 3775	upstream, in gene	MergedReg chr6 #45495	0	1
4838	1	222375979	222378288	2309	3	14.722	97.736	1007.47	2.73092	42	166	0	0	1	Macrod1	66214	in gene	MergedReg chr1 #4838	1	1
49968	8	62412484	62413261	777	1	5.75	38.125	132.246	2.7291	9	62	0	0	1	Csk	11835	in gene	MergedReg chr8 #49968	0	1
2400	1	129220562	129221694	1132	1	4.857	32.086	162.149	2.72381	10	53	0	0	1	Igf1r	296207	downstream	MergedReg chr1 #2400	0	1
47392	7	104690573	104691162	589	1	6.056	39.944	105.031	2.72154	12	60	0	0	1	Asap1	260223	in gene	MergedReg chr7 #47392	0	1
661	1	44101116	44101690	574	1	6.833	45.056	115.456	2.72113	11	62	0	0	1	Scaf8	82437	in gene	MergedReg chr1 #661	0	1
16888	14	72530731	72532119	1388	1	7.349	48.419	300.025	2.71995	12	94	0	0	0				MergedReg chr14 #16888	0	1
52819	9	45998041	45999017	976	1	5.065	33.29	145.049	2.71645	8	59	0	0	1	Npas2	96991	in gene	MergedReg chr9 #52819	0	1
47228	7	98339845	98340698	853	1	4.5	29.5	112.337	2.71272	10	44	0	0	1	Fam91a1	37469	in gene	MergedReg chr7 #47228	0	1
39896	5	76427225	76428398	1173	1	6.568	43.027	225.315	2.71172	12	70	0	1	2	Ugcg, LOC102551074	40973, -3912	downstream, upstream	MergedReg chr5 #39896	0	1
3441	1	175593707	175599348	5641	1	6.757	44.182	1112.64	2.709	17	116	0	0	1	Ampd3	11225	in gene	MergedReg chr1 #3441	0	1
44454	6	102764290	102768057	3767	2	7.707	50.385	847.323	2.70875	26	101	0	0	1	Rad51b	292165	in gene	MergedReg chr6 #44454	1	1
33399	3	82364010	82366137	2127	1	5.864	38.333	363.992	2.70863	16	83	0	0	1	Cd82	3773	in gene	MergedReg chr3 #33399	0	1
41186	5	147487762	147488969	1207	1	6.579	42.921	231.275	2.70574	12	76	0	0	1	Sync	12214	in gene	MergedReg chr5 #41186	0	1
2333	1	128352219	128354283	2064	1	6.938	45.231	416.771	2.70472	15	114	0	0	0				MergedReg chr1 #2333	0	1
10211	10	105810100	105811191	1091	1	4.862	31.677	154.284	2.70381	7	55	0	0	1	Mfsd11	14551	in gene	MergedReg chr10 #10211	0	1
42223	5	165989167	165990310	1143	1	5.257	34.25	174.767	2.70379	12	70	0	1	2	LOC100360180, Kif1b	-7392, 143759	upstream, downstream	MergedReg chr5 #42223	0	1
476	1	28401694	28402801	1107	1	3.182	20.714	102.368	2.7026	6	30	0	0	0				MergedReg chr1 #476	0	1
32522	3	15582318	15583319	1001	1	5.742	37.258	166.497	2.69792	12	57	0	0	1	Ptgs1	22133	downstream	MergedReg chr3 #32522	0	1
53725	9	94300627	94302686	2059	1	6.828	44.281	407.029	2.69715	13	66	0	1	3	Chrnd, Chrng, Eif4e2	15106, -562, -8820	downstream, upstream, upstream	MergedReg chr9 #53725	0	1
377	1	23135798	23137384	1586	2	7.522	48.78	345.38	2.6971	21	125	0	0	0				MergedReg chr1 #377	1	1
32092	3	8777918	8778871	953	1	5.133	33.267	141.533	2.69622	12	45	0	0	1	Ccbl1	7221	in gene	MergedReg chr3 #32092	0	1
46160	7	28966632	28967789	1157	2	10.028	64.5	333.154	2.68527	21	123	0	0	1	Gnptab	10859	in gene	MergedReg chr7 #46160	1	1
26785	2	34556638	34558310	1672	1	8.604	55.283	412.648	2.68376	15	98	0	0	1	Adamts6	183340	in gene	MergedReg chr2 #26785	0	1
48765	7	143595158	143597380	2222	1	8.414	53.957	535.234	2.68095	22	112	0	0	1	Krt8	7476	downstream	MergedReg chr7 #48765	0	1
46658	7	60065404	60066565	1161	1	9.757	62.541	324.152	2.68029	15	97	0	0	1	Best3	94839	downstream	MergedReg chr7 #46658	0	1
8506	10	67489457	67491021	1564	1	6.362	40.694	284.131	2.67726	11	81	0	1	1	Adap2	-4608	upstream	MergedReg chr10 #8506	0	1
53344	9	79526596	79527280	684	1	5.905	37.667	115.019	2.67329	9	63	0	0	1	Mreg	18086	in gene	MergedReg chr9 #53344	0	1
46991	7	77286876	77288833	1957	2	10.677	68.048	594.509	2.67205	28	194	0	0	0				MergedReg chr7 #46991	1	1
39793	5	72706649	72707455	806	1	5.773	36.6	131.695	2.66445	14	70	0	0	0				MergedReg chr5 #39793	0	1
54145	9	112381273	112381962	689	1	9.773	61.864	190.287	2.66223	19	100	0	0	1	Man2a1	88229	in gene	MergedReg chr9 #54145	0	1
4615	1	219164076	219165222	1146	1	5.556	35.139	179.774	2.66095	12	64	0	0	2	Aldh3b1, Unc93b1	16887, -8353	in gene, upstream	MergedReg chr1 #4615	0	1
17181	14	84526969	84528464	1495	1	5.404	34.128	227.774	2.65886	11	63	0	0	0				MergedReg chr14 #17181	0	1
47489	7	114590469	114591532	1063	1	6.788	42.849	203.341	2.6582	14	77	0	0	1	Ptk2	20334	in gene	MergedReg chr7 #47489	0	1
17669	15	132471	133340	869	1	4.296	27.037	104.889	2.65387	9	37	0	0	1	Dlg5	12677	in gene	MergedReg chr15 #17669	0	1
540	1	35244414	35244868	454	1	8.4	52.733	106.878	2.65024	12	77	0	0	0				MergedReg chr1 #540	0	1
52817	9	45975947	45976603	656	1	7.95	49.7	145.55	2.64422	13	77	0	0	1	Npas2	74737	in gene	MergedReg chr9 #52817	0	1
17325	14	88767132	88767933	801	1	5.28	32.96	117.861	2.64211	14	51	0	0	1	Tns3	140538	in gene	MergedReg chr14 #17325	0	1
8507	10	67491584	67492931	1347	1	8.349	52.093	313.256	2.64141	19	95	0	1	1	Adap2	-2590	upstream	MergedReg chr10 #8507	0	1
44340	6	99385002	99385840	838	1	4.885	30.462	113.961	2.64058	9	44	0	0	1	Zbtb25	15344	in gene	MergedReg chr6 #44340	0	1
30131	20	3536675	3537496	821	1	6.4	39.88	146.167	2.63952	9	61	0	1	1	Cb707485	-1909	upstream	MergedReg chr20 #30131	0	1
54032	9	100882664	100883601	937	1	4.379	27.241	113.95	2.63711	7	40	0	1	2	Thap4, Atg4b	4975, -5318	in gene, upstream	MergedReg chr9 #54032	0	1
9986	10	102048683	102050206	1523	1	5.044	31.34	213.084	2.63536	9	49	0	0	1	Slc39a11	119655	in gene	MergedReg chr10 #9986	0	1
34642	3	150211729	150213015	1286	1	8.675	53.85	309.157	2.63401	15	104	0	0	1	Chmp4b	24097	in gene	MergedReg chr3 #34642	0	1
36478	4	64782008	64782856	848	1	4.609	28.593	108.245	2.63314	9	48	0	0	1	Dgki	49041	in gene	MergedReg chr4 #36478	0	1
10059	10	103787022	103788187	1165	1	9.139	56.611	294.428	2.63097	21	91	0	0	2	Tmem104, LOC102554289	50496, 4515	in gene, downstream	MergedReg chr10 #10059	0	1
34727	3	151422889	151424346	1457	1	5.267	32.6	212.046	2.62982	9	53	0	0	1	Uqcc1	50495	in gene	MergedReg chr3 #34727	0	1
17129	14	83676315	83677532	1217	2	10.526	65.053	353.435	2.62766	21	117	0	0	1	Rnf185	8350	in gene	MergedReg chr14 #17129	1	1
40829	5	136911241	136912707	1466	1	3.867	23.761	155.507	2.61931	9	35	0	0	1	St3gal3	53668	in gene	MergedReg chr5 #40829	0	1
15601	13	104383724	104385158	1434	1	6.222	38.222	244.689	2.61895	11	66	0	0	0				MergedReg chr13 #15601	0	1
27296	2	78123442	78124323	881	1	4.25	26.071	102.538	2.61691	8	35	0	0	1	LOC103689968	20521	in gene	MergedReg chr2 #27296	0	1
48203	7	126128566	126130252	1686	2	15.34	94.038	707.804	2.61595	32	161	0	0	1	Fbln1	32616	in gene	MergedReg chr7 #48203	1	1
36954	4	99080175	99081082	907	1	5.857	35.893	145.335	2.61547	11	87	0	0	1	Smyd1	44514	in gene	MergedReg chr4 #36954	0	1
30818	20	18535342	18537438	2096	1	9.825	60.185	563.16	2.61487	20	100	0	0	1	Ube2d1	-10980	upstream	MergedReg chr20 #30818	0	1
6145	1	276863848	276865323	1475	1	11.022	67.217	442.612	2.60844	19	136	0	0	0				MergedReg chr1 #6145	0	1
12443	12	11536815	11537418	603	1	6.684	40.737	109.663	2.60756	10	57	0	0	1	Trrap	90447	downstream	MergedReg chr12 #12443	0	1
29547	2	231112180	231112649	469	1	8.308	50.6	105.944	2.60656	12	79	0	0	1	Camk2d	211507	in gene	MergedReg chr2 #29547	0	1
34323	3	137943116	137944321	1205	1	7.816	47.553	255.81	2.60503	14	74	0	0	1	Bfsp1	41281	in gene	MergedReg chr3 #34323	0	1
51617	8	123923188	123923857	669	1	6.6	40.143	119.891	2.60461	13	59	0	0	0				MergedReg chr8 #51617	0	1
2284	1	125242576	125243811	1235	1	4.385	26.667	147.026	2.60441	10	43	0	0	1	Mcee	13706	in gene	MergedReg chr1 #2284	0	1
49341	8	33737318	33738286	968	1	3.967	24.1	104.146	2.60291	8	32	0	0	0				MergedReg chr8 #49341	0	1
11703	11	72550545	72550993	448	1	9.286	56.214	112.428	2.5978	15	84	0	1	2	LOC102550974, LOC102550747	12343, -4420	downstream, upstream	MergedReg chr11 #11703	0	1
45422	6	136327610	136328515	905	1	10.517	63.621	257.04	2.59678	15	114	0	1	1	Klc1	-1778	upstream	MergedReg chr6 #45422	0	1
44851	6	110554831	110555834	1003	1	5.065	30.613	137.075	2.59551	9	48	0	0	0				MergedReg chr6 #44851	0	1
17003	14	80391805	80393073	1268	1	7.025	42.45	240.297	2.59519	9	75	0	0	1	Cpz	-10515	upstream	MergedReg chr14 #17003	0	1
34042	3	120436694	120437745	1051	1	4.606	27.818	130.521	2.59443	8	45	0	0	1	Acoxl	22824	in gene	MergedReg chr3 #34042	0	1
3376	1	174339987	174340969	982	1	4.645	28	122.75	2.59168	9	49	0	0	2	Akip1, LOC499240	9848, 10003	downstream, in gene	MergedReg chr1 #3376	0	1
38270	4	153462751	153463969	1218	1	7.615	45.872	249.429	2.5907	13	85	0	1	1	Bid	1887	in gene	MergedReg chr4 #38270	0	1
35245	3	164154586	164156435	1849	2	10.621	63.879	527.287	2.58842	25	118	0	1	1	LOC103691968	-28	upstream	MergedReg chr3 #35245	1	1
27033	2	46045606	46046329	723	1	7.682	46.091	148.767	2.58493	15	64	0	0	1	Arl15	377115	in gene	MergedReg chr2 #27033	0	1
14752	13	72718675	72719286	611	2	13.263	79.474	216.78	2.58308	25	136	0	1	1	LOC102552819	-7427	upstream	MergedReg chr13 #14752	1	1
26790	2	34588294	34589457	1163	1	5	29.861	155.037	2.57826	8	41	0	0	1	Adamts6	214741	in gene	MergedReg chr2 #26790	0	1
40827	5	136901526	136902689	1163	1	8.568	51.162	265.631	2.57804	19	111	0	0	1	St3gal3	63535	in gene	MergedReg chr5 #40827	0	1
39423	5	58019939	58022590	2651	1	10.481	62.585	740.682	2.57804	21	141	1	2	3	Dnai1, LOC100912292, LOC103692336	73468, -1428, -1603	downstream, upstream, upstream	MergedReg chr5 #39423	0	1
14094	13	48125429	48126156	727	1	5.348	31.913	103.575	2.57707	11	55	0	0	1	Srgap2	161016	in gene	MergedReg chr13 #14094	0	1
5878	1	265971280	265972705	1425	1	5.4	32.222	204.984	2.57701	12	62	0	0	1	Gbf1	67379	in gene	MergedReg chr1 #5878	0	1
13528	12	44091242	44091893	651	1	8.85	52.8	153.45	2.57679	11	77	0	0	1	Fbxw8	45363	in gene	MergedReg chr12 #13528	0	1
26079	19	56487194	56488066	872	1	5.6	33.393	129.994	2.57605	13	48	0	0	1	LOC102546589	6311	downstream	MergedReg chr19 #26079	0	1
15898	13	113522805	113523448	643	1	6.7	39.85	114.391	2.57235	11	50	0	0	1	Plxna2	149557	in gene	MergedReg chr13 #15898	0	1
38425	4	160589196	160591411	2215	1	6.691	39.768	393.242	2.57131	19	75	0	0	1	Tspan9	134745	in gene	MergedReg chr4 #38425	0	1
27280	2	77819126	77820081	955	1	5.1	30.3	129.181	2.57075	9	51	0	0	0				MergedReg chr2 #27280	0	1
14552	13	69198680	69200037	1357	1	5.14	30.512	184.843	2.56954	10	64	0	0	1	Edem3	64263	downstream	MergedReg chr13 #14552	0	1
32777	3	45588006	45589234	1228	1	5.344	31.684	173.696	2.56776	9	47	0	0	1	LOC102546943	6837	in gene	MergedReg chr3 #32777	0	1
33398	3	82361866	82362579	713	1	6.35	37.591	119.653	2.56556	12	54	0	0	1	Cd82	6624	in gene	MergedReg chr3 #33398	0	1
15062	13	84341923	84342880	957	1	7.067	41.7	178.156	2.56088	13	66	0	0	2	Dusp27, Gpa33	-9542, 7803	upstream, in gene	MergedReg chr13 #15062	0	1
35552	3	175585648	175586313	665	1	8.143	48.048	142.643	2.56084	12	84	0	0	1	Lama5	15132	in gene	MergedReg chr3 #35552	0	1
35343	3	165258008	165259133	1125	1	5.4	31.829	159.855	2.55931	11	44	0	0	1	Nfatc2	101722	in gene	MergedReg chr3 #35343	0	1
34504	3	147760315	147761510	1195	1	4.972	29.29	156.257	2.55851	8	47	0	0	1	Csnk2a1	47102	downstream	MergedReg chr3 #34504	0	1
34014	3	119828912	119829699	787	1	7.095	41.76	146.719	2.55725	12	73	0	0	0				MergedReg chr3 #34014	0	1
26787	2	34564399	34565905	1506	1	7.075	41.575	279.518	2.55491	16	81	0	0	1	Adamts6	191018	in gene	MergedReg chr2 #26787	0	1
5277	1	244163852	244164674	822	1	4.654	27.346	100.35	2.55479	9	47	0	0	0				MergedReg chr1 #5277	0	1
43922	6	73474597	73475980	1383	1	5.186	30.419	187.81	2.55228	9	42	0	0	0				MergedReg chr6 #43922	0	1
7512	10	45758392	45760163	1771	1	6.019	35.286	278.98	2.5515	13	60	0	0	2	LOC102546363, Snap47	27940, 39475	downstream, in gene	MergedReg chr10 #7512	0	1
47339	7	102695857	102696773	916	1	5.517	32.276	131.986	2.54851	13	64	0	0	1	LOC100910797	47925	in gene	MergedReg chr7 #47339	0	1
31327	20	33040440	33041256	816	1	4.808	28.115	102.419	2.54783	8	51	0	0	0				MergedReg chr20 #31327	0	1
13748	12	49077470	49079187	1717	1	7.42	43.333	332.155	2.54598	18	78	0	0	1	LOC102551333	29728	downstream	MergedReg chr12 #13748	0	1
53770	9	96653955	96656162	2207	1	10.319	60.217	593.299	2.54487	17	105	0	0	0				MergedReg chr9 #53770	0	1
36022	4	28010534	28011933	1399	1	5.814	33.814	211.187	2.54002	10	62	0	0	0				MergedReg chr4 #36022	0	1
29353	2	220494865	220496923	2058	1	10.875	63.141	580.108	2.53756	23	155	0	0	1	Palmd	40110	in gene	MergedReg chr2 #29353	0	1
43923	6	73642712	73644823	2111	1	5.576	32.364	305.002	2.53709	9	51	0	0	1	Akap6	90557	in gene	MergedReg chr6 #43923	0	1
48246	7	126771992	126773029	1037	1	10.818	62.788	290.675	2.53706	18	88	0	0	2	Trmu, Celsr1	16372, 141826	in gene, downstream	MergedReg chr7 #48246	0	1
34096	3	122078944	122080162	1218	1	6.615	38.385	208.718	2.53673	12	67	0	0	2	LOC102546597, LOC103691885	-9805, 9632	upstream, downstream	MergedReg chr3 #34096	0	1
12637	12	17255217	17259136	3919	2	10.566	61.285	1072.21	2.5361	28	156	0	0	1	Zfand2a	5083	in gene	MergedReg chr12 #12637	1	1
27537	2	104208445	104210097	1652	1	8.712	50.481	372.297	2.53466	20	104	0	1	1	LOC103691515	-7882	upstream	MergedReg chr2 #27537	0	1
32559	3	22913659	22914360	701	1	6	34.682	108.536	2.53115	9	52	0	0	1	Psmb7	37709	in gene	MergedReg chr3 #32559	0	1
47064	7	91295494	91297941	2447	1	7.733	44.539	486.549	2.52597	16	86	0	0	0				MergedReg chr7 #47064	0	1
11704	11	72564185	72565360	1175	1	7.735	44.432	233.07	2.52213	17	82	0	0	1	LOC102550747	9583	downstream	MergedReg chr11 #11704	0	1
18511	15	41610626	41611535	909	1	9.357	53.679	217.831	2.52024	20	116	0	0	0				MergedReg chr15 #18511	0	1
3314	1	167468004	167468951	947	1	5.655	32.414	137.036	2.51902	11	48	0	0	1	Stim1	94583	in gene	MergedReg chr1 #3314	0	1
46990	7	77285930	77286573	643	1	6.1	34.95	100.325	2.51841	10	55	0	0	0				MergedReg chr7 #46990	0	1
13572	12	45208449	45209794	1345	1	9.405	53.881	323.527	2.51828	19	85	0	0	1	Suds3	9685	in gene	MergedReg chr12 #13572	0	1
13116	12	37011632	37012841	1209	1	4.447	25.474	137.491	2.51812	9	34	0	0	1	Ncor2	140327	in gene	MergedReg chr12 #13116	0	1
15077	13	85422833	85424207	1374	1	6.098	34.93	214.258	2.51806	11	59	0	0	1	Uck2	20456	in gene	MergedReg chr13 #15077	0	1
8924	10	77476756	77477986	1230	1	5.282	30.231	166.001	2.51687	8	42	0	0	0				MergedReg chr10 #8924	0	1
32575	3	23250463	23252023	1560	1	8.174	46.776	325.761	2.51665	23	92	0	0	1	Olfml2a	27775	in gene	MergedReg chr3 #32575	0	1
12035	11	83852649	83853718	1069	1	10.182	58.091	277.229	2.51229	19	103	0	1	2	RGD1563956, Chrd	-2531, 14360	upstream, downstream	MergedReg chr11 #12035	0	1
31730	20	50152181	50152997	816	1	5.731	32.692	119.092	2.51208	9	53	0	0	0				MergedReg chr20 #31730	0	1
7191	10	36912176	36913283	1107	1	6.286	35.857	177.204	2.51204	11	54	0	0	0				MergedReg chr10 #7191	0	1
48753	7	143033576	143034508	932	1	7.276	41.379	172.166	2.50768	11	77	0	1	1	C7H12orf80	-3842	upstream	MergedReg chr7 #48753	0	1
22778	17	77716052	77717973	1921	1	5.678	32.283	276.856	2.50732	13	87	0	0	1	Frmd4a	201198	in gene	MergedReg chr17 #22778	0	1
45036	6	123930735	123931493	758	1	10.261	58.333	197.395	2.50714	19	107	0	0	1	Tdp1	35254	in gene	MergedReg chr6 #45036	0	1
2634	1	141019859	141021772	1913	1	6.491	36.8	314.279	2.50319	15	64	0	0	1	Abhd2	22575	in gene	MergedReg chr1 #2634	0	1
39363	5	57117032	57117972	940	1	5.31	30.103	126.325	2.50312	11	45	0	0	1	B4galt1	51108	downstream	MergedReg chr5 #39363	0	1
24977	19	21271818	21273061	1243	1	8.667	49.128	272.617	2.50294	14	93	0	0	1	N4bp1	54301	downstream	MergedReg chr19 #24977	0	1
44649	6	106691297	106692806	1509	1	8.149	46.106	310.598	2.50026	17	79	0	0	1	Dpf3	279248	in gene	MergedReg chr6 #44649	0	1
1443	1	81272781	81273543	762	1	7.792	44.042	149.821	2.49881	20	57	0	0	1	Smg9	13715	in gene	MergedReg chr1 #1443	0	1
50951	8	103248145	103249522	1377	1	6.326	35.698	219.447	2.49648	16	57	0	0	1	U2surp	50237	in gene	MergedReg chr8 #50951	0	1
6143	1	276673221	276674262	1041	1	8.219	46.219	214.795	2.49145	15	69	0	0	0				MergedReg chr1 #6143	0	1
34461	3	146999319	147000089	770	1	5.417	30.458	104.699	2.49126	14	56	0	0	1	Nsfl1c	18781	in gene	MergedReg chr3 #34461	0	1
39311	5	48417753	48419352	1599	1	8.714	48.98	349.638	2.49079	15	89	0	0	2	Gabrr1, Pm20d2	73273, 18568	downstream, in gene	MergedReg chr5 #39311	0	1
44615	6	105199820	105201253	1433	1	5.634	31.667	202.584	2.49075	17	67	0	0	1	Cox16	13827	in gene	MergedReg chr6 #44615	0	1
24191	18	63114003	63114460	457	1	8.786	49.357	100.697	2.48998	14	69	0	0	1	Cidea	31370	downstream	MergedReg chr18 #24191	0	1
28888	2	200173710	200174900	1190	1	8.75	49.108	260.886	2.4886	20	98	0	0	0				MergedReg chr2 #28888	0	1
53724	9	94296995	94297906	911	1	5.182	29.071	118.231	2.488	11	40	0	1	2	Chrnd, Chrng	10900, -4768	downstream, upstream	MergedReg chr9 #53724	0	1
26793	2	34591988	34594029	2041	2	10.703	60.031	546.979	2.48769	26	122	0	0	1	Adamts6	218874	downstream	MergedReg chr2 #26793	1	1
6343	10	4591358	4593800	2442	2	6.571	36.831	401.524	2.48674	20	102	0	0	1	Txndc11	14110	in gene	MergedReg chr10 #6343	1	1
27263	2	62875167	62876771	1604	1	5.431	30.412	217.772	2.48535	9	59	0	0	1	RGD1306502	11079	in gene	MergedReg chr2 #27263	0	1
13534	12	44369039	44370646	1607	2	11.22	62.82	450.677	2.48515	31	160	0	0	1	Nos1	35697	in gene	MergedReg chr12 #13534	1	1
17033	14	81445444	81446810	1366	1	8.095	45.262	276.017	2.4832	13	92	0	0	1	Sh3bp2	26875	in gene	MergedReg chr14 #17033	0	1
51956	8	131673159	131674038	879	1	8.815	49.259	193.298	2.48235	20	83	0	0	1	LOC103690480	45582	in gene	MergedReg chr8 #51956	0	1
23310	18	28161301	28162130	829	1	9.423	52.654	194.867	2.48228	16	84	0	0	1	Sil1	140148	in gene	MergedReg chr18 #23310	0	1
5136	1	238898142	238902514	4372	3	9.358	52.255	1019.91	2.4813	26	122	0	1	1	LOC103691306	-1081	upstream	MergedReg chr1 #5136	1	1
33532	3	94008101	94009147	1046	1	6.531	36.469	170.297	2.48129	10	61	0	1	2	Fbxo3, Cd59	39794, -1857	downstream, upstream	MergedReg chr3 #33532	0	1
32019	3	7895361	7896878	1517	1	8.106	45.255	306.481	2.48102	16	78	0	0	1	Med27	11420	in gene	MergedReg chr3 #32019	0	1
22049	17	30159267	30160561	1294	1	6.675	37.2	214.896	2.47846	13	65	0	0	0				MergedReg chr17 #22049	0	1
35205	3	163911155	163912475	1320	1	10.171	56.561	333.306	2.47535	22	95	0	0	1	Kcnb1	23795	in gene	MergedReg chr3 #35205	0	1
28561	2	188914937	188917793	2856	1	8.155	45.322	577.856	2.47445	18	73	0	0	1	Kcnn3	72261	in gene	MergedReg chr2 #28561	0	1
15181	13	89489654	89490788	1134	1	7.306	40.472	204.889	2.46977	16	67	0	0	2	Cfap126, Sdhc	10163, 28718	in gene, downstream	MergedReg chr13 #15181	0	1
47609	7	117228014	117231247	3233	2	11.099	61.139	882.421	2.46166	25	123	0	0	1	Plec	61843	downstream	MergedReg chr7 #47609	1	1
27999	2	144845005	144846720	1715	1	5.37	29.556	226.288	2.46046	11	48	0	1	1	Dclk1	-3917	upstream	MergedReg chr2 #27999	0	1
19033	15	61583880	61584876	996	1	4.607	25.323	112.597	2.45855	11	41	0	0	0				MergedReg chr15 #19033	0	1
43012	6	10939048	10940480	1432	1	6.489	35.622	227.726	2.4567	20	57	0	0	1	Ttc7a	27381	in gene	MergedReg chr6 #43012	0	1
44375	6	99864068	99866706	2638	1	8.378	45.951	541.155	2.45542	18	96	0	0	2	Rab15, LOC102546646	4933, 12026	in gene, downstream	MergedReg chr6 #44375	0	1
35207	3	163916345	163917927	1582	1	8.08	44.3	312.869	2.45488	18	86	0	0	1	Kcnb1	18474	in gene	MergedReg chr3 #35207	0	1
10860	11	32789261	32790824	1563	1	6.959	38.122	266.003	2.45367	15	67	0	0	1	Runx1	70586	in gene	MergedReg chr11 #10860	0	1
50272	8	70596245	70597689	1444	1	7.911	43.333	279.343	2.45353	15	82	0	0	1	Igdcc4	4985	in gene	MergedReg chr8 #50272	0	1
43908	6	72766941	72768211	1270	1	6.086	33.325	188.941	2.45304	12	62	0	0	0				MergedReg chr6 #43908	0	1
29709	2	242086730	242087494	764	1	6.542	35.792	122.076	2.45183	10	55	0	0	1	Ppp3ca	177776	in gene	MergedReg chr2 #29709	0	1
39788	5	72490278	72494061	3783	2	8.025	43.873	740.944	2.45076	19	95	0	0	0				MergedReg chr5 #39788	1	1
29802	2	244415511	244416225	714	1	7.826	42.783	136.371	2.45069	16	66	0	0	0				MergedReg chr2 #29802	0	1
29569	2	231615315	231617797	2482	2	9.667	52.821	585.276	2.44997	33	111	0	0	1	LOC103691695	95247	in gene	MergedReg chr2 #29569	1	1
13678	12	47689515	47692172	2657	2	10.41	56.88	674.688	2.44995	39	97	1	1	2	Gltp, Trpv4	23287, -8072	downstream, upstream	MergedReg chr12 #13678	1	1
4507	1	216769001	216769990	989	1	4.222	23.064	101.832	2.44964	9	30	0	0	1	Cars	32156	in gene	MergedReg chr1 #4507	0	1
2632	1	141008545	141009850	1305	1	6.564	35.8	208.567	2.44731	11	56	0	0	1	Abhd2	10957	in gene	MergedReg chr1 #2632	0	1
36657	4	78693531	78695655	2124	2	14.439	78.627	745.552	2.44505	36	154	0	2	2	LOC102546557, Gpnmb	-2143, 146	upstream, in gene	MergedReg chr4 #36657	1	1
44461	6	102809881	102811054	1173	1	9.432	51.324	268.764	2.444	17	94	0	0	1	Rad51b	336459	in gene	MergedReg chr6 #44461	0	1
51159	8	111987008	111989447	2439	2	10.429	56.74	617.807	2.44377	25	114	0	0	1	Tmem108	277367	in gene	MergedReg chr8 #51159	1	1
39132	5	23541077	23541971	894	1	6	32.643	130.281	2.44374	10	62	0	0	0				MergedReg chr5 #39132	0	1
827	1	50299892	50301013	1121	1	7.657	41.657	208.471	2.44371	10	62	0	0	1	Pacrg	230179	in gene	MergedReg chr1 #827	0	1
53803	9	97301506	97302678	1172	1	6.028	32.778	171.499	2.44298	10	58	0	1	1	Iqca1	-3334	upstream	MergedReg chr9 #53803	0	1
49640	8	49257693	49258790	1097	1	6.543	35.543	174.065	2.44154	13	56	0	0	1	Ube4a	13655	in gene	MergedReg chr8 #49640	0	1
35873	4	13824892	13825904	1012	1	8.281	44.969	203.164	2.44105	20	77	0	0	1	Gnat3	52728	downstream	MergedReg chr4 #35873	0	1
53728	9	94325382	94326967	1585	1	10.674	57.898	409.68	2.43941	24	115	0	0	1	Eif4e2	15698	downstream	MergedReg chr9 #53728	0	1
43441	6	33592371	33593465	1094	1	6.059	32.794	160.164	2.43628	10	59	0	0	1	LOC102550373	30289	downstream	MergedReg chr6 #43441	0	1
24941	19	20898899	20899832	933	1	7.414	40.069	166.895	2.43416	12	70	0	0	0				MergedReg chr19 #24941	0	1
40820	5	136814286	136815664	1378	1	9.714	52.488	322.895	2.43385	21	81	0	0	1	St3gal3	150667	in gene	MergedReg chr5 #40820	0	1
1437	1	81247549	81248738	1189	1	6.737	36.395	193.186	2.43356	12	64	0	0	1	Kcnn4	20288	downstream	MergedReg chr1 #1437	0	1
44390	6	99972963	99976880	3917	2	17.131	92.385	1615.5	2.43105	46	187	0	0	2	Fntb, Max	90962, 36536	downstream, downstream	MergedReg chr6 #44390	1	1
24969	19	21251592	21254266	2674	3	12.301	66.277	791.182	2.42973	31	173	0	0	1	N4bp1	34791	in gene	MergedReg chr19 #24969	1	1
40506	5	125595978	125596473	495	1	9.4	50.6	111.817	2.4284	16	69	0	0	0				MergedReg chr5 #40506	0	1
30307	20	6306142	6306990	848	1	9.593	51.63	195.456	2.42816	18	92	0	0	1	Srsf3	18281	downstream	MergedReg chr20 #30307	0	1
17034	14	81461120	81462963	1843	2	10.759	57.862	476.07	2.42707	36	136	0	0	1	Sh3bp2	10961	in gene	MergedReg chr14 #17034	1	1
2603	1	137609656	137610247	591	1	7.944	42.579	112.34	2.4222	17	66	0	0	0				MergedReg chr1 #2603	0	1
29572	2	231710841	231711796	955	2	10.567	56.633	241.449	2.42208	19	106	0	1	1	LOC103691695	485	in gene	MergedReg chr2 #29572	1	1
16271	14	17055157	17056058	901	1	5.321	28.5	114.636	2.42119	10	50	0	0	1	Scarb2	-8566	upstream	MergedReg chr14 #16271	0	1
11412	11	64937811	64939852	2041	1	10.719	57.078	520.072	2.41276	18	91	0	0	1	Popdc2	15863	in gene	MergedReg chr11 #11412	0	1
31823	3	2743909	2744938	1029	1	5.906	31.438	144.418	2.41226	10	48	0	0	1	Traf2	26263	downstream	MergedReg chr3 #31823	0	1
40807	5	136669163	136670660	1497	1	8.979	47.787	319.362	2.41199	17	74	1	1	1	Slc6a9	237	in gene	MergedReg chr5 #40807	0	1
29545	2	231107375	231108794	1419	1	9.614	51.136	323.937	2.41113	20	87	0	0	1	Camk2d	207177	in gene	MergedReg chr2 #29545	0	1
53361	9	79783222	79784005	783	1	7.32	38.92	136.046	2.4106	11	62	0	0	1	March4	115127	in gene	MergedReg chr9 #53361	0	1
3168	1	165877983	165880496	2513	3	13.899	73.899	829.054	2.41057	37	153	0	0	2	Fam168a, Relt	155972, 22773	in gene, downstream	MergedReg chr1 #3168	1	1
48720	7	142865589	142866821	1232	1	9.718	51.641	284.026	2.40979	21	98	0	1	3	Acvr1b, LOC103692984, Grasp	49031, 5890, -3580	downstream, in gene, upstream	MergedReg chr7 #48720	0	1
52000	8	132484459	132485349	890	1	5.536	29.393	116.785	2.40856	10	47	0	0	1	Lars2	43626	in gene	MergedReg chr8 #52000	0	1
7223	10	37358068	37358918	850	1	7.481	39.704	150.662	2.40798	15	55	0	0	0				MergedReg chr10 #7223	0	1
47063	7	91293737	91295355	1618	1	7.917	42	303.375	2.40736	20	79	0	0	0				MergedReg chr7 #47063	0	1
4155	1	204732701	204734869	2168	1	8.309	44.044	426.283	2.4062	16	74	0	0	1	Fam53b	71953	in gene	MergedReg chr1 #4155	0	1
30299	20	6185874	6190085	4211	3	17	90.083	1693.48	2.40572	44	210	0	0	1	Pxt1	8969	downstream	MergedReg chr20 #30299	1	1
47346	7	102782144	102783618	1474	1	6.289	33.298	219.113	2.40453	14	66	0	0	1	LOC100910797	134491	in gene	MergedReg chr7 #47346	0	1
53383	9	80251025	80253928	2903	1	7.396	39.154	507.429	2.40434	19	92	0	0	0				MergedReg chr9 #53383	0	1
20046	16	26847907	26849677	1770	1	5.83	30.727	242.798	2.39794	17	75	0	0	2	Klhl2, Msmo1	93551, -10649	in gene, upstream	MergedReg chr16 #20046	0	1
50314	8	70995582	70996785	1203	1	4.553	23.974	128.753	2.39658	9	37	0	1	2	Mtfmt, Spg21	44010, 1651	downstream, in gene	MergedReg chr8 #50314	0	1
42838	6	7371481	7373928	2447	3	15.948	83.896	916.489	2.39523	25	151	0	0	1	LOC102548121	43680	in gene	MergedReg chr6 #42838	1	1
2260	1	124891537	124892556	1019	1	10.219	53.719	244.373	2.39418	20	93	0	0	0				MergedReg chr1 #2260	0	1
41083	5	144311700	144312586	886	1	5.857	30.714	121.485	2.39066	10	46	0	0	1	Col8a2	3613	in gene	MergedReg chr5 #41083	0	1
10456	10	109334978	109335607	629	1	7.684	40.263	113.06	2.38953	11	53	0	1	1	Slc38a10	-1384	upstream	MergedReg chr10 #10456	0	1
26526	2	25331170	25331967	797	1	8.25	43.208	153.736	2.38883	14	76	0	0	0				MergedReg chr2 #26526	0	1
39583	5	61060895	61062608	1713	2	12.759	66.704	510.107	2.38626	35	186	0	0	0				MergedReg chr5 #39583	1	1
16957	14	79915227	79917218	1991	2	16.397	85.667	761.442	2.38531	56	193	0	0	2	Sorcs2, Afap1	377311, 118876	downstream, downstream	MergedReg chr14 #16957	1	1
51014	8	104746845	104747785	940	1	10.267	53.6	224.929	2.38422	18	108	0	0	1	Pxylp1	43324	in gene	MergedReg chr8 #51014	0	1
37395	4	120286645	120290870	4225	4	15.296	79.811	1505.36	2.38343	44	207	0	0	1	Eefsec	101445	in gene	MergedReg chr4 #37395	1	1
26501	2	23765270	23766105	835	1	8.346	43.5	162.154	2.38186	14	62	0	1	1	Lhfpl2	-5021	upstream	MergedReg chr2 #26501	0	1
40258	5	114592779	114594674	1895	1	6.186	32.22	272.575	2.38088	10	75	0	0	1	Fggy	76859	in gene	MergedReg chr5 #40258	0	1
10366	10	107298095	107298974	879	1	6.593	34.333	134.726	2.38059	11	45	0	0	1	Usp36	25821	in gene	MergedReg chr10 #10366	0	1
40158	5	105068272	105069230	958	1	4.933	25.667	109.772	2.37938	9	42	0	0	0				MergedReg chr5 #40158	0	1
25882	19	53794725	53798607	3882	2	11.025	57.339	993.705	2.37874	32	146	0	2	2	LOC102551361, LOC103694350	1974, -2595	in gene, upstream	MergedReg chr19 #25882	1	1
15419	13	98805733	98806645	912	1	7.107	36.857	150.061	2.37463	14	68	0	0	0				MergedReg chr13 #15419	0	1
51288	8	116432411	116434491	2080	1	10.8	56	520	2.3744	24	107	0	0	3	Slc38a3, Gnat1, Sema3f	-9697, 4587, 36464	upstream, in gene, downstream	MergedReg chr8 #51288	0	1
21569	17	15709425	15711748	2323	2	10.959	56.781	588.849	2.37329	32	173	0	0	1	Bicd2	7449	in gene	MergedReg chr17 #21569	1	1
45746	7	11665984	11668512	2528	2	17.316	89.7	1012.33	2.373	52	184	0	0	2	Lmnb2, Timm13	9378, -10092	in gene, upstream	MergedReg chr7 #45746	1	1
51421	8	117726386	117728989	2603	1	8.951	46.346	538.565	2.37232	19	91	0	2	3	Col7a1, Ucn2, Pfkfb4	33246, 471, -5668	downstream, in gene, upstream	MergedReg chr8 #51421	0	1
26006	19	55351592	55352924	1332	2	13.61	70.439	418.86	2.37171	27	101	0	0	1	Piezo1	15426	in gene	MergedReg chr19 #26006	1	1
32573	3	23241970	23243397	1427	1	10.778	55.756	355.196	2.37104	22	107	0	0	1	Olfml2a	19215	in gene	MergedReg chr3 #32573	0	1
13299	12	39031504	39032067	563	1	7.778	40.222	101.094	2.37051	12	58	0	0	2	LOC102546746, Kdm2b	-9604, 9785	upstream, in gene	MergedReg chr12 #13299	0	1
38303	4	153757704	153760155	2451	3	16.013	82.79	905.885	2.37021	45	172	0	0	1	Pex26	11212	in gene	MergedReg chr4 #38303	1	1
816	1	49493273	49494024	751	1	6.579	34	113.991	2.36959	10	46	0	0	1	Park2	576350	in gene	MergedReg chr1 #816	0	1
1302	1	79984839	79985749	910	1	5.857	30.25	122.891	2.3687	19	40	0	1	3	Rsph6a, Dmwd, Dmpk	25758, 4009, -3726	downstream, in gene, upstream	MergedReg chr1 #1302	0	1
12324	12	6778892	6780287	1395	1	8.721	44.953	279.953	2.36585	18	74	0	1	1	LOC102551624	718	in gene	MergedReg chr12 #12324	0	1
34803	3	154245099	154248061	2962	3	13.728	70.685	934.683	2.36428	39	179	0	0	1	Ctnnbl1	34335	in gene	MergedReg chr3 #34803	1	1
52498	9	27152688	27153567	879	1	6	30.889	121.212	2.36406	12	50	0	0	1	LOC100361830	39042	in gene	MergedReg chr9 #52498	0	1
27371	2	80698448	80699895	1447	1	7.956	40.956	264.568	2.36396	18	66	0	0	2	Trio, LOC103691490	69960, 10817	in gene, in gene	MergedReg chr2 #27371	0	1
10896	11	33196049	33201429	5380	3	12.837	65.976	1584.6	2.36163	44	139	0	0	0				MergedReg chr11 #10896	1	1
13957	13	34328240	34329197	957	1	8	41.1	175.592	2.36107	14	83	0	0	0				MergedReg chr13 #13957	0	1
37433	4	120777128	120779593	2465	1	8.636	44.364	488.202	2.36095	17	115	0	0	3	Mgll, Abtb1, Podxl2	106922, 6447, 38975	downstream, downstream, downstream	MergedReg chr4 #37433	0	1
54274	9	119094314	119099933	5619	4	15.32	78.503	1969.23	2.35733	70	165	0	1	2	Dlgap1, LOC102555426	510937, 2339	in gene, in gene	MergedReg chr9 #54274	1	1
53942	9	98651527	98652984	1457	2	15.533	79.378	516.311	2.3534	34	136	0	0	1	Traf3ip1	30758	in gene	MergedReg chr9 #53942	1	1
24328	18	69797884	69799481	1597	1	8.02	40.98	292.165	2.35325	19	77	0	0	0				MergedReg chr18 #24328	0	1
47337	7	102689821	102692146	2325	4	12.356	63.055	654.477	2.3514	25	126	0	0	1	LOC100910797	42593	in gene	MergedReg chr7 #47337	1	1
31670	20	47629712	47630558	846	1	6.4	32.654	123.327	2.35112	14	58	0	0	1	Scml4	33604	in gene	MergedReg chr20 #31670	0	1
50175	8	68619127	68620889	1762	1	7.527	38.382	301.916	2.35028	13	86	0	0	1	Smad3	58341	in gene	MergedReg chr8 #50175	0	1
31738	20	50355705	50356797	1092	1	5.735	29.235	142.521	2.34983	11	50	0	0	0				MergedReg chr20 #31738	0	1
20625	16	70885624	70887179	1555	1	6.694	34.102	236.735	2.34892	14	57	0	0	1	Hgsnat	9840	in gene	MergedReg chr16 #20625	0	1
31431	20	38476400	38477157	757	1	5.909	30.083	101.664	2.34796	15	50	0	0	0				MergedReg chr20 #31431	0	1
11702	11	72549868	72550405	537	1	9.176	46.706	111.969	2.34767	15	68	0	1	2	LOC102550974, LOC102550747	11710, -5053	downstream, upstream	MergedReg chr11 #11702	0	1
35210	3	163936052	163936609	557	1	8.056	41	101.951	2.34749	14	53	1	2	2	Kcnb1, LOC102552303	-720, -75	upstream, upstream	MergedReg chr3 #35210	0	1
46778	7	65431962	65433415	1453	1	7.935	40.348	261.722	2.3462	17	90	0	0	0				MergedReg chr7 #46778	0	1
22197	17	37905285	37907774	2489	1	6.922	35.195	391.073	2.34611	13	72	0	0	0				MergedReg chr17 #22197	0	1
12938	12	25273838	25274839	1001	1	5.387	27.387	122.386	2.34594	7	42	0	0	1	Gtf2ird1	10315	in gene	MergedReg chr12 #12938	0	1
6121	1	276034541	276035706	1165	1	8.139	41.306	214.828	2.34343	20	69	0	0	0				MergedReg chr1 #6121	0	1
24761	19	11300200	11301172	972	1	5.833	29.6	128.443	2.34329	14	47	1	1	2	Mt1a, Mt2A	2321, 8054	downstream, downstream	MergedReg chr19 #24761	0	1
25968	19	55038345	55040372	2027	1	8.79	44.587	403.473	2.34269	20	91	0	0	0				MergedReg chr19 #25968	0	1
26529	2	25391724	25392342	618	1	7.421	37.632	103.824	2.34227	16	55	0	0	1	LOC103691432	8255	downstream	MergedReg chr2 #26529	0	1
19377	16	1643761	1645280	1519	1	8.583	43.521	295.127	2.34216	20	94	0	0	0				MergedReg chr16 #19377	0	1
16714	14	59375907	59376931	1024	1	7.469	37.844	173.001	2.34108	15	77	0	0	0				MergedReg chr14 #16714	0	1
7230	10	37397204	37398197	993	1	8.581	43.387	192.336	2.33805	19	60	0	0	0				MergedReg chr10 #7230	0	1
38021	4	147545905	147547020	1115	1	5.514	27.857	138.663	2.33687	11	40	0	0	1	Raf1	46307	in gene	MergedReg chr4 #38021	0	1
51149	8	111886478	111887222	744	1	9.304	47	156.107	2.33674	19	70	0	1	1	LOC102550226	-5619	upstream	MergedReg chr8 #51149	0	1
35201	3	163879980	163881613	1633	1	8.451	42.647	310.904	2.33525	21	64	0	0	1	Kcnb1	54814	in gene	MergedReg chr3 #35201	0	1
51754	8	127965897	127968242	2345	2	9.151	46.055	482.138	2.33136	33	101	0	0	1	Oxsr1	42882	in gene	MergedReg chr8 #51754	1	1
22078	17	31255725	31257950	2225	1	6.391	32.159	319.436	2.33111	13	73	0	0	1	Slc22a23	20822	in gene	MergedReg chr17 #22078	0	1
22756	17	76400907	76405055	4148	3	12.364	62.07	1149.4	2.32775	35	144	0	1	2	Nudt5, Cdc123	7332, -7648	in gene, upstream	MergedReg chr17 #22756	1	1
35225	3	164034466	164035249	783	2	11.042	55.417	193.712	2.32733	20	108	0	0	1	B4galt5	20704	downstream	MergedReg chr3 #35225	1	1
20804	16	77144964	77145928	964	1	10.333	51.833	223.067	2.32661	20	83	0	1	1	Csmd1	-7377	upstream	MergedReg chr16 #20804	0	1
39968	5	79364400	79365465	1065	1	7.97	39.97	190.036	2.32627	19	82	0	1	1	Atp6v1g1	-2731	upstream	MergedReg chr5 #39968	0	1
33326	3	80539082	80539793	711	1	10.636	53.318	169.237	2.32567	22	72	0	1	2	F2, LOC103691846	3556, -5555	in gene, upstream	MergedReg chr3 #33326	0	1
8452	10	66426468	66429924	3456	4	13.639	68.37	1054.85	2.32563	29	135	0	0	1	Ksr1	54177	in gene	MergedReg chr10 #8452	1	1
41652	5	154358208	154360041	1833	2	10.845	54.276	444.142	2.32328	29	94	0	0	1	Tceb3	4200	in gene	MergedReg chr5 #41652	1	1
26938	2	44158878	44159785	907	1	7.931	39.69	160.709	2.3232	14	78	0	0	2	Ankrd55, LOC103691456	63271, 7589	in gene, in gene	MergedReg chr2 #26938	0	1
50036	8	64039203	64040174	971	1	5.633	28.133	121.952	2.32029	12	53	0	0	0				MergedReg chr8 #50036	0	1
52775	9	43927358	43928035	677	1	7.5	37.455	113.201	2.3202	16	65	0	0	1	Inpp4a	37809	in gene	MergedReg chr9 #52775	0	1
39361	5	57049939	57052095	2156	2	9.388	46.821	450.652	2.31827	26	96	0	0	2	Dnaja1, Smu1	22550, 10296	downstream, in gene	MergedReg chr5 #39361	1	1
6807	10	16138017	16139423	1406	2	13.07	65.163	409.014	2.31779	30	109	0	0	0				MergedReg chr10 #6807	1	1
24889	19	19373985	19374670	685	1	8.714	43.381	132.661	2.31566	12	68	0	0	1	Nod2	15038	in gene	MergedReg chr19 #24889	0	1
3449	1	175618183	175619132	949	1	5.483	27.241	115.409	2.31274	9	37	0	0	1	Ampd3	33355	in gene	MergedReg chr1 #3449	0	1
35474	3	171347316	171348755	1439	1	8.533	42.378	272.241	2.31219	16	62	0	1	1	Pmepa1	-5373	upstream	MergedReg chr3 #35474	0	1
13580	12	45889298	45893169	3871	2	10.38	51.504	890.053	2.31088	31	135	0	0	1	Srrm4	51937	downstream	MergedReg chr12 #13580	1	1
51991	8	132360448	132361646	1198	1	5.471	27.105	144.963	2.30868	11	44	0	0	0				MergedReg chr8 #51991	0	1
47393	7	104696953	104698897	1944	2	11.262	55.721	483.579	2.30676	37	139	0	0	1	Asap1	253165	in gene	MergedReg chr7 #47393	1	1
43977	6	75255259	75255909	650	1	7.529	37.238	108.057	2.30625	15	55	0	0	0				MergedReg chr6 #43977	0	1
27992	2	144645743	144647128	1385	1	8.558	42.302	261.555	2.30538	16	83	1	1	1	LOC103691558	274	in gene	MergedReg chr2 #27992	0	1
43954	6	75033498	75034467	969	1	9.613	47.484	205.411	2.30438	18	97	0	0	0				MergedReg chr6 #43954	0	1
36595	4	78065388	78066377	989	1	9.065	44.742	197.544	2.30325	16	70	0	0	1	Zfp467	12081	downstream	MergedReg chr4 #36595	0	1
9979	10	101571516	101573068	1552	2	11.225	55.327	383.337	2.30127	20	102	0	0	1	LOC102549836	4760	in gene	MergedReg chr10 #9979	1	1
11407	11	64909442	64910177	735	1	6.864	33.609	110.28	2.29173	10	56	0	0	2	Pla1a, Popdc2	27784, 44885	in gene, downstream	MergedReg chr11 #11407	0	1
51523	8	119349231	119350885	1654	2	12.615	61.731	455.817	2.29085	40	157	0	0	0				MergedReg chr8 #51523	1	1
8454	10	66433830	66434894	1064	1	10.182	49.818	236.636	2.29065	16	94	0	0	1	Ksr1	48011	in gene	MergedReg chr10 #8454	0	1
35222	3	164030272	164031467	1195	1	8.432	41.184	219.709	2.28814	15	56	0	0	1	B4galt5	24692	downstream	MergedReg chr3 #35222	0	1
38952	5	5652127	5653034	907	1	8.103	39.552	160.15	2.28722	20	66	0	0	1	Ncoa2	186376	in gene	MergedReg chr5 #38952	0	1
6810	10	16192211	16193809	1598	1	9.8	47.78	340.859	2.28555	26	102	0	0	0				MergedReg chr10 #6810	0	1
33437	3	82860676	82861317	641	1	7.6	37	105.879	2.28345	11	63	0	1	1	RGD1564664	-4825	upstream	MergedReg chr3 #33437	0	1
40823	5	136829297	136830309	1012	1	8.062	39.219	177.186	2.28234	16	72	0	1	2	St3gal3, LOC102553361	135839, 154	in gene, in gene	MergedReg chr5 #40823	0	1
47376	7	104392525	104394208	1683	1	7.585	36.849	276.861	2.2804	24	94	0	0	0				MergedReg chr7 #47376	0	1
18509	15	41591759	41592413	654	1	7.3	35.45	103.501	2.27982	11	55	0	0	1	Sgcg	3189	in gene	MergedReg chr15 #18509	0	1
47361	7	103107492	103108210	718	1	7.273	35.227	112.915	2.27606	9	47	0	0	0				MergedReg chr7 #47361	0	1
51901	8	130618357	130619288	931	1	5.621	27.172	112.934	2.27322	9	34	0	0	2	Fam198a, Pomgnt2	37750, 12320	downstream, in gene	MergedReg chr8 #51901	0	1
47173	7	97687895	97690396	2501	1	6.436	31.103	347.271	2.27282	15	61	0	0	1	Zhx2	129939	in gene	MergedReg chr7 #47173	0	1
15207	13	89712543	89713836	1293	1	7.39	35.683	205.974	2.27159	13	45	0	0	2	Dedd, Nit1	4712, 12617	in gene, downstream	MergedReg chr13 #15207	0	1
50327	8	71101336	71103354	2018	2	16.413	79.159	713.138	2.26991	27	164	0	0	1	Plekho2	16623	in gene	MergedReg chr8 #50327	1	1
36837	4	85526638	85529444	2806	2	11.682	56.307	705.346	2.26903	22	102	0	0	1	Fam188b	100276	in gene	MergedReg chr4 #36837	1	1
36905	4	89376377	89377864	1487	1	8.66	41.681	276.695	2.26695	18	71	0	0	0				MergedReg chr4 #36905	0	1
48430	7	137873897	137874801	904	1	6.75	32.464	131.015	2.26588	11	49	0	0	0				MergedReg chr7 #48430	0	1
51903	8	130621405	130622761	1356	1	7.605	36.535	221.167	2.26426	14	48	0	0	2	Fam198a, Pomgnt2	41011, 9059	downstream, in gene	MergedReg chr8 #51903	0	1
18818	15	55066212	55067567	1355	1	9	43.191	261.267	2.26273	26	81	0	0	1	Rcbtb2	37502	in gene	MergedReg chr15 #18818	0	1
2977	1	162388792	162390614	1822	1	8.351	40.053	325.788	2.26189	14	77	0	1	2	Thrsp, LOC102557251	-4128, 17019	upstream, downstream	MergedReg chr1 #2977	0	1
26127	19	57042844	57044275	1431	1	8	38.356	245.033	2.26138	13	60	0	1	1	Galnt2	-292	upstream	MergedReg chr19 #26127	0	1
14830	13	75029497	75030366	869	1	6.074	29.111	112.935	2.26085	9	43	0	0	0				MergedReg chr13 #14830	0	1
30227	20	5142870	5144222	1352	1	7.262	34.786	209.958	2.26007	14	66	0	0	2	Bag6, Prrc2a	18222, 11810	downstream, in gene	MergedReg chr20 #30227	0	1
12445	12	11538250	11539362	1112	1	6.857	32.8	162.829	2.25805	10	49	0	0	1	Trrap	88757	in gene	MergedReg chr12 #12445	0	1
22178	17	36578306	36578989	683	1	8.905	42.524	129.66	2.25559	17	71	0	0	1	Cdkal1	127615	in gene	MergedReg chr17 #22178	0	1
39555	5	60757830	60759003	1173	1	10.472	50	261.83	2.25539	18	90	0	0	1	Frmpd1	6044	in gene	MergedReg chr5 #39555	0	1
20227	16	48932623	48933643	1020	1	6.156	29.375	133.761	2.25452	13	53	0	0	1	Acsl1	70765	downstream	MergedReg chr16 #20227	0	1
26310	2	2894679	2896082	1403	1	6.773	32.295	202.276	2.25344	11	54	0	1	2	Arsk, Ttc37	-4321, 4077	upstream, in gene	MergedReg chr2 #26310	0	1
37859	4	140891078	140892117	1039	1	7.125	33.969	157.562	2.25326	15	46	0	0	2	Arl8b, Edem1	53852, 4992	downstream, in gene	MergedReg chr4 #37859	0	1
14041	13	44412944	44413919	975	1	9.233	43.967	191.374	2.25155	19	78	0	0	0				MergedReg chr13 #14041	0	1
33315	3	80321612	80322196	584	1	8.056	38.278	99.7962	2.24838	16	62	0	0	1	RGD1309540	27241	in gene	MergedReg chr3 #33315	0	1
25783	19	51543495	51544092	597	1	9.167	43.556	116.085	2.24835	19	70	0	0	2	Cdh13, Ggt5	695000, 9525	in gene, downstream	MergedReg chr19 #25783	0	1
50830	8	90527985	90529964	1979	2	9.532	45.274	399.988	2.24783	24	101	0	0	0				MergedReg chr8 #50830	1	1
7219	10	37337107	37338160	1053	1	7.091	33.667	158.265	2.24727	15	51	0	0	0				MergedReg chr10 #7219	0	1
30311	20	6313402	6316858	3456	3	11.648	55.296	853.138	2.24709	29	104	0	0	0				MergedReg chr20 #30311	1	1
25786	19	51608460	51609811	1351	1	10.762	51.048	307.883	2.24591	22	88	0	0	1	Cdh13	760342	in gene	MergedReg chr19 #25786	0	1
53363	9	79954300	79955724	1424	1	10	47.422	301.468	2.24556	22	84	0	0	1	Smarcal1	11255	in gene	MergedReg chr9 #53363	0	1
10248	10	106214762	106215834	1072	1	8.909	42.242	202.158	2.24534	15	75	0	0	1	Sept9	6990	in gene	MergedReg chr10 #10248	0	1
29049	2	206864421	206865029	608	1	10.263	48.632	132.001	2.24445	17	67	0	1	2	LOC103691657, LOC103691658	-6790, 33681	upstream, downstream	MergedReg chr2 #29049	0	1
40154	5	105027541	105030311	2770	1	8.905	42.172	521.502	2.2436	19	86	0	0	1	LOC102547558	4025	downstream	MergedReg chr5 #40154	0	1
21505	17	13061849	13063120	1271	1	8.475	40.125	227.674	2.24322	15	66	0	0	0				MergedReg chr17 #21505	0	1
9074	10	83608351	83609486	1135	1	8.972	42.417	214.925	2.24114	16	59	0	0	1	LOC102547047	27515	in gene	MergedReg chr10 #9074	0	1
40657	5	128787707	128790277	2570	2	16	75.642	867.857	2.24112	42	150	0	0	1	Osbpl9	50443	in gene	MergedReg chr5 #40657	1	1
19442	16	2033596	2035259	1663	1	6.923	32.712	242.857	2.24035	14	67	0	0	1	Zcchc24	13865	in gene	MergedReg chr16 #19442	0	1
28539	2	188844052	188850665	6613	6	19.309	91.227	2693.23	2.24019	46	162	0	1	1	Kcnn3	3254	in gene	MergedReg chr2 #28539	1	1
34636	3	150164564	150165170	606	1	9.211	43.474	117.613	2.23872	15	60	0	0	1	Zfp966	50015	in gene	MergedReg chr3 #34636	0	1
10895	11	33168052	33171705	3653	2	9.432	44.483	725.43	2.23762	50	112	0	0	0				MergedReg chr11 #10895	1	1
51217	8	115101478	115102758	1280	2	11.5	54.1	309.143	2.23399	22	110	0	0	0				MergedReg chr8 #51217	1	1
46480	7	41265315	41266464	1149	1	8.417	39.583	203.04	2.2335	13	68	0	0	0				MergedReg chr7 #46480	0	1
28976	2	203995544	204000358	4814	2	12.527	58.867	1265.11	2.23242	58	135	0	0	1	Atp1a1	34072	downstream	MergedReg chr2 #28976	1	1
36669	4	79367379	79368420	1041	1	5.606	26.333	122.378	2.23183	11	40	0	0	0				MergedReg chr4 #36669	0	1
29455	2	226557911	226559443	1532	2	13.521	63.5	434.295	2.23155	56	165	0	1	1	Bcar3	-4373	upstream	MergedReg chr2 #29455	1	1
26826	2	39186346	39187665	1319	2	12.25	57.463	338.365	2.22985	34	98	0	0	0				MergedReg chr2 #26826	1	1
8771	10	75285466	75286847	1381	2	10.744	50.372	310.552	2.22909	22	86	0	1	1	Dynll2	-4915	upstream	MergedReg chr10 #8771	1	1
4976	1	226188917	226191280	2363	2	15.865	74.324	784.052	2.22798	32	161	0	0	0				MergedReg chr1 #4976	1	1
50057	8	64475830	64476886	1056	1	8.576	40.151	189.283	2.22706	15	68	0	1	2	Parp6, Pkm	36425, -4586	downstream, upstream	MergedReg chr8 #50057	0	1
38016	4	147506150	147507909	1759	1	8.818	41.236	323.813	2.22538	28	102	0	2	2	LOC100361147, Mkrn2	-1690, -7091	upstream, upstream	MergedReg chr4 #38016	0	1
34804	3	154248553	154249551	998	1	6.516	30.452	135.675	2.22448	12	54	0	0	1	Ctnnbl1	36807	in gene	MergedReg chr3 #34804	0	1
40261	5	114626102	114627157	1055	1	5.485	25.606	120.6	2.22292	11	42	0	0	1	Fggy	109762	in gene	MergedReg chr5 #40261	0	1
38424	4	160581126	160582160	1034	1	7.156	33.406	154.204	2.22288	16	45	0	0	1	Tspan9	143405	in gene	MergedReg chr4 #38424	0	1
11884	11	79429519	79431375	1856	1	7.5	34.983	289.859	2.22169	24	71	0	0	1	Lpp	397184	in gene	MergedReg chr11 #11884	0	1
27482	2	94807642	94808582	940	1	8.8	41.033	172.192	2.22121	13	89	0	0	0				MergedReg chr2 #27482	0	1
1301	1	79983830	79984698	868	1	6.519	30.37	117.684	2.21992	15	41	0	1	3	Rsph6a, Dmwd, Dmpk	24728, 2979, -4756	downstream, in gene, upstream	MergedReg chr1 #1301	0	1
3421	1	175486496	175487583	1087	2	21.5	100.059	485.554	2.21844	47	166	0	1	1	LOC691073	2476	downstream	MergedReg chr1 #3421	1	1
2266	1	124936667	124939154	2487	1	10.167	47.269	524.813	2.217	22	131	0	0	0				MergedReg chr1 #2266	0	1
50201	8	68730590	68731068	478	1	10.133	47.067	100.438	2.21565	18	77	0	0	0				MergedReg chr8 #50201	0	1
32148	3	9257942	9259072	1130	1	6.722	31.222	157.504	2.2156	10	50	0	0	2	Aif1l, Lamc3	4121, 68623	in gene, downstream	MergedReg chr3 #32148	0	1
39886	5	76131862	76132922	1060	1	6.879	31.879	150.856	2.21234	17	53	0	1	1	Ptgr1	-3031	upstream	MergedReg chr5 #39886	0	1
40244	5	114401999	114403968	1969	1	6.339	29.371	258.176	2.21207	17	78	0	0	0				MergedReg chr5 #40244	0	1
12135	11	87684157	87685474	1317	1	8.476	39.191	230.422	2.20907	17	66	0	0	1	Klhl22	38331	in gene	MergedReg chr11 #12135	0	1
19662	16	8801789	8803111	1322	1	7.875	36.405	214.855	2.20878	15	61	0	0	1	Ercc6	68423	in gene	MergedReg chr16 #19662	0	1
40826	5	136889352	136891338	1986	2	9.694	44.79	397.111	2.20801	22	95	0	0	1	St3gal3	75297	in gene	MergedReg chr5 #40826	1	1
418	1	24294005	24295045	1040	1	5.25	24.242	112.552	2.20712	11	30	0	0	1	Sgk1	7784	in gene	MergedReg chr1 #418	0	1
8788	10	75462708	75463730	1022	1	7.781	35.875	163.68	2.20495	13	60	0	2	2	LOC103693410, LOC689935	-4989, -3842	upstream, upstream	MergedReg chr10 #8788	0	1
13959	13	34376956	34378305	1349	1	8.558	39.419	237.394	2.20355	19	89	0	0	1	Clasp1	12600	in gene	MergedReg chr13 #13959	0	1
47141	7	97431781	97432975	1194	1	9.216	42.378	225.89	2.2011	19	78	0	0	0				MergedReg chr7 #47141	0	1
29459	2	226574815	226575714	899	1	6.893	31.69	127.184	2.20082	12	46	0	0	1	Bcar3	12214	in gene	MergedReg chr2 #29459	0	1
3365	1	174175900	174176950	1050	1	8.455	38.849	182.105	2.2	13	65	0	0	1	St5	114111	in gene	MergedReg chr1 #3365	0	1
40819	5	136810015	136810982	967	1	7.355	33.774	145.801	2.19912	13	48	0	0	1	St3gal3	155144	in gene	MergedReg chr5 #40819	0	1
24746	19	10993657	10995506	1849	2	11.208	51.465	424.816	2.19906	28	125	0	0	1	Nlrc5	10370	in gene	MergedReg chr19 #24746	1	1
24344	18	70767424	70768092	668	1	12.25	56.238	167.71	2.19876	20	98	0	0	1	Acaa2	33886	downstream	MergedReg chr18 #24344	0	1
18909	15	58325308	58326213	905	1	6.483	29.724	120.09	2.19689	14	44	0	0	0				MergedReg chr15 #18909	0	1
27185	2	56925349	56928225	2876	1	7.093	32.511	417.418	2.19646	13	53	0	0	0				MergedReg chr2 #27185	0	1
8678	10	73940948	73942011	1063	1	8.121	37.212	176.591	2.19604	16	54	0	0	1	Vmp1	60416	in gene	MergedReg chr10 #8678	0	1
37276	4	118351076	118352112	1036	1	7.406	33.906	156.815	2.19477	11	46	0	0	1	LOC684976	-8664	upstream	MergedReg chr4 #37276	0	1
19012	15	61443733	61446912	3179	1	8.52	38.98	553.203	2.19381	20	84	0	0	1	Vwa8	280538	in gene	MergedReg chr15 #19012	0	1
21299	17	6558002	6560007	2005	1	12.841	58.746	525.829	2.19373	26	110	0	1	2	LOC102549141, LOC102550726	1301, 10158	in gene, downstream	MergedReg chr17 #21299	0	1
32304	3	11911975	11913163	1188	2	15.243	69.568	368.959	2.19028	41	155	0	0	1	Fam129b	-9146	upstream	MergedReg chr3 #32304	1	1
11029	11	36113573	36115464	1891	2	14.763	67.254	567.756	2.18763	30	135	0	0	1	LOC103693523	30611	downstream	MergedReg chr11 #11029	1	1
35428	3	167923845	167925013	1168	1	11.083	50.444	263.029	2.18633	16	101	0	0	0				MergedReg chr3 #35428	0	1
39593	5	61218684	61220112	1428	1	11.111	50.511	322.008	2.18461	19	102	0	0	0				MergedReg chr5 #39593	0	1
32599	3	29830901	29832251	1350	1	8.714	39.571	238.486	2.18304	17	73	0	0	0				MergedReg chr3 #32599	0	1
20748	16	74289251	74290830	1579	1	9.367	42.49	299.517	2.18146	17	73	0	2	2	LOC102550986, Vdac3	3129, -2426	downstream, upstream	MergedReg chr16 #20748	0	1
48750	7	143029279	143029926	647	1	8.619	39.095	112.922	2.18139	21	53	0	1	1	C7H12orf80	598	in gene	MergedReg chr7 #48750	0	1
37849	4	140782825	140784681	1856	1	6.4	29.017	240.427	2.18075	17	75	0	0	0				MergedReg chr4 #37849	0	1
47172	7	97686369	97687562	1193	1	5.541	25.081	133.579	2.17838	10	48	0	0	1	Zhx2	127759	in gene	MergedReg chr7 #47172	0	1
28296	2	178296341	178298103	1762	2	11.255	50.909	400.454	2.17735	24	94	0	0	1	Fnip2	37705	in gene	MergedReg chr2 #28296	1	1
26796	2	34601708	34604532	2824	3	16.546	74.807	943.103	2.17669	46	125	0	0	0				MergedReg chr2 #26796	1	1
40195	5	107867528	107868285	757	2	12.13	54.783	185.137	2.17515	24	94	0	0	0				MergedReg chr5 #40195	1	1
21548	17	13903151	13904279	1128	1	8.829	39.857	200.708	2.17451	14	67	0	0	0				MergedReg chr17 #21548	0	1
18944	15	58891437	58891944	507	1	11.438	51.625	116.848	2.17424	19	73	0	0	0				MergedReg chr15 #18944	0	1
28968	2	203901741	203903350	1609	2	12.54	56.54	406.129	2.17273	29	118	0	0	0				MergedReg chr2 #28968	1	1
17028	14	81416119	81417699	1580	1	7.18	32.36	228.254	2.17216	15	64	0	0	1	Add1	9701	in gene	MergedReg chr14 #17028	0	1
196	1	13367164	13367990	826	1	6.5	29.269	107.929	2.17086	15	44	0	1	2	NEWGENE_2319083, LOC103690924	4271, 1255	in gene, in gene	MergedReg chr1 #196	0	1
10174	10	105592405	105595595	3190	3	19.6	88.16	1255.49	2.16927	46	155	0	0	1	Rhbdf2	6885	in gene	MergedReg chr10 #10174	1	1
37225	4	116068505	116069275	770	1	10.417	46.833	160.988	2.16859	15	78	0	0	0				MergedReg chr4 #37225	0	1
49780	8	54253634	54255333	1699	1	11.151	50.113	380.098	2.16801	24	92	0	0	0				MergedReg chr8 #49780	0	1
19075	15	84811431	84812558	1127	1	7.429	33.371	167.898	2.16735	15	57	0	0	0				MergedReg chr15 #19075	0	1
22006	17	27825335	27826228	893	1	5.893	26.464	105.502	2.16696	12	36	0	0	0				MergedReg chr17 #22006	0	1
38427	4	160595128	160596470	1342	2	12.167	54.595	327.083	2.1658	26	80	0	0	1	Tspan9	129249	in gene	MergedReg chr4 #38427	1	1
54301	9	119389981	119391591	1610	1	5.922	26.529	190.677	2.16341	11	37	0	0	1	Myom1	36946	in gene	MergedReg chr9 #54301	0	1
18576	15	43315368	43316678	1310	1	7.359	32.951	192.705	2.16274	13	52	0	0	1	Adra1a	18962	in gene	MergedReg chr15 #18576	0	1
3603	1	177608480	177610329	1849	1	7.983	35.69	294.602	2.16052	15	63	0	0	1	Tead1	113904	in gene	MergedReg chr1 #3603	0	1
23950	18	56949325	56950839	1514	1	8.867	39.638	267.91	2.16037	21	62	0	0	0				MergedReg chr18 #23950	0	1
1953	1	100822606	100824222	1616	1	8.8	39.32	283.666	2.15969	19	87	0	0	2	Nup62, LOC100360621	12273, 11602	in gene, in gene	MergedReg chr1 #1953	0	1
4581	1	218495837	218497268	1431	1	7.6	33.933	216.777	2.15862	13	64	0	0	1	Mrgprd	15404	downstream	MergedReg chr1 #4581	0	1
54773	X	75388987	75390001	1014	1	6.875	30.688	138.918	2.15824	18	53	0	0	1	Uprt	6927	in gene	MergedReg chrX #54773	0	1
3607	1	177620772	177622800	2028	2	9.81	43.778	396.347	2.15788	23	69	0	0	1	Tead1	126286	in gene	MergedReg chr1 #3607	1	1
27367	2	80633638	80634182	544	1	11.529	51.412	124.858	2.15684	16	74	0	0	1	Trio	135221	in gene	MergedReg chr2 #27367	0	1
28973	2	203943379	203947339	3960	4	20.11	89.613	1584.23	2.15579	60	181	0	0	0				MergedReg chr2 #28973	1	1
33598	3	101358876	101359680	804	1	7	31.192	111.957	2.15575	12	48	0	0	0				MergedReg chr3 #33598	0	1
11764	11	73936883	73937503	620	1	11.263	50.158	138.83	2.15489	15	68	1	2	3	RGD1562415, LOC103693592, Atp13a3	6509, 823, 443	downstream, in gene, in gene	MergedReg chr11 #11764	0	1
2391	1	129126012	129127117	1105	1	8.457	37.657	185.763	2.1547	13	81	0	0	1	Igf1r	201643	in gene	MergedReg chr1 #2391	0	1
13366	12	39909682	39910871	1189	1	7.081	31.486	167.129	2.15269	17	54	0	0	2	LOC102549705, Ccdc63	19132, 5156	downstream, in gene	MergedReg chr12 #13366	0	1
18121	15	23411572	23412671	1099	2	10.765	47.853	234.779	2.15226	20	84	0	0	0				MergedReg chr15 #18121	1	1
34208	3	124866222	124867471	1249	1	7.872	34.974	195.011	2.15148	16	43	0	0	1	Tmem230	12370	downstream	MergedReg chr3 #34208	0	1
32609	3	29959680	29961623	1943	1	8.639	38.279	332.036	2.14762	20	80	0	0	1	Zeb2	25279	in gene	MergedReg chr3 #32609	0	1
50367	8	71864440	71866175	1735	1	6.815	30.167	233.66	2.14619	12	53	0	0	1	Dapk2	43242	in gene	MergedReg chr8 #50367	0	1
18788	15	52011504	52013515	2011	1	6.302	27.889	250.378	2.14581	11	51	0	0	1	Slc39a14	17332	in gene	MergedReg chr15 #18788	0	1
34874	3	156283144	156284528	1384	1	8.907	39.395	243.405	2.145	19	82	0	0	1	LOC103691947	49687	downstream	MergedReg chr3 #34874	0	1
10855	11	32783721	32786984	3263	2	11.382	50.275	732.354	2.14309	25	89	0	0	1	Runx1	75276	in gene	MergedReg chr11 #10855	1	1
32056	3	8259509	8261165	1656	1	7.288	32.173	237.85	2.14226	13	47	0	0	1	Rapgef1	70738	in gene	MergedReg chr3 #32056	0	1
26795	2	34594921	34596980	2059	2	11.593	51.156	470.224	2.14165	37	123	0	0	1	Adamts6	221816	downstream	MergedReg chr2 #26795	1	1
18499	15	41575082	41575936	854	1	6	26.444	100.818	2.13991	9	37	0	0	1	Sgcg	19766	in gene	MergedReg chr15 #18499	0	1
51007	8	104686408	104687493	1085	1	9.971	43.882	212.553	2.13782	14	59	0	0	1	Zbtb38	7945	in gene	MergedReg chr8 #51007	0	1
29130	2	209849778	209851705	1927	3	14.933	65.667	564.912	2.13666	31	154	0	0	1	Kcna2	12162	in gene	MergedReg chr2 #29130	1	1
14056	13	45155123	45156021	898	1	11.714	51.5	206.46	2.13634	20	84	0	0	0				MergedReg chr13 #14056	0	1
53674	9	93128863	93130136	1273	1	6.324	27.8	157.988	2.13618	16	55	0	1	2	Psmd1, Htr2b	48881, -2782	in gene, upstream	MergedReg chr9 #53674	0	1
41278	5	148800631	148802312	1681	1	7.302	32.075	240.706	2.13509	21	59	0	0	1	Pum1	20278	in gene	MergedReg chr5 #41278	0	1
6072	1	274526013	274526686	673	1	8.143	35.762	107.446	2.1348	13	52	0	0	1	Rbm20	134417	in gene	MergedReg chr1 #6072	0	1
49486	8	44884134	44884606	472	1	13.571	59.571	125.525	2.13408	18	81	0	0	1	Clmp	37213	in gene	MergedReg chr8 #49486	0	1
30264	20	5719061	5722368	3307	1	9.683	42.5	627.444	2.13394	16	78	0	1	2	Itpr3, Uqcc2	74772, 3188	downstream, in gene	MergedReg chr20 #30264	0	1
10210	10	105803490	105804218	728	2	9.955	43.682	141.967	2.13355	17	77	0	0	2	Srsf2, Mfsd11	-7869, 7760	upstream, in gene	MergedReg chr10 #10210	1	1
33309	3	80111734	80113411	1677	1	7.706	33.774	252.853	2.13186	16	67	0	0	1	RGD1309540	7516	in gene	MergedReg chr3 #33309	0	1
26666	2	31565238	31566330	1092	1	7.265	31.823	155.137	2.13104	11	60	0	0	0				MergedReg chr2 #26666	0	1
6317	10	1225273	1225977	704	1	9.227	40.409	127	2.13074	15	53	0	0	0				MergedReg chr10 #6317	0	1
15322	13	95790969	95791759	790	1	6.76	29.6	104.393	2.1305	13	44	0	0	0				MergedReg chr13 #15322	0	1
1940	1	100626150	100627607	1457	2	10.733	46.978	305.567	2.12993	30	106	0	0	1	Myh14	44202	in gene	MergedReg chr1 #1940	1	1
1411	1	80764882	80765394	512	1	13.25	57.938	132.43	2.12852	21	84	0	0	1	Ceacam16	18760	downstream	MergedReg chr1 #1411	0	1
46103	7	26893034	26893927	893	1	5.786	25.286	100.805	2.1277	11	33	0	1	1	Chst11	-2967	upstream	MergedReg chr7 #46103	0	1
3490	1	176134748	176135430	682	1	8	34.955	106.425	2.12743	13	50	0	0	0				MergedReg chr1 #3490	0	1
38423	4	160575657	160580846	5189	4	13.512	59.012	1367.02	2.12677	41	134	0	0	1	Tspan9	146797	in gene	MergedReg chr4 #38423	1	1
25940	19	54518416	54519758	1342	2	12.024	52.452	314.244	2.12508	29	128	0	0	0				MergedReg chr19 #25940	1	1
12813	12	23490173	23490942	769	1	8.75	38.167	131.029	2.12497	13	62	0	0	1	Sh2b2	19313	in gene	MergedReg chr12 #12813	0	1
46507	7	49720242	49722818	2576	2	9.765	42.58	489.67	2.12448	31	115	0	0	1	Myf5	11234	downstream	MergedReg chr7 #46507	1	1
52149	9	11033484	11035164	1680	1	12.288	53.5	401.25	2.12229	22	102	0	2	2	Chaf1a, Sh3gl1	-6699, 2477	upstream, in gene	MergedReg chr9 #52149	0	1
38720	4	177250913	177253303	2390	2	14.5	63.081	673.052	2.12115	62	191	0	0	1	C2cd5	79797	in gene	MergedReg chr4 #38720	1	1
10016	10	102332382	102333560	1178	1	10.108	43.973	231.251	2.12112	16	68	0	0	2	Sdk2, LOC102547853	244750, 7148	in gene, in gene	MergedReg chr10 #10016	0	1
42159	5	164930413	164931457	1044	2	13.719	59.667	278.091	2.12076	41	144	0	0	1	Draxin	12053	in gene	MergedReg chr5 #42159	1	1
9215	10	85973382	85974756	1374	2	21.023	91.395	560.61	2.12015	41	141	1	2	2	Cacnb1, Rpl19	708, -4622	in gene, upstream	MergedReg chr10 #9215	1	1
53378	9	80231574	80233779	2205	2	11.377	49.42	486.478	2.11897	48	114	0	0	0				MergedReg chr9 #53378	1	1
14274	13	51129146	51131720	2574	1	6.588	28.605	328.702	2.11835	16	51	0	0	3	LOC103691905, Myog, Ppfia4	10323, 3974, 52879	downstream, downstream, downstream	MergedReg chr13 #14274	0	1
37134	4	113686697	113687681	984	1	10.194	44.226	194.278	2.11717	15	56	0	0	0				MergedReg chr4 #37134	0	1
7044	10	29553073	29554957	1884	3	15.305	66.39	558.387	2.11696	39	157	0	0	0				MergedReg chr10 #7044	1	1
45139	6	126174232	126175420	1188	1	6.057	26.27	139.325	2.11674	11	38	0	1	2	Rin3, LOC103692693	4106, 1943	in gene, downstream	MergedReg chr6 #45139	0	1
37000	4	99870326	99874166	3840	3	14.058	60.95	1044.86	2.11623	32	135	0	0	1	Polr1a	49278	in gene	MergedReg chr4 #37000	1	1
43089	6	21420389	21422730	2341	2	9.438	40.863	427.055	2.11424	24	86	0	0	1	Ltbp1	178882	in gene	MergedReg chr6 #43089	1	1
44387	6	99970197	99971089	892	1	13.929	60.25	239.924	2.11287	25	93	0	0	1	Fntb	86684	downstream	MergedReg chr6 #44387	0	1
12005	11	82845577	82846404	827	2	13.923	60.192	222.227	2.1121	25	97	1	1	1	LOC103690065	-303	upstream	MergedReg chr11 #12005	1	1
43093	6	21494029	21494909	880	1	6.148	26.556	104.327	2.11085	9	33	0	0	1	Ltbp1	105972	in gene	MergedReg chr6 #43093	0	1
34102	3	122122435	122124152	1717	2	12.774	55.113	422.451	2.10918	22	82	0	0	1	Sirpa	9909	in gene	MergedReg chr3 #34102	1	1
53379	9	80233907	80234667	760	1	8.167	35.208	119.456	2.10803	20	53	0	0	0				MergedReg chr9 #53379	0	1
2958	1	161443308	161444227	919	2	12.414	53.483	219.424	2.10711	25	112	0	0	1	Tenm4	116327	in gene	MergedReg chr1 #2958	1	1
28895	2	200222131	200224176	2045	2	12.828	55.203	503.974	2.10545	27	135	0	0	1	Notch2	35969	in gene	MergedReg chr2 #28895	1	1
46945	7	75566602	75567918	1316	1	6.439	27.683	162.638	2.10409	10	46	0	1	2	LOC362901, Ywhaz	2518, 31035	in gene, downstream	MergedReg chr7 #46945	0	1
13560	12	45144039	45145333	1294	1	9.575	41.15	237.715	2.10355	19	93	0	0	0				MergedReg chr12 #13560	0	1
608	1	40536067	40537293	1226	1	12.105	52	284.607	2.10291	20	127	0	0	1	Mthfd1l	7588	in gene	MergedReg chr1 #608	0	1
50202	8	68731674	68732733	1059	2	11	47.182	223.061	2.10073	28	120	0	0	0				MergedReg chr8 #50202	1	1
38732	4	179272011	179273775	1764	3	12.273	52.6	414.225	2.09957	21	105	0	0	1	Bcat1	67128	in gene	MergedReg chr4 #38732	1	1
7290	10	39141233	39142281	1048	1	6.909	29.576	138.373	2.09788	13	42	0	0	1	LOC102550895	51886	in gene	MergedReg chr10 #7290	0	1
11980	11	80911593	80912430	837	1	8.846	37.846	141.416	2.09704	22	61	0	0	0				MergedReg chr11 #11980	0	1
45042	6	124188411	124189330	919	2	11.897	50.862	208.67	2.09599	23	67	0	0	0				MergedReg chr6 #45042	1	1
14826	13	74696969	74697513	544	1	13.353	57.059	138.572	2.09529	22	87	0	0	0				MergedReg chr13 #14826	0	1
40986	5	141269963	141271633	1670	1	6.923	29.558	220.365	2.09408	13	39	0	0	1	Macf1	92726	in gene	MergedReg chr5 #40986	0	1
13255	12	38627221	38628615	1394	1	7.682	32.795	204.09	2.09392	13	44	0	0	1	Mlxip	11042	in gene	MergedReg chr12 #13255	0	1
20773	16	74722841	74723482	641	1	14.278	60.75	173.843	2.08909	27	109	0	0	1	Vps36	20760	in gene	MergedReg chr16 #20773	0	1
4951	1	225321803	225323065	1262	2	12.308	52.333	294.84	2.08812	37	112	0	0	1	Asrgl1	7309	in gene	MergedReg chr1 #4951	1	1
25380	19	37435419	37437619	2200	3	14.594	62.014	609.066	2.08722	32	97	0	1	3	Lrrc36, Tppp3, Zdhhc1	66034, -8490, 17370	in gene, upstream, in gene	MergedReg chr19 #25380	1	1
50180	8	68639568	68640921	1353	1	7.1	30.167	182.214	2.08708	14	44	0	0	2	Smad3, LOC103693119	38105, 9302	in gene, downstream	MergedReg chr8 #50180	0	1
18112	15	20072223	20074006	1783	2	11.143	47.321	376.667	2.08634	24	111	0	1	1	LOC102547310	-2061	upstream	MergedReg chr15 #18112	1	1
33456	3	83299017	83300059	1042	1	8.281	35.094	163.25	2.08335	15	55	0	0	1	Ttc17	7081	in gene	MergedReg chr3 #33456	0	1
35768	4	7648733	7649211	478	1	12	50.8	108.404	2.08179	19	83	0	0	0				MergedReg chr4 #35768	0	1
19696	16	10788533	10790101	1568	1	5.694	24.102	168.714	2.08164	11	49	0	0	1	Bmpr1a	13195	in gene	MergedReg chr16 #19696	0	1
39312	5	48420286	48421944	1658	1	7.769	32.885	243.408	2.08163	13	65	0	0	2	Gabrr1, Pm20d2	75836, 16005	downstream, in gene	MergedReg chr5 #39312	0	1
3420	1	175485474	175486373	899	1	9.654	40.857	163.975	2.08138	25	97	0	0	1	LOC691073	3592	downstream	MergedReg chr1 #3420	0	1
40814	5	136762234	136763661	1427	2	13.178	55.711	354.909	2.07983	25	107	1	1	2	Artn, St3gal3	2048, 202695	in gene, downstream	MergedReg chr5 #40814	1	1
36955	4	99081389	99082592	1203	2	13.816	58.368	313.467	2.07884	26	99	0	0	1	Smyd1	43152	in gene	MergedReg chr4 #36955	1	1
17864	15	7897560	7898789	1229	1	8.205	34.641	190.062	2.07791	17	57	0	0	1	Ube2e2	496681	in gene	MergedReg chr15 #17864	0	1
10879	11	32868188	32870655	2467	4	18.026	76.104	838.163	2.07789	39	172	0	0	1	Runx1	-8793	upstream	MergedReg chr11 #10879	1	1
35303	3	164519152	164520222	1070	1	10.091	42.576	203.376	2.07697	16	89	0	0	0				MergedReg chr3 #35303	0	1
2637	1	141031043	141032151	1108	1	5.382	22.706	112.314	2.07686	8	30	0	0	1	Abhd2	33357	in gene	MergedReg chr1 #2637	0	1
36688	4	80118621	80119494	873	1	6.714	28.321	110.376	2.07663	16	37	0	0	1	Osbpl3	83472	in gene	MergedReg chr4 #36688	0	1
41466	5	151836275	151837969	1694	3	15.151	63.906	483.289	2.07654	26	136	0	0	1	Zdhhc18	19134	in gene	MergedReg chr5 #41466	1	1
36927	4	97888907	97893423	4516	2	27.326	115.248	2323.48	2.0764	130	201	0	0	0				MergedReg chr4 #36927	1	1
37447	4	121228724	121230809	2085	1	8.159	34.385	320.057	2.07532	16	82	0	0	0				MergedReg chr4 #37447	0	1
53952	9	99165943	99167369	1426	1	9.444	39.8	253.37	2.0753	20	53	0	0	1	Hdac4	133059	in gene	MergedReg chr9 #53952	0	1
14022	13	36709295	36711241	1946	2	12.902	54.361	472.261	2.07498	30	103	0	0	0				MergedReg chr13 #14022	1	1
10512	10	109731112	109731914	802	1	6.8	28.64	102.541	2.07442	10	40	0	2	3	Fam195b, Ppp1r27, P4hb	-3967, -2494, 16449	upstream, upstream, downstream	MergedReg chr10 #10512	0	1
39492	5	59036528	59037469	941	1	7.517	31.621	132.836	2.07265	15	58	0	0	1	Tln1	26594	in gene	MergedReg chr5 #39492	0	1
19681	16	9468657	9469514	857	1	7.37	31	118.603	2.07253	10	44	0	0	1	Arhgap22	12385	in gene	MergedReg chr16 #19681	0	1
16384	14	21103390	21103987	597	1	11.632	48.895	130.314	2.07159	20	82	0	1	2	Rufy3, Mir6321	41055, -6210	in gene, upstream	MergedReg chr14 #16384	0	1
6134	1	276583877	276586387	2510	2	17.923	75.333	844.133	2.07147	60	195	0	1	1	LOC102554304	2999	in gene	MergedReg chr1 #6134	1	1
44436	6	102661415	102662045	630	1	8.579	36.053	101.399	2.07124	16	58	0	0	1	Rad51b	187722	in gene	MergedReg chr6 #44436	0	1
25787	19	51609894	51611339	1445	1	9.244	38.8	250.295	2.06947	21	59	0	0	1	Cdh13	761823	in gene	MergedReg chr19 #25787	0	1
27498	2	95358461	95359421	960	1	6.433	27	115.714	2.0694	13	44	0	0	0				MergedReg chr2 #27498	0	1
19374	16	1631667	1632328	661	1	9.476	39.762	117.333	2.06904	16	65	0	0	0				MergedReg chr16 #19374	0	1
48181	7	125280444	125281278	834	1	7.5	31.462	117.14	2.06865	15	40	0	1	2	Parvb, Parvg	91034, -7220	downstream, upstream	MergedReg chr7 #48181	0	1
46954	7	75779252	75780793	1541	2	10.312	43.229	297.392	2.06768	20	67	0	0	1	LOC100910524	35212	downstream	MergedReg chr7 #46954	1	1
36266	4	57540198	57543668	3470	3	13.732	57.556	891.604	2.06742	49	156	0	0	1	Ube2h	83214	in gene	MergedReg chr4 #36266	1	1
21624	17	16141215	16142945	1730	1	8.745	36.636	282.948	2.06673	14	63	0	0	1	Fam120a	35979	in gene	MergedReg chr17 #21624	0	1
40975	5	140959090	140960054	964	1	10.3	43.133	185.626	2.06615	23	75	0	0	0				MergedReg chr5 #40975	0	1
6144	1	276677071	276678418	1347	1	12.191	51.024	306.827	2.06536	20	106	0	0	1	Tcf7l2	-9167	upstream	MergedReg chr1 #6144	0	1
13298	12	39030711	39031426	715	1	7.565	31.652	101.032	2.06488	11	59	0	0	2	LOC102546746, Kdm2b	-8887, 9068	upstream, in gene	MergedReg chr12 #13298	0	1
23297	18	27816721	27818311	1590	3	22.78	95.26	676.176	2.0641	61	168	0	0	0				MergedReg chr18 #23297	1	1
24412	18	72635667	72636632	965	1	7.167	29.967	129.099	2.06393	14	41	0	0	0				MergedReg chr18 #24412	0	1
20468	16	61466298	61467617	1319	1	7.5	31.333	184.501	2.06272	14	54	0	0	0				MergedReg chr16 #20468	0	1
938	1	53292889	53293578	689	1	8.591	35.818	110.172	2.05979	15	54	0	0	0				MergedReg chr1 #938	0	1
3383	1	174455003	174456076	1073	1	9.882	41.176	197.24	2.05893	17	64	0	0	1	Scube2	39817	in gene	MergedReg chr1 #3383	0	1
51753	8	127964086	127965766	1680	2	10.449	43.528	326.46	2.05858	26	75	0	0	1	Oxsr1	45025	in gene	MergedReg chr8 #51753	1	1
15638	13	105006674	105011481	4807	1	9.693	40.353	865.968	2.05766	20	78	0	0	0				MergedReg chr13 #15638	0	1
39493	5	59037678	59039766	2088	1	10	41.615	387.911	2.0571	26	100	0	0	1	Tln1	24870	in gene	MergedReg chr5 #39493	0	1
39943	5	78474681	78475285	604	1	9.579	39.842	107.431	2.05634	17	59	0	0	1	Rgs3	45944	in gene	MergedReg chr5 #39943	0	1
28896	2	200228921	200232095	3174	2	23.01	95.687	1355.85	2.05606	61	228	0	0	1	Notch2	43324	in gene	MergedReg chr2 #28896	1	1
50376	8	71885230	71888574	3344	2	15.288	63.567	948.965	2.05588	37	125	0	0	1	Dapk2	64837	in gene	MergedReg chr8 #50376	1	1
48359	7	132433454	132434679	1225	2	10.735	44.632	244.081	2.05576	29	86	0	0	1	Slc2a13	323492	in gene	MergedReg chr7 #48359	1	1
26528	2	25390616	25391618	1002	2	9.692	40.219	179.908	2.05301	20	63	0	0	1	LOC103691432	9171	downstream	MergedReg chr2 #26528	1	1
54207	9	114691372	114692615	1243	1	9.333	38.667	214.567	2.05069	15	65	0	0	2	Rab12, LOC103690590	17620, 4533	in gene, downstream	MergedReg chr9 #54207	0	1
29710	2	242087581	242088163	582	1	12.21	50.579	131.415	2.05048	24	89	0	0	1	Ppp3ca	178536	in gene	MergedReg chr2 #29710	0	1
43638	6	43778849	43779941	1092	2	13.323	55.176	268.983	2.05012	26	101	0	0	1	Grhl1	44525	in gene	MergedReg chr6 #43638	1	1
45748	7	11669883	11670952	1069	2	13.794	57.118	272.585	2.0499	32	89	0	1	3	Lmnb2, Timm13, Tmprss9	12547, -6923, 38563	in gene, upstream, downstream	MergedReg chr7 #45748	1	1
43785	6	55624956	55626444	1488	2	8.283	34.298	227.837	2.0499	16	67	0	0	1	Bzw2	21950	in gene	MergedReg chr6 #43785	1	1
3050	1	164056060	164057343	1283	1	8.35	34.575	198.034	2.04988	19	60	0	0	1	Uvrag	44867	in gene	MergedReg chr1 #3050	0	1
52772	9	43918697	43919816	1119	1	6.571	27.2	135.879	2.04942	12	35	0	0	1	Inpp4a	29369	in gene	MergedReg chr9 #52772	0	1
30256	20	5626381	5627834	1453	1	7.044	29.133	188.974	2.04819	11	46	0	0	3	Bak1, LOC103694384, Ggnbp1	-8824, 9013, 8133	upstream, downstream, downstream	MergedReg chr20 #30256	0	1
15477	13	100781677	100783062	1385	1	6.372	26.326	162.775	2.04667	11	41	0	0	0				MergedReg chr13 #15477	0	1
30640	20	11052496	11053181	685	2	14.1	58.191	177.95	2.0451	27	97	0	2	3	LOC103694400, Agpat3, LOC102550992	-6180, -7809, 11109	upstream, upstream, downstream	MergedReg chr20 #30640	1	1
32970	3	58983435	58986398	2963	3	15.598	64.359	851.32	2.04478	34	121	0	0	1	Zak	22034	in gene	MergedReg chr3 #32970	1	1
53343	9	79523900	79526428	2528	3	17.266	71.24	803.994	2.04475	49	155	0	0	1	Mreg	19860	in gene	MergedReg chr9 #53343	1	1
28382	2	185207237	185208225	988	2	9.032	37.258	164.334	2.04443	20	73	0	0	0				MergedReg chr2 #28382	1	1
43236	6	25772302	25774628	2326	1	8.384	34.548	358.744	2.04289	15	69	0	0	1	Bre	277802	in gene	MergedReg chr6 #43236	0	1
18748	15	51151236	51152255	1019	1	8.226	33.871	154.083	2.04179	12	52	0	0	1	Slc25a37	16748	in gene	MergedReg chr15 #18748	0	1
6182	1	277667117	277667957	840	1	10.769	44.269	166.009	2.03941	19	71	0	0	1	Tdrd1	30063	in gene	MergedReg chr1 #6182	0	1
2628	1	140978031	140983488	5457	6	14.825	60.854	1482.5	2.03732	46	149	0	0	0				MergedReg chr1 #2628	1	1
49519	8	46258858	46259661	803	1	8.44	34.64	124.178	2.03712	14	48	0	0	1	Sorl1	27912	in gene	MergedReg chr8 #49519	0	1
47383	7	104543592	104545236	1644	1	8.706	35.725	262.196	2.03685	18	58	0	1	2	Fam49b, LOC103692930	97460, 3005	in gene, downstream	MergedReg chr7 #47383	0	1
30273	20	5762367	5763215	848	2	22.577	92.63	350.671	2.03663	38	168	0	0	0				MergedReg chr20 #30273	1	1
9437	10	89298543	89299721	1178	1	8.861	36.351	191.167	2.03645	17	51	0	1	2	G6pc, LOC103693431	13123, -4633	downstream, upstream	MergedReg chr10 #9437	0	1
32191	3	10640124	10640713	589	1	9.579	39.263	103.241	2.03522	13	58	0	0	1	Gpr107	54236	in gene	MergedReg chr3 #32191	0	1
17737	15	2873781	2874596	815	1	7.654	31.346	114.049	2.034	14	46	0	0	1	Kat6b	107566	in gene	MergedReg chr15 #17737	0	1
34464	3	147024868	147028413	3545	4	15.791	64.645	1023.06	2.03344	43	155	0	0	0				MergedReg chr3 #34464	1	1
30316	20	6353167	6355178	2011	1	7.651	31.302	281.019	2.03253	19	66	1	0	2	Cdkn1a, Rab44	5750, -9667	in gene, upstream	MergedReg chr20 #30316	0	1
2635	1	141023074	141024678	1604	1	7.38	30.18	216.11	2.0319	14	47	0	0	1	Abhd2	25636	in gene	MergedReg chr1 #2635	0	1
34103	3	122142384	122143494	1110	1	6.516	26.629	131.956	2.03094	12	47	0	0	1	Sirpa	29555	in gene	MergedReg chr3 #34103	0	1
52274	9	16410643	16411540	897	1	9.929	40.536	162.325	2.02948	18	54	0	1	2	Tbcc, Gltscr1l	-4753, 4492	upstream, in gene	MergedReg chr9 #52274	0	1
14270	13	51109667	51115683	6016	6	22.925	93.564	2512.86	2.02903	55	173	0	1	1	LOC103691905	-7435	upstream	MergedReg chr13 #14270	1	1
788	1	48235866	48237709	1843	1	9.448	38.517	316.905	2.02741	24	108	0	0	1	Igf2r	60681	in gene	MergedReg chr1 #788	0	1
31242	20	30871204	30873220	2016	1	11.525	46.952	422.568	2.02642	23	120	0	0	1	Adamts14	16724	in gene	MergedReg chr20 #31242	0	1
32874	3	52282065	52282846	781	1	8.667	35.292	123.049	2.02574	15	52	0	0	1	Ttc21b	78605	downstream	MergedReg chr3 #32874	0	1
43976	6	75235720	75237233	1513	2	10.319	42	283.688	2.02509	20	74	0	1	2	LOC102547890, Timm23b	-7923, 8542	upstream, downstream	MergedReg chr6 #43976	1	1
14823	13	74623642	74624843	1201	1	9.105	37.026	198.519	2.02381	21	60	0	0	0				MergedReg chr13 #14823	0	1
42003	5	160049778	160050450	672	1	8.667	35.238	105.714	2.02353	14	56	0	0	0				MergedReg chr5 #42003	0	1
18301	15	33312392	33313442	1050	1	5.455	22.151	103.833	2.02172	10	35	0	0	1	Acin1	20339	in gene	MergedReg chr15 #18301	0	1
3380	1	174432781	174434405	1624	1	7.902	32.059	232.428	2.02044	13	52	0	0	1	Scube2	61763	in gene	MergedReg chr1 #3380	0	1
47634	7	117324750	117327364	2614	2	14.768	59.866	698.615	2.01926	37	111	0	2	2	LOC102549107, Spatc1	399, -222	in gene, upstream	MergedReg chr7 #47634	1	1
8660	10	73888126	73890519	2393	3	17.413	70.573	753.934	2.01895	32	136	0	0	1	Tubd1	23494	downstream	MergedReg chr10 #8660	1	1
41925	5	158258242	158258885	643	1	9.1	36.85	105.779	2.01773	18	58	0	0	1	Pax7	54947	in gene	MergedReg chr5 #41925	0	1
48566	7	140351776	140352611	835	1	13.741	55.63	207.371	2.01738	20	86	0	0	2	Ddx23, Rnd1	-9455, 4016	upstream, in gene	MergedReg chr7 #48566	0	1
15075	13	85419646	85421107	1461	1	6.891	27.891	181.914	2.01701	15	54	0	0	1	Uck2	23600	in gene	MergedReg chr13 #15075	0	1
15126	13	88342744	88344797	2053	2	10.406	42.094	385.799	2.0162	27	94	0	0	1	Ddr2	92776	in gene	MergedReg chr13 #15126	1	1
7514	10	45762253	45763192	939	2	13.724	55.483	232.583	2.01534	24	79	0	0	1	Snap47	36030	in gene	MergedReg chr10 #7514	1	1
28408	2	187227533	187229114	1581	2	13.898	56.184	396.549	2.01528	32	104	0	0	2	Sh2d2a, Prcc	9472, 29817	downstream, downstream	MergedReg chr2 #28408	1	1
49862	8	58408649	58409200	551	1	12.588	50.882	125.161	2.01511	17	78	0	0	0				MergedReg chr8 #49862	0	1
25628	19	43932686	43933351	665	1	12.667	51.191	151.973	2.01482	21	79	0	0	2	Bcar1, LOC103694330	34431, 11128	in gene, downstream	MergedReg chr19 #25628	0	1
45161	6	126333980	126336963	2983	1	10.66	43.075	573.628	2.01464	23	92	0	0	1	LOC102548124	4770	in gene	MergedReg chr6 #45161	0	1
37448	4	121245504	121246396	892	1	9.179	37.071	147.622	2.01388	16	68	0	0	0				MergedReg chr4 #37448	0	1
7164	10	35938837	35940293	1456	2	12.109	48.891	317.791	2.01349	31	107	0	0	0				MergedReg chr10 #7164	1	1
34712	3	151217491	151219848	2357	1	8.959	36.149	380.371	2.01255	15	68	0	0	1	Trpc4ap	5454	in gene	MergedReg chr3 #34712	0	1
32492	3	15149455	15150014	559	1	10.882	43.882	109.509	2.01169	17	58	0	0	1	Ttll11	162569	in gene	MergedReg chr3 #32492	0	1
35195	3	163856094	163858795	2701	2	19.906	80.188	966.91	2.01018	46	170	0	0	3	Znfx1, LOC102552241, Kcnb1	-9773, 8155, 78166	upstream, downstream, in gene	MergedReg chr3 #35195	1	1
39870	5	75437478	75438154	676	1	9.095	36.619	110.511	2.00945	15	54	0	0	1	Musk	45026	in gene	MergedReg chr5 #39870	0	1
21255	17	4991582	4993070	1488	2	11.957	48.128	319.707	2.00902	28	87	0	1	3	LOC102553264, LOC102553373, LOC102557486	5394, 9365, -884	in gene, downstream, upstream	MergedReg chr17 #21255	1	1
36680	4	79991956	79992677	721	1	8.696	35	112.656	2.00893	15	61	0	0	1	Dfna5	7362	in gene	MergedReg chr4 #36680	0	1
5503	1	254734547	254736896	2349	3	11.527	46.351	486.065	2.00758	32	100	0	0	1	Ankrd1	9962	in gene	MergedReg chr1 #5503	1	1
39336	5	49971959	49972849	890	1	7.5	30.143	119.765	2.00686	13	46	0	0	0				MergedReg chr5 #39336	0	1
45155	6	126304074	126305668	1594	1	10.98	44.04	313.392	2.00394	22	78	0	0	1	Lgmn	3336	in gene	MergedReg chr6 #45155	0	1
6133	1	276578749	276580246	1497	2	9.34	37.447	250.26	2.00336	31	84	0	0	1	LOC102554304	8634	in gene	MergedReg chr1 #6133	1	1
18500	15	41576047	41576912	865	1	7.667	30.704	118.567	2.00169	12	49	0	0	1	Sgcg	18796	in gene	MergedReg chr15 #18500	0	1
28685	2	196249756	196251134	1378	1	10.046	40.186	247.216	2.00007	20	82	0	0	1	Pip5k1a	20504	in gene	MergedReg chr2 #28685	0	1
14010	13	36267967	36268708	741	1	12.208	48.833	161.541	2.00003	17	68	0	0	1	Steap3	5807	in gene	MergedReg chr13 #14010	0	1
2161	1	103123801	103124691	890	1	8.107	32.393	128.704	1.99844	16	46	0	0	1	LOC100365259	4517	in gene	MergedReg chr1 #2161	0	1
32598	3	29829471	29830253	782	1	8.24	32.92	114.926	1.99825	14	53	0	0	0				MergedReg chr3 #32598	0	1
14433	13	52841221	52843915	2694	3	12.536	50.071	602.193	1.9979	31	99	0	0	0				MergedReg chr13 #14433	1	1
9195	10	85760148	85762612	2464	2	15.091	60.273	663.003	1.99782	44	144	0	0	1	Lasp1	16718	in gene	MergedReg chr10 #9195	1	1
16454	14	34432598	34433509	911	1	9.385	37.483	152.442	1.99781	20	70	0	0	1	LOC102556353	18733	in gene	MergedReg chr14 #16454	0	1
9966	10	99452321	99453733	1412	2	53.818	13.477	339.246	-1.99759	138	31	0	0	1	Kcnj2	23762	downstream	MergedReg chr10 #9966	1	1
48991	8	13161475	13162135	660	1	44.35	11.1	130.674	-1.99837	57	16	0	1	1	Amotl1	-4816	upstream	MergedReg chr8 #48991	1	0
53880	9	98150177	98152550	2373	1	38.851	9.716	411.578	-1.99952	64	17	0	0	1	Lrrfip1	11878	in gene	MergedReg chr9 #53880	1	0
32916	3	57749948	57750959	1011	1	37.938	9.469	171.229	-2.00236	58	14	0	0	1	Cybrd1	32314	downstream	MergedReg chr3 #32916	1	0
40085	5	100851190	100852115	925	1	33.172	8.276	136.983	-2.00296	53	18	0	0	1	LOC103692393	4346	in gene	MergedReg chr5 #40085	1	0
13574	12	45304562	45305245	683	1	46.619	11.619	142.146	-2.00443	82	19	0	1	1	LOC102554374	-3350	upstream	MergedReg chr12 #13574	1	0
53669	9	92862875	92864221	1346	1	22.548	5.619	135.489	-2.00461	35	10	0	0	1	Cab39	29221	in gene	MergedReg chr9 #53669	1	0
13422	12	40746085	40746632	547	1	46.294	11.529	113.048	-2.00556	62	15	0	0	1	Hectd4	114676	in gene	MergedReg chr12 #13422	1	0
36894	4	89266102	89267337	1235	1	23.308	5.795	128.506	-2.00794	43	11	0	0	1	Fam13a	14552	in gene	MergedReg chr4 #36894	1	0
21284	17	5499787	5501080	1293	2	56.65	14.075	327.002	-2.00894	99	35	0	2	2	LOC102548402, Agtpbp1	-6119, 1917	upstream, in gene	MergedReg chr17 #21284	1	1
17879	15	8051489	8052100	611	1	43.263	10.737	118.008	-2.01054	67	17	0	0	1	LOC102552344	-10083	upstream	MergedReg chr15 #17879	1	0
29647	2	238844701	238846368	1667	3	58.755	14.547	437.253	-2.01399	148	40	0	0	1	LOC100362967	6000	downstream	MergedReg chr2 #29647	1	1
13329	12	39544431	39545347	916	1	29.448	7.276	120.421	-2.01695	43	9	0	0	1	Atp2a2	-9014	upstream	MergedReg chr12 #13329	1	0
21522	17	13264670	13267116	2446	2	62.792	15.493	685.666	-2.01896	113	34	0	0	0				MergedReg chr17 #21522	1	1
5697	1	260677541	260678325	784	1	37.833	9.333	132.416	-2.01923	61	13	0	1	1	LOC103691362	1533	in gene	MergedReg chr1 #5697	1	0
36014	4	27891751	27892613	862	1	40.593	10	156.211	-2.02123	59	17	0	1	2	Cdk6, LOC102550744	77070, -1845	in gene, upstream	MergedReg chr4 #36014	1	0
16355	14	20586000	20587446	1446	1	30.622	7.533	197.676	-2.02327	49	16	0	0	1	Slc4a4	313220	in gene	MergedReg chr14 #16355	1	0
8244	10	63645714	63649646	3932	5	66.008	16.236	1158.68	-2.02344	168	58	0	0	2	Prpf8, Rilp	12439, -11350	in gene, upstream	MergedReg chr10 #8244	1	1
23476	18	31556893	31557620	727	2	53.217	13.087	172.718	-2.02375	86	18	0	0	0				MergedReg chr18 #23476	1	1
12990	12	28619308	28620655	1347	2	54.048	13.286	325.012	-2.02433	126	23	0	0	1	Wbscr17	237650	in gene	MergedReg chr12 #12990	1	1
951	1	53467839	53469614	1775	2	52.964	13.018	419.692	-2.0245	123	32	0	0	1	Rps6ka2	138813	in gene	MergedReg chr1 #951	1	1
33257	3	79561162	79562569	1407	2	61.227	15.046	384.582	-2.02479	135	38	0	0	2	Nup160, Fnbp4	65626, -8760	in gene, upstream	MergedReg chr3 #33257	1	1
34064	3	121188912	121189692	780	1	33.917	8.333	118.104	-2.0251	60	12	0	0	1	Anapc1	36823	in gene	MergedReg chr3 #34064	1	0
17184	14	84705371	84707013	1642	2	69.75	17.135	511.292	-2.02525	160	38	0	0	1	Mtmr3	114223	in gene	MergedReg chr14 #17184	1	1
53318	9	74000991	74002325	1334	1	45.095	11.071	268.557	-2.02618	79	18	0	0	0				MergedReg chr9 #53318	1	0
8172	10	62055143	62057114	1971	2	53.443	13.115	470.251	-2.02678	207	48	0	0	1	Rtn4rl1	20262	in gene	MergedReg chr10 #8172	1	1
5012	1	226884302	226885878	1576	2	59.224	14.531	416.683	-2.02705	99	32	0	1	1	Cd6	2173	in gene	MergedReg chr1 #5012	1	1
28928	2	202011837	202013826	1989	2	53.032	13	470.896	-2.02835	128	43	0	0	0				MergedReg chr2 #28928	1	1
2006	1	101192855	101193588	733	1	35.652	8.739	116.665	-2.02844	51	12	0	0	1	Ccdc155	9826	in gene	MergedReg chr1 #2006	1	0
21098	17	391517	392998	1481	1	34.298	8.404	226.765	-2.02898	54	15	0	1	2	Fbp2, Fbp1	-2339, 25223	upstream, downstream	MergedReg chr17 #21098	1	0
17594	14	114151874	114153884	2010	2	41.419	10.113	371.662	-2.03408	107	22	0	0	1	Rtn4	29362	in gene	MergedReg chr14 #17594	1	1
19679	16	9182035	9182788	753	1	30.125	7.348	101.268	-2.03554	55	15	0	0	1	Vstm4	90104	downstream	MergedReg chr16 #19679	1	0
25061	19	24206881	24207829	948	1	26.724	6.517	113.1	-2.03586	37	9	0	0	1	Rnf150	163145	in gene	MergedReg chr19 #25061	1	0
16696	14	45894751	45895375	624	1	46.35	11.3	129.118	-2.03625	75	20	0	0	0				MergedReg chr14 #16696	1	0
18135	15	23714650	23716606	1956	1	35.721	8.689	311.921	-2.03951	59	16	0	0	0				MergedReg chr15 #18135	1	0
29505	2	227335718	227339228	3510	2	89.385	21.734	1400.63	-2.04008	188	41	0	0	1	Synpo2	74451	in gene	MergedReg chr2 #29505	1	1
19727	16	10934832	10946230	11398	8	132.267	32.154	6730.26	-2.04038	282	108	0	1	2	Ldb3, Opn4	933, 12018	in gene, downstream	MergedReg chr16 #19727	1	1
13834	12	51141101	51143314	2213	3	99.449	24.174	982.503	-2.0405	167	55	0	2	2	LOC103691457, LOC100912310	-1266, 1976	upstream, downstream	MergedReg chr12 #13834	1	1
42233	5	166163421	166164627	1206	1	42.342	10.29	227.966	-2.04085	82	17	0	0	1	Ube4b	95045	in gene	MergedReg chr5 #42233	1	0
117	1	8026978	8027743	765	1	34.174	8.304	116.71	-2.04102	52	11	0	0	1	Aig1	11448	in gene	MergedReg chr1 #117	1	0
50632	8	79358319	79360187	1868	1	42.569	10.328	354.995	-2.04324	71	19	0	0	1	Nedd4	35845	in gene	MergedReg chr8 #50632	1	0
1852	1	91390708	91391711	1003	1	33.71	8.161	150.943	-2.04636	52	16	0	0	0				MergedReg chr1 #1852	1	0
39091	5	21948805	21949705	900	1	27.607	6.679	110.921	-2.04733	36	9	1	0	1	Chd7	180148	in gene	MergedReg chr5 #39091	1	0
21756	17	18708852	18710196	1344	1	37.119	8.976	222.714	-2.04801	79	16	0	0	0				MergedReg chr17 #21756	1	0
40467	5	124632808	124636216	3408	2	36.594	8.849	556.752	-2.04802	88	23	0	0	1	Prkaa2	8057	in gene	MergedReg chr5 #40467	1	1
7601	10	46656834	46660251	3417	3	47.132	11.387	718.973	-2.04932	101	22	0	0	1	Tom1l2	62371	in gene	MergedReg chr10 #7601	1	1
11540	11	69984698	69986047	1349	1	39.357	9.5	237.021	-2.05062	67	18	0	0	2	Kalrn, LOC103693587	501079, 15687	in gene, downstream	MergedReg chr11 #11540	1	0
44386	6	99934811	99935929	1118	1	48.571	11.714	242.421	-2.05186	78	19	0	0	1	Fntb	51411	in gene	MergedReg chr6 #44386	1	0
27765	2	124113641	124115483	1842	1	41.491	9.982	341.189	-2.0554	111	18	0	0	1	Fgf2	33490	in gene	MergedReg chr2 #27765	1	0
3210	1	166079902	166080845	943	1	49.067	11.8	206.563	-2.05597	86	16	0	0	0				MergedReg chr1 #3210	1	0
49112	8	22726136	22727213	1077	1	29.618	7.118	142.404	-2.05693	47	13	0	0	1	Smarca4	78351	in gene	MergedReg chr8 #49112	1	0
21049	16	84566054	84567221	1167	1	40.556	9.722	211.29	-2.06059	72	17	0	0	1	Myo16	396952	downstream	MergedReg chr16 #21049	1	0
22766	17	77186637	77195755	9118	6	77.017	18.446	3135	-2.06187	239	80	0	0	1	Optn	23495	in gene	MergedReg chr17 #22766	1	1
48734	7	142921154	142926047	4893	3	70.375	16.855	1537.25	-2.06189	171	46	0	1	2	Nr4a1, RGD1359310	22793, -5787	downstream, upstream	MergedReg chr7 #48734	1	1
40084	5	100848745	100849710	965	1	36.467	8.733	157.101	-2.06204	64	16	0	0	1	LOC103692393	6771	downstream	MergedReg chr5 #40084	1	0
391	1	23372505	23373608	1103	1	30.829	7.382	151.805	-2.0622	52	16	0	0	1	Eya4	135439	in gene	MergedReg chr1 #391	1	0
42179	5	165478725	165481276	2551	3	56.468	13.519	643.08	-2.06245	135	29	0	0	0				MergedReg chr5 #42179	1	1
46311	7	34852594	34853378	784	1	31.08	7.44	108.78	-2.06261	48	12	0	0	0				MergedReg chr7 #46311	1	0
37229	4	116463293	116464087	794	1	40.12	9.6	142.211	-2.06322	73	21	0	0	1	Exoc6b	322771	in gene	MergedReg chr4 #37229	1	0
17820	15	4314095	4314807	712	1	40.545	9.682	128.875	-2.06615	66	18	0	0	1	Cfap70	29403	in gene	MergedReg chr15 #17820	1	0
54604	X	37835082	37837183	2101	1	37.123	8.862	348.194	-2.06661	61	20	0	0	1	Sh3kbp1	360233	in gene	MergedReg chrX #54604	1	0
21324	17	7716564	7718681	2117	2	65.879	15.712	622.615	-2.06795	183	36	0	0	1	Spock1	42091	in gene	MergedReg chr17 #21324	1	1
51321	8	116833883	116835549	1666	1	60.192	14.346	447.678	-2.06892	119	30	0	0	4	Ip6k1, Gmppb, Rnf123, Amigo3	52759, 8482, 22334, 3943	downstream, in gene, in gene, downstream	MergedReg chr8 #51321	1	0
49879	8	59280460	59281094	634	1	35.25	8.4	99.7701	-2.06916	58	15	0	1	1	Dnaja4	2515	in gene	MergedReg chr8 #49879	1	0
4137	1	204565017	204566311	1294	1	48.122	11.463	277.99	-2.06971	100	20	0	0	1	Oat	16406	in gene	MergedReg chr1 #4137	1	0
43498	6	36293227	36294336	1109	1	23.543	5.6	116.559	-2.0718	40	10	0	0	0				MergedReg chr6 #43498	1	0
6107	1	275893350	275894468	1118	2	61.743	14.686	308.164	-2.07183	124	28	0	0	1	Gpam	12887	in gene	MergedReg chr1 #6107	1	1
27865	2	140290515	140291725	1210	1	25.342	6.026	136.892	-2.07226	31	11	0	0	1	Ccrn4l	4459	in gene	MergedReg chr2 #27865	1	0
38974	5	5995316	5996364	1048	1	25.909	6.152	121.217	-2.07433	37	10	0	0	2	Slco5a1, Sulf1	129290, 191061	downstream, downstream	MergedReg chr5 #38974	1	0
39275	5	47659407	47661326	1919	2	34.95	8.298	299.415	-2.07446	80	24	0	0	1	RGD1562865	114352	in gene	MergedReg chr5 #39275	1	1
32735	3	44025353	44026643	1290	1	37.4	8.875	215.384	-2.07522	67	17	0	1	1	Galnt5	34	in gene	MergedReg chr3 #32735	1	0
26318	2	5961331	5962061	730	1	33.348	7.913	108.679	-2.0753	53	19	0	0	0				MergedReg chr2 #26318	1	0
20910	16	81682236	81682914	678	1	52.545	12.454	159.042	-2.07694	92	22	0	0	2	Grtp1, Lamp1	17042, 23986	in gene, downstream	MergedReg chr16 #20910	1	0
19084	15	86006157	86007424	1267	1	47.05	11.15	266.127	-2.07715	73	15	0	0	0				MergedReg chr15 #19084	1	0
38734	4	179409572	179410427	855	1	27.308	6.462	104.234	-2.07927	40	13	0	1	2	Lrmp, LOC103692263	27145, -4366	in gene, upstream	MergedReg chr4 #38734	1	0
22940	17	87727954	87729417	1463	1	33.935	8.022	221.638	-2.08074	49	13	1	0	1	Arhgap21	68751	in gene	MergedReg chr17 #22940	1	0
6725	10	15156871	15158152	1281	1	43.9	10.375	251.053	-2.08111	87	19	0	1	4	Narfl, Haghl, Fam173a, Metrn	13779, -292, 4384, 8946	downstream, upstream, downstream, downstream	MergedReg chr10 #6725	1	0
40136	5	103686590	103688233	1643	2	70.019	16.54	513.577	-2.08179	175	36	0	0	0				MergedReg chr5 #40136	1	1
52638	9	38185478	38187122	1644	2	57.627	13.608	422.941	-2.08229	119	27	0	0	2	Dst, LOC102551615	110671, -10038	in gene, upstream	MergedReg chr9 #52638	1	1
9547	10	90956948	90958151	1203	1	42.263	9.974	226.975	-2.08315	77	25	0	0	1	Eftud2	26422	in gene	MergedReg chr10 #9547	1	0
40106	5	102153881	102155117	1236	1	45.564	10.744	251.416	-2.08436	79	23	0	0	0				MergedReg chr5 #40106	1	0
46312	7	34854098	34855237	1139	1	29.944	7.056	152.26	-2.08534	55	12	0	0	0				MergedReg chr7 #46312	1	0
21023	16	83647509	83650619	3110	3	71.082	16.722	986.897	-2.08774	146	55	0	0	0				MergedReg chr16 #21023	1	1
6827	10	16266829	16268437	1608	2	56.44	13.26	405.159	-2.08964	98	29	0	0	1	Bod1	7905	downstream	MergedReg chr10 #6827	1	1
53715	9	94139344	94140353	1009	1	25.781	6.033	116.13	-2.09536	37	9	0	0	1	Dis3l2	372011	in gene	MergedReg chr9 #53715	1	0
18324	15	33657990	33659054	1064	1	47.97	11.212	227.858	-2.09709	72	19	0	1	1	Myh7	-761	upstream	MergedReg chr15 #18324	1	0
27316	2	78194631	78197166	2535	1	46.228	10.797	523.161	-2.09814	135	26	0	0	1	LOC103689968	92537	in gene	MergedReg chr2 #27316	1	0
17994	15	13292031	13294713	2682	3	71.881	16.786	860.647	-2.09835	165	41	0	0	1	Ptprg	340467	in gene	MergedReg chr15 #17994	1	1
25058	19	24155487	24156919	1432	1	53.8	12.533	343.936	-2.10187	95	26	0	0	1	Rnf150	111993	in gene	MergedReg chr19 #25058	1	0
382	1	23261283	23262663	1380	1	41.093	9.535	253.162	-2.10759	87	14	0	0	1	Eya4	24356	in gene	MergedReg chr1 #382	1	0
44299	6	96763690	96765012	1322	1	28.732	6.659	169.57	-2.10928	46	18	0	0	0				MergedReg chr6 #44299	1	0
51621	8	123988921	123991452	2531	3	61.924	14.316	699.686	-2.11287	135	34	0	0	0				MergedReg chr8 #51621	1	1
20466	16	61324593	61326563	1970	2	66.161	15.274	581.862	-2.1149	121	38	0	0	0				MergedReg chr16 #20466	1	1
53598	9	87351146	87353020	1874	1	34.5	7.948	288.629	-2.11793	62	13	0	0	0				MergedReg chr9 #53598	1	0
14005	13	36069023	36069974	951	1	25.467	5.867	108.121	-2.11793	44	10	0	0	1	Sctr	30257	in gene	MergedReg chr13 #14005	1	0
31598	20	46513048	46514105	1057	1	38.849	8.939	183.319	-2.11969	74	14	0	0	1	Foxo3	85498	in gene	MergedReg chr20 #31598	1	0
29889	2	250719855	250722748	2893	1	45.856	10.544	592.238	-2.12069	116	19	0	0	1	Sh3glb1	22910	in gene	MergedReg chr2 #29889	1	0
37885	4	144281050	144282301	1251	1	36.538	8.395	204.058	-2.1218	73	22	0	0	0				MergedReg chr4 #37885	1	0
25574	19	43150879	43151854	975	1	27.806	6.387	121.031	-2.12219	51	9	0	1	1	Pdpr	-2124	upstream	MergedReg chr19 #25574	1	0
39984	5	88503599	88504272	673	1	41.476	9.476	124.613	-2.12993	69	18	0	0	0				MergedReg chr5 #39984	1	0
29782	2	243845294	243846343	1049	1	36.758	8.394	172.139	-2.13063	69	13	0	0	1	Eif4e	26204	in gene	MergedReg chr2 #29782	1	0
51035	8	105024063	105025078	1015	1	34.625	7.906	156.895	-2.13079	69	16	0	0	0				MergedReg chr8 #51035	1	0
2106	1	102214612	102217169	2557	3	63.062	14.375	719.864	-2.13321	113	39	0	0	1	Ush1c	40901	in gene	MergedReg chr1 #2106	1	1
27106	2	53414796	53415589	793	1	30.96	7.04	109.604	-2.13676	43	11	0	2	2	Ghr, LOC102548637	-1238, 1141	upstream, in gene	MergedReg chr2 #27106	1	0
46139	7	27533024	27534922	1898	1	30.25	6.85	256.315	-2.14276	47	12	0	0	1	Stab2	18105	in gene	MergedReg chr7 #46139	1	0
18920	15	58524161	58525540	1379	1	38.721	8.767	238.376	-2.14296	69	15	0	0	0				MergedReg chr15 #18920	1	0
51603	8	123113570	123114435	865	1	26.333	5.962	101.688	-2.143	46	11	0	0	1	Osbpl10	84274	in gene	MergedReg chr8 #51603	1	0
49208	8	26554760	26556138	1378	1	29.14	6.595	179.263	-2.14356	61	13	0	0	0				MergedReg chr8 #49208	1	0
6403	10	6885454	6886448	994	2	58.613	13.258	260.095	-2.14436	110	25	0	1	1	LOC102546403	-3319	upstream	MergedReg chr10 #6403	1	1
26763	2	34114691	34115558	867	1	43.741	9.889	169.301	-2.14509	76	16	0	0	1	Nln	70712	in gene	MergedReg chr2 #26763	1	0
34867	3	156011026	156012032	1006	1	35.125	7.938	157.749	-2.14565	47	12	0	0	0				MergedReg chr3 #34867	1	0
8551	10	68418298	68419119	821	1	29.654	6.692	108.687	-2.14772	45	11	0	0	1	Asic2	928515	in gene	MergedReg chr10 #8551	1	0
32544	3	22493289	22494085	796	1	33.72	7.6	119.826	-2.14953	54	11	0	0	1	Dennd1a	7805	in gene	MergedReg chr3 #32544	1	0
9531	10	90776332	90777131	799	1	37	8.32	131.978	-2.15287	59	12	0	1	2	LOC102550942, Gjc1	-4575, 7628	upstream, downstream	MergedReg chr10 #9531	1	0
19625	16	7973023	7974262	1239	1	28.615	6.429	158.277	-2.15411	42	10	0	0	0				MergedReg chr16 #19625	1	0
34144	3	123646266	123647687	1421	2	62.644	14.068	397.398	-2.15476	123	29	0	0	0				MergedReg chr3 #34144	1	1
26115	19	56810166	56811484	1318	1	32.585	7.317	191.728	-2.15488	54	13	0	0	2	Taf5l, Urb2	-9820, 7117	upstream, in gene	MergedReg chr19 #26115	1	0
25924	19	54123188	54123756	568	1	40.333	9.056	102.273	-2.15501	55	11	0	0	1	Gse1	198333	in gene	MergedReg chr19 #25924	1	0
46910	7	72720791	72723005	2214	1	42.812	9.609	423.151	-2.15556	79	20	0	0	0				MergedReg chr7 #46910	1	0
13467	12	41931072	41932166	1094	1	32.971	7.4	161.028	-2.1556	65	14	0	0	1	Rbm19	62345	in gene	MergedReg chr12 #13467	1	0
45267	6	128756291	128757082	791	1	31.083	6.958	109.762	-2.15938	41	12	0	1	3	LOC100912305, Glrx5, LOC100912332	-6257, 6183, 4591	upstream, in gene, downstream	MergedReg chr6 #45267	1	0
5292	1	245171179	245172947	1768	1	33.145	7.418	261.609	-2.15969	71	11	0	0	0				MergedReg chr1 #5292	1	0
15994	14	3761011	3761829	818	1	35.769	8	130.621	-2.16064	63	15	0	0	1	LOC103693713	10704	downstream	MergedReg chr14 #15994	1	0
6307	10	1090894	1091768	874	1	34.333	7.667	133.96	-2.16286	48	11	0	0	0				MergedReg chr10 #6307	1	0
52637	9	38184338	38185310	972	1	25.567	5.667	110.943	-2.17363	40	7	0	0	1	Dst	112147	in gene	MergedReg chr9 #52637	1	0
16567	14	42026767	42027609	842	1	50.846	11.269	191.126	-2.17377	92	19	0	0	1	Atp8a1	21189	in gene	MergedReg chr14 #16567	1	0
52758	9	43690208	43691917	1709	3	60.259	13.352	459.744	-2.17412	118	25	0	1	2	Vwa3b, LOC102554996	83990, 671	in gene, in gene	MergedReg chr9 #52758	1	1
51271	8	116345186	116346823	1637	1	62.765	13.902	458.689	-2.17467	119	21	0	1	6	Hyal1, LOC100910872, Hyal3, Ifrd2, Lsmem2, Sema3b	13080, 9563, 9492, 2908, 7088, 17573	downstream, downstream, downstream, in gene, downstream, downstream	MergedReg chr8 #51271	1	0
20606	16	70481505	70482080	575	1	41.167	9.111	105.674	-2.17581	67	15	0	0	0				MergedReg chr16 #20606	1	0
22594	17	66392798	66395503	2705	3	51.682	11.435	624.106	-2.17621	99	31	0	1	1	Actn2	3497	in gene	MergedReg chr17 #22594	1	1
47315	7	99981160	99982361	1201	1	31.405	6.946	168.381	-2.17674	51	13	0	0	0				MergedReg chr7 #47315	1	0
51721	8	127223045	127226117	3072	2	58.49	12.927	802.149	-2.1778	96	25	0	0	2	Ctdspl, Golga4	159289, 53255	in gene, in gene	MergedReg chr8 #51721	1	1
17274	14	86241335	86242636	1301	1	50.463	11.146	293.091	-2.1787	92	20	0	0	2	Camk2b, LOC102550651	55766, 4545	in gene, downstream	MergedReg chr14 #17274	1	0
28143	2	156011172	156012773	1601	2	38.94	8.587	278.317	-2.18103	81	16	0	0	2	Kcnab1, Ssr3	294884, 11881	downstream, in gene	MergedReg chr2 #28143	1	1
12115	11	86967485	86968278	793	2	68.96	15.2	244.131	-2.18169	125	36	0	0	0				MergedReg chr11 #12115	1	1
51800	8	129015149	129016942	1793	1	38.786	8.536	310.461	-2.1839	70	17	0	0	1	Myrip	43662	in gene	MergedReg chr8 #51800	1	0
28178	2	164547230	164548190	960	1	27.267	6	116.859	-2.18412	48	10	0	1	1	Mlf1	-1737	upstream	MergedReg chr2 #28178	1	0
4319	1	211213012	211213738	726	1	33	7.261	106.955	-2.18423	52	13	0	1	2	Mapk1ip1, Ppp2r2d	-7597, 7472	upstream, in gene	MergedReg chr1 #4319	1	0
18009	15	13375901	13376921	1020	1	29.844	6.562	135.897	-2.18523	39	11	0	0	1	Ptprg	257428	in gene	MergedReg chr15 #18009	1	0
37676	4	129617522	129619814	2292	3	60.486	13.292	618.901	-2.18604	160	35	0	1	1	Lmod3	472	in gene	MergedReg chr4 #37676	1	1
911	1	52522515	52523573	1058	1	33.424	7.333	157.869	-2.18841	59	11	0	0	1	Pde10a	21404	in gene	MergedReg chr1 #911	1	0
26762	2	34113793	34114595	802	1	32.28	7.08	115.574	-2.18882	47	13	0	0	1	Nln	71642	in gene	MergedReg chr2 #26762	1	0
55051	X	158828700	158829543	843	1	33.815	7.407	127.259	-2.1907	59	15	0	0	0				MergedReg chrX #55051	1	0
17149	14	84081789	84083050	1261	1	48.4	10.6	272.466	-2.19094	95	25	0	0	1	Osbp2	24611	in gene	MergedReg chr14 #17149	1	0
23759	18	52638851	52641502	2651	1	34.927	7.634	413.355	-2.19383	70	12	0	0	0				MergedReg chr18 #23759	1	0
46037	7	24942690	24943493	803	1	40.08	8.76	143.68	-2.19388	69	16	0	0	1	Ckap4	7848	in gene	MergedReg chr7 #46037	1	0
45373	6	135381651	135383346	1695	1	34.679	7.566	262.415	-2.19646	53	16	0	0	1	Tecpr2	77970	in gene	MergedReg chr6 #45373	1	0
39271	5	47611930	47612752	822	1	39.154	8.538	143.681	-2.19719	77	13	0	0	1	RGD1562865	66327	in gene	MergedReg chr5 #39271	1	0
54783	X	77095467	77096398	931	1	38.345	8.345	159.371	-2.20005	58	12	0	0	1	Atp7a	19845	in gene	MergedReg chrX #54783	1	0
41793	5	156300429	156304411	3982	2	79.564	17.282	1414.39	-2.20285	193	65	0	0	1	Ece1	86951	in gene	MergedReg chr5 #41793	1	1
5709	1	260862620	260865570	2950	3	58.129	12.624	765.538	-2.20309	108	25	0	0	1	Slit1	128271	in gene	MergedReg chr1 #5709	1	1
12893	12	24482566	24483503	937	1	24.621	5.345	102.991	-2.20363	41	11	0	0	2	Fzd9, Baz1b	9053, 53817	downstream, in gene	MergedReg chr12 #12893	1	0
34697	3	151050540	151051517	977	1	31.333	6.8	136.662	-2.20408	53	11	0	0	1	Acss2	18144	in gene	MergedReg chr3 #34697	1	0
37184	4	115337361	115338879	1518	1	60.191	13.043	407.902	-2.20627	129	26	0	1	2	Clec4f, Cd207	-6099, 16695	upstream, downstream	MergedReg chr4 #37184	1	0
52811	9	45885646	45886964	1318	1	52.585	11.39	309.406	-2.20688	84	25	0	0	1	LOC102552746	11711	in gene	MergedReg chr9 #52811	1	0
30480	20	8002716	8003807	1091	1	33.412	7.235	162.734	-2.2073	58	11	0	0	1	Fkbp5	94030	in gene	MergedReg chr20 #30480	1	0
48598	7	140915407	140917568	2161	1	42.206	9.132	407.175	-2.20845	82	16	0	2	3	Kcnh3, Mcrs1, LOC103692979	127500, 2747, -2799	downstream, in gene, upstream	MergedReg chr7 #48598	1	0
19820	16	19705046	19705978	932	1	29.207	6.31	121.522	-2.2106	39	11	0	0	1	Myo9b	36140	in gene	MergedReg chr16 #19820	1	0
52925	9	49860642	49862248	1606	2	49.8	10.735	357.048	-2.21382	93	24	0	0	1	Tgfbrap1	41498	in gene	MergedReg chr9 #52925	1	1
837	1	50414750	50417519	2769	1	31.115	6.701	384.631	-2.21516	76	17	0	0	1	Pacrg	345861	in gene	MergedReg chr1 #837	1	0
40082	5	100844989	100845791	802	1	35.8	7.708	128.177	-2.21553	51	12	0	0	1	LOC103692393	10608	downstream	MergedReg chr5 #40082	1	0
18157	15	23852373	23853948	1575	1	39.673	8.531	278.951	-2.21737	64	14	0	0	1	Samd4a	76160	in gene	MergedReg chr15 #18157	1	0
33851	3	113434175	113435639	1464	1	34.565	7.422	225.907	-2.21943	70	15	0	0	3	Hypk, Mfap1a, Wdr76	11255, 10551, -10591	downstream, in gene, upstream	MergedReg chr3 #33851	1	0
4318	1	211211897	211212856	959	1	34.667	7.433	148.418	-2.22155	56	13	0	1	2	Mapk1ip1, Ppp2r2d	-6598, 6473	upstream, in gene	MergedReg chr1 #4318	1	0
18428	15	39848284	39852803	4519	4	72.732	15.585	1467.3	-2.22243	145	31	0	0	1	Cab39l	105419	downstream	MergedReg chr15 #18428	1	1
30326	20	6687301	6688584	1283	1	34.975	7.475	200.326	-2.22618	56	10	0	0	1	Ppil1	176629	in gene	MergedReg chr20 #30326	1	0
32525	3	16814830	16816022	1192	1	40.595	8.676	216.023	-2.2262	87	17	0	1	1	LOC690884	-1544	upstream	MergedReg chr3 #32525	1	0
21479	17	12358454	12360610	2156	1	59.176	12.632	569.569	-2.22793	99	26	0	0	1	Auh	49342	in gene	MergedReg chr17 #21479	1	0
2123	1	102419335	102423469	4134	2	54.806	11.674	1011.46	-2.23103	132	35	0	0	1	Kcnc1	6777	in gene	MergedReg chr1 #2123	1	1
854	1	50530943	50532126	1183	1	26.054	5.541	137.598	-2.23329	42	11	0	0	0				MergedReg chr1 #854	1	0
27179	2	56499887	56503448	3561	2	50.982	10.838	810.477	-2.23389	131	34	0	0	2	LOC103691479, Egflam	12168, 178881	downstream, downstream	MergedReg chr2 #27179	1	1
54789	X	77270591	77271621	1030	1	27.97	5.938	128.612	-2.23583	39	12	0	0	2	Pgk1, Taf9b	7707, 24124	in gene, downstream	MergedReg chrX #54789	1	0
16954	14	79569105	79570703	1598	1	40.56	8.6	289.352	-2.23765	67	13	0	0	1	Sorcs2	30993	in gene	MergedReg chr14 #16954	1	0
54566	X	32149702	32151188	1486	1	29.956	6.348	198.726	-2.23847	58	13	0	1	1	Tmem27	3242	in gene	MergedReg chrX #54566	1	0
35532	3	175403082	175404239	1157	1	59	12.5	304.746	-2.23879	109	25	0	1	1	Lsm14b	-4809	upstream	MergedReg chr3 #35532	1	0
36939	4	97980172	97981616	1444	2	51.533	10.911	332.204	-2.23971	108	28	0	0	0				MergedReg chr4 #36939	1	1
49109	8	22705934	22707018	1084	1	63.5	13.441	307.295	-2.24012	108	22	0	0	1	Smarca4	58153	in gene	MergedReg chr8 #49109	1	0
52039	9	1796847	1797768	921	1	32.103	6.793	131.995	-2.24059	55	13	0	0	2	LOC103693188, Plcl2	26649, 187347	in gene, in gene	MergedReg chr9 #52039	1	0
31458	20	43181053	43182237	1184	1	33.73	7.135	178.287	-2.24105	51	14	0	0	0				MergedReg chr20 #31458	1	0
40772	5	135652621	135654334	1713	1	44.679	9.434	341.675	-2.24366	92	18	0	0	3	Tesk2, Toe1, Mutyh	79305, 9822, -9855	in gene, downstream, upstream	MergedReg chr5 #40772	1	0
15863	13	112003968	112010467	6499	2	73.735	15.524	2139.3	-2.24785	246	62	0	3	3	Hsd11b1, G0s2, LOC102547023	-10686, -2165, 775	upstream, upstream, in gene	MergedReg chr13 #15863	1	1
35984	4	27255988	27257643	1655	1	32.904	6.923	243.108	-2.24879	53	16	0	0	1	Akap9	74767	in gene	MergedReg chr4 #35984	1	0
20605	16	70480355	70481340	985	2	46.433	9.767	204.181	-2.24916	97	21	0	0	0				MergedReg chr16 #20605	1	1
35869	4	11024761	11025931	1170	2	50.838	10.676	265.538	-2.25154	89	30	0	0	1	Magi2	1447077	in gene	MergedReg chr4 #35869	1	1
28142	2	156009888	156010944	1056	1	30.412	6.382	143.371	-2.25256	45	11	0	0	2	Kcnab1, Ssr3	293328, 13437	downstream, downstream	MergedReg chr2 #28142	1	0
35753	4	7377184	7377873	689	1	45.318	9.5	139.393	-2.25408	64	12	0	0	1	Kcnh2	22367	in gene	MergedReg chr4 #35753	1	0
51720	8	127213426	127214664	1238	1	27.282	5.718	150.782	-2.25437	37	10	0	0	2	Ctdspl, Golga4	148753, 42719	in gene, in gene	MergedReg chr8 #51720	1	0
12894	12	24490387	24491361	974	1	24.581	5.129	106.883	-2.26079	35	12	0	0	1	Baz1b	45977	in gene	MergedReg chr12 #12894	1	0
17996	15	13314181	13315165	984	2	73.867	15.4	324.487	-2.262	113	30	0	0	1	Ptprg	319166	in gene	MergedReg chr15 #17996	1	1
26804	2	34854065	34856006	1941	1	39.557	8.246	342.768	-2.26217	66	16	0	0	1	Cwc27	67686	in gene	MergedReg chr2 #26804	1	0
31193	20	29754186	29755477	1291	1	50.15	10.45	289.034	-2.26275	84	22	0	0	1	Chst3	13749	in gene	MergedReg chr20 #31193	1	0
50637	8	79377156	79378168	1012	1	26.645	5.548	120.378	-2.26383	39	10	0	1	2	Nedd4, LOC103693141	54254, 665	in gene, in gene	MergedReg chr8 #50637	1	0
20246	16	49055429	49056400	971	1	30.033	6.241	130.188	-2.2667	56	15	0	1	1	LOC102553302	-6865	upstream	MergedReg chr16 #20246	1	0
7710	10	49174588	49175597	1009	1	47.125	9.781	212.273	-2.26844	108	23	1	0	1	Trnaw-cca	-8029	upstream	MergedReg chr10 #7710	1	0
19953	16	21149866	21151542	1676	1	32.712	6.788	244.756	-2.26876	58	14	0	0	1	Mau2	18596	in gene	MergedReg chr16 #19953	1	0
48737	7	142946307	142948546	2239	2	87.786	18.214	877.468	-2.26894	151	47	0	0	2	RGD1359310, LOC103692985	18039, 7485	downstream, downstream	MergedReg chr7 #48737	1	1
4229	1	205809688	205812651	2963	2	56.903	11.785	752.695	-2.27155	90	35	0	0	1	Dhx32	31259	in gene	MergedReg chr1 #4229	1	1
46422	7	36937516	36938826	1310	1	24.756	5.122	144.778	-2.273	42	9	0	0	0				MergedReg chr7 #46422	1	0
548	1	36185992	36186686	694	2	58.714	12.143	181.909	-2.27358	83	22	1	1	1	Ube2ql1	423	in gene	MergedReg chr1 #548	1	1
33057	3	61401977	61402977	1000	1	31.312	6.469	139.786	-2.2751	55	10	0	0	0				MergedReg chr3 #33057	1	0
36325	4	58440076	58447014	6938	2	59.581	12.3	1845.42	-2.27619	163	26	0	1	1	LOC103692090	-10710	upstream	MergedReg chr4 #36325	1	1
36983	4	99618662	99619307	645	1	40.95	8.45	117.914	-2.27684	70	15	1	1	1	Reep1	447	in gene	MergedReg chr4 #36983	1	0
29500	2	227320333	227325134	4801	3	72.513	14.939	1554.17	-2.27916	169	48	0	0	1	Synpo2	89191	in gene	MergedReg chr2 #29500	1	1
47084	7	94603434	94605260	1826	2	63.298	13.035	515.992	-2.27977	136	28	1	0	0				MergedReg chr7 #47084	1	1
15699	13	108596528	108599793	3265	1	50.078	10.307	729.932	-2.28055	104	29	0	0	1	LOC102548910	4378	in gene	MergedReg chr13 #15699	1	0
31126	20	28182649	28184310	1661	1	40.365	8.288	299.314	-2.28401	68	20	0	0	1	Edar	79604	in gene	MergedReg chr20 #31126	1	0
11539	11	69978741	69982430	3689	2	59.574	12.209	981.109	-2.28674	129	21	0	0	2	Kalrn, LOC103693587	496292, 20474	in gene, downstream	MergedReg chr11 #11539	1	1
4195	1	205023803	205024986	1183	1	36.568	7.486	193.125	-2.28831	66	13	0	0	1	Ctbp2	6171	in gene	MergedReg chr1 #4195	1	0
46327	7	35401876	35402772	896	1	38.821	7.929	155.284	-2.29163	66	11	0	2	2	LOC103692826, LOC102554269	-7686, -1349	upstream, upstream	MergedReg chr7 #46327	1	0
2931	1	154401094	154402220	1126	1	23.086	4.714	116.048	-2.29199	38	7	0	0	1	Picalm	24423	in gene	MergedReg chr1 #2931	1	0
26158	19	57688933	57691444	2511	1	64.064	13.064	718.146	-2.29392	147	22	0	0	1	Egln1	10970	in gene	MergedReg chr19 #26158	1	0
39987	5	88567127	88567939	812	1	28.692	5.84	104.008	-2.29661	53	13	0	0	1	Tle1	62742	in gene	MergedReg chr5 #39987	1	0
39304	5	48322456	48323627	1171	1	27.135	5.514	141.853	-2.29898	41	10	0	0	1	Gabrr2	24941	in gene	MergedReg chr5 #39304	1	0
53802	9	97195915	97196942	1027	1	44.344	9	203.309	-2.30074	71	19	0	0	1	Iqca1	102330	in gene	MergedReg chr9 #53802	1	0
49217	8	26691673	26692901	1228	1	42.59	8.641	233.484	-2.30124	66	19	0	0	1	Eepd1	41023	in gene	MergedReg chr8 #49217	1	0
6265	1	280566691	280567677	986	1	30.9	6.267	136.015	-2.30176	54	11	0	0	0				MergedReg chr1 #6265	1	0
29976	2	253029910	253031369	1459	1	28.63	5.804	186.478	-2.30241	48	10	0	0	0				MergedReg chr2 #29976	1	0
5660	1	259362767	259364238	1471	1	32.326	6.548	212.284	-2.30357	60	14	0	1	2	Pdlim1, Sorbs1	-6496, 138606	upstream, downstream	MergedReg chr1 #5660	1	0
14485	13	56265045	56266194	1149	1	29.722	6	152.458	-2.3085	54	12	0	0	1	Crb1	197215	downstream	MergedReg chr13 #14485	1	0
29342	2	219858542	219859625	1083	1	29	5.853	140.21	-2.3088	41	10	0	0	0				MergedReg chr2 #29342	1	0
14729	13	71520812	71522677	1865	3	68.948	13.914	574.054	-2.30897	148	38	0	1	1	Trnaw-cca	-219	upstream	MergedReg chr13 #14729	1	1
27347	2	80278050	80279533	1483	1	36.456	7.348	241.358	-2.31073	62	16	0	0	2	Otulin, LOC64038	14439, 9130	in gene, downstream	MergedReg chr2 #27347	1	0
12489	12	13054912	13055872	960	1	31.226	6.29	133.826	-2.31162	48	12	0	0	1	Fam220a	11651	in gene	MergedReg chr12 #12489	1	0
42177	5	165475518	165477695	2177	1	41.176	8.294	400.179	-2.31166	97	16	0	0	0				MergedReg chr5 #42177	1	0
53588	9	85614674	85617392	2718	2	61.471	12.365	745.885	-2.31364	137	39	0	0	1	Serpine2	10092	in gene	MergedReg chr9 #53588	1	1
12892	12	24475572	24476691	1119	1	26.314	5.286	131.453	-2.31558	37	10	0	1	2	Fzd9, Baz1b	2150, 60720	in gene, downstream	MergedReg chr12 #12892	1	0
31712	20	48441289	48443359	2070	2	51.359	10.312	474.612	-2.31629	113	25	0	0	0				MergedReg chr20 #31712	1	1
14544	13	69093604	69094267	663	1	38.6	7.75	114.249	-2.31633	55	11	0	0	1	Fam129a	144270	in gene	MergedReg chr13 #14544	1	0
53591	9	85619952	85620841	889	1	43.643	8.75	173.208	-2.3184	59	15	0	0	1	Serpine2	5729	in gene	MergedReg chr9 #53591	1	0
48738	7	142948638	142952438	3800	2	84.193	16.874	1428.27	-2.3189	228	38	0	0	1	LOC103692985	10597	downstream	MergedReg chr7 #48738	1	1
5543	1	255411813	255414388	2575	1	68.013	13.625	781.846	-2.31955	135	28	0	1	1	LOC102553702	-3412	upstream	MergedReg chr1 #5543	1	0
48459	7	138160213	138160981	768	1	31.708	6.333	108.713	-2.32389	52	11	0	1	2	LOC103692969, LOC102550357	9740, -2466	in gene, upstream	MergedReg chr7 #48459	1	0
25850	19	53308445	53309114	669	1	40.619	8.095	121.313	-2.32705	60	12	0	0	0				MergedReg chr19 #25850	1	0
51600	8	123085596	123086319	723	2	49.261	9.783	158.999	-2.3321	78	20	0	0	1	Osbpl10	56229	in gene	MergedReg chr8 #51600	1	1
43985	6	75366867	75367974	1107	1	33.343	6.618	164.78	-2.33292	63	9	0	0	0				MergedReg chr6 #43985	1	0
20615	16	70715194	70716203	1009	1	28.031	5.562	126.265	-2.33335	38	11	0	1	2	Rnf170, Hook3	-5537, 5351	upstream, in gene	MergedReg chr16 #20615	1	0
51799	8	129011266	129015005	3739	2	76.845	15.243	1282.69	-2.3338	195	37	0	0	1	Myrip	40752	in gene	MergedReg chr8 #51799	1	1
52212	9	14351109	14352133	1024	2	47.594	9.438	217.573	-2.33423	93	20	0	0	0				MergedReg chr9 #52212	1	1
30904	20	20345560	20346723	1163	1	44.189	8.757	229.428	-2.33518	70	18	0	0	1	Ank3	397374	in gene	MergedReg chr20 #30904	1	0
9953	10	98789857	98791818	1961	1	44.869	8.869	392.804	-2.33888	116	17	0	0	1	Map2k6	83677	in gene	MergedReg chr10 #9953	1	0
52354	9	17642179	17646716	4537	2	52.433	10.321	1062	-2.34489	123	35	1	1	1	LOC102550363	-175	upstream	MergedReg chr9 #52354	1	1
48465	7	138194626	138195704	1078	1	23.879	4.697	114.918	-2.34593	38	9	0	0	0				MergedReg chr7 #48465	1	0
31326	20	32977508	32978899	1391	2	80.884	15.907	502.275	-2.34619	141	28	0	0	0				MergedReg chr20 #31326	1	1
7330	10	39673200	39674952	1752	1	56.873	11.182	444.828	-2.34657	120	19	0	0	1	Acsl6	19065	in gene	MergedReg chr10 #7330	1	0
17510	14	107036793	107037440	647	1	39.238	7.714	113.335	-2.3467	65	15	0	1	2	Ehbp1, LOC102550584	88361, -3657	in gene, upstream	MergedReg chr14 #17510	1	0
24366	18	71016086	71016959	873	1	30.259	5.926	117.929	-2.35223	54	12	0	0	1	Dym	20447	in gene	MergedReg chr18 #24366	1	0
13224	12	38126638	38127755	1117	1	42.171	8.257	210.29	-2.35256	78	15	0	0	1	LOC687565	-9439	upstream	MergedReg chr12 #13224	1	0
23133	18	15556962	15559285	2323	2	69.306	13.569	718.74	-2.35267	142	25	0	1	2	Mapre2, LOC102551809	743973, 311	in gene, in gene	MergedReg chr18 #23133	1	1
26142	19	57592087	57593014	927	1	49.172	9.621	203.493	-2.35358	83	14	0	0	2	Trim67, RGD1562218	36147, 22008	in gene, downstream	MergedReg chr19 #26142	1	0
27519	2	98581831	98583742	1911	2	55.068	10.763	469.799	-2.35513	130	24	0	0	1	Zfhx4	27610	in gene	MergedReg chr2 #27519	1	1
52728	9	43363231	43365493	2262	1	38.887	7.592	392.689	-2.35674	62	14	0	0	1	Tmem131	150963	in gene	MergedReg chr9 #52728	1	0
42600	5	173639828	173643833	4005	2	67.664	13.192	1209.8	-2.35873	146	32	0	1	2	Perm1, Plekhn1	1050, 12306	in gene, downstream	MergedReg chr5 #42600	1	1
53794	9	97131953	97132903	950	1	40.2	7.833	170.491	-2.35956	85	18	0	0	1	Asb18	19404	in gene	MergedReg chr9 #53794	1	0
40369	5	118378995	118379848	853	1	35.037	6.815	133.422	-2.36209	64	10	0	0	0				MergedReg chr5 #40369	1	0
51723	8	127232005	127234452	2447	3	89.224	17.342	974.693	-2.36316	206	42	0	0	2	Ctdspl, Golga4	167936, 61902	in gene, in gene	MergedReg chr8 #51723	1	1
2124	1	102426252	102430301	4049	2	47.706	9.246	862.329	-2.36727	123	24	0	0	1	Kcnc1	13651	in gene	MergedReg chr1 #2124	1	1
23134	18	15559447	15561573	2126	2	50.03	9.687	474.838	-2.36867	131	33	0	1	2	Mapre2, LOC102551809	746360, -2076	in gene, upstream	MergedReg chr18 #23134	1	1
35683	4	3119786	3121040	1254	1	33.385	6.462	186.896	-2.36915	52	12	0	0	0				MergedReg chr4 #35683	1	0
28042	2	148176305	148177777	1472	1	39.544	7.63	259.861	-2.3737	88	13	0	0	0				MergedReg chr2 #28042	1	0
49048	8	22169120	22170694	1574	1	43.84	8.44	308.054	-2.37693	94	19	0	0	1	Cdc37	3890	in gene	MergedReg chr8 #49048	1	0
32628	3	32503076	32505108	2032	2	50.778	9.762	460.629	-2.37895	96	20	0	0	0				MergedReg chr3 #32628	1	1
31653	20	46977299	46978835	1536	1	46.646	8.957	319.858	-2.38067	84	21	0	0	0				MergedReg chr20 #31653	1	0
27693	2	119206312	119207252	940	1	50.172	9.621	210.543	-2.38262	98	16	0	0	1	Usp13	9616	in gene	MergedReg chr2 #27693	1	0
16556	14	41740034	41740873	839	1	29.5	5.654	110.493	-2.38337	39	9	0	0	1	Grxcr1	45631	in gene	MergedReg chr14 #16556	1	0
17655	14	115131975	115133869	1894	1	40.695	7.797	344.091	-2.38386	84	21	0	0	0				MergedReg chr14 #17655	1	0
26818	2	38343706	38344509	803	1	29.08	5.56	104.247	-2.38687	44	8	0	0	0				MergedReg chr2 #26818	1	0
669	1	45122217	45123336	1119	1	43.543	8.314	217.521	-2.38883	81	17	0	0	0				MergedReg chr1 #669	1	0
37948	4	145909668	145910364	696	1	50.524	9.619	156.985	-2.39301	84	18	0	0	1	Atp2b2	38981	in gene	MergedReg chr4 #37948	1	0
50564	8	76959266	76960657	1391	1	48.861	9.302	303.418	-2.39307	96	23	0	0	0				MergedReg chr8 #50564	1	0
47231	7	98467934	98468986	1052	1	26.303	5	123.53	-2.39523	44	8	0	0	1	Fer1l6	69234	in gene	MergedReg chr7 #47231	1	0
53400	9	80960836	80961810	974	1	38.833	7.333	168.854	-2.40481	58	14	0	0	0				MergedReg chr9 #53400	1	0
32547	3	22495984	22497321	1337	1	39.405	7.429	235.199	-2.40714	77	15	0	0	1	Dennd1a	4840	in gene	MergedReg chr3 #32547	1	0
29343	2	219859746	219860508	762	1	30.913	5.826	105.159	-2.40764	52	11	0	0	0				MergedReg chr2 #29343	1	0
50746	8	84651849	84652751	902	1	33.5	6.286	134.897	-2.41395	56	10	0	0	0				MergedReg chr8 #50746	1	0
42764	6	6321362	6323531	2169	2	73.573	13.765	712.41	-2.41817	152	30	0	1	2	LOC103690379, LOC103692542	7174, 2216	in gene, in gene	MergedReg chr6 #42764	1	1
52972	9	51001302	51002072	770	1	36.542	6.833	125.613	-2.41896	53	12	0	0	1	Mettl21cl1	3286	in gene	MergedReg chr9 #52972	1	0
28144	2	156012857	156016627	3770	1	38.966	7.282	655.812	-2.41981	78	17	0	0	2	Kcnab1, Ssr3	297654, 9111	downstream, in gene	MergedReg chr2 #28144	1	0
39106	5	22147839	22148994	1155	1	34.919	6.514	180.051	-2.4224	49	10	0	0	0				MergedReg chr5 #39106	1	0
17201	14	84949994	84951938	1944	1	56.688	10.574	491.971	-2.42252	91	21	0	0	1	Zmat5	13123	in gene	MergedReg chr14 #17201	1	0
30435	20	7547684	7548858	1174	1	42.917	8	224.931	-2.42348	77	20	0	0	1	Anks1a	63724	in gene	MergedReg chr20 #30435	1	0
28376	2	185157292	185158145	853	1	29.037	5.407	110.574	-2.42499	42	12	0	1	1	LOC103691612	-3984	upstream	MergedReg chr2 #28376	1	0
10999	11	35092145	35093783	1638	2	50.137	9.333	366.627	-2.42546	83	22	0	0	1	Kcnj6	169398	in gene	MergedReg chr11 #10999	1	1
22994	18	2052297	2059105	6808	6	74.826	13.92	2274.18	-2.42638	145	47	0	4	5	Mib1, Mir3582, Mir133a, Mir3571, Mir1	84787, 3242, -3137, 779, -682	in gene, downstream, upstream, downstream, upstream	MergedReg chr18 #22994	1	1
16514	14	37141799	37142481	682	1	34.667	6.429	105.549	-2.4309	49	10	0	0	1	Lrrc66	13442	in gene	MergedReg chr14 #16514	1	0
2141	1	102628523	102630239	1716	1	39.698	7.358	304.115	-2.43168	82	16	0	0	1	Sergef	35586	in gene	MergedReg chr1 #2141	1	0
4237	1	205828665	205829983	1318	1	23.854	4.415	140.355	-2.43375	37	10	0	0	1	Dhx32	13104	in gene	MergedReg chr1 #4237	1	0
22597	17	66414670	66416219	1549	1	38.854	7.186	268.682	-2.4348	71	17	0	0	0				MergedReg chr17 #22597	1	0
6454	10	10605761	10608001	2240	1	52.929	9.783	529.29	-2.43571	108	23	0	0	1	Sec14l5	23051	in gene	MergedReg chr10 #6454	1	0
31662	20	47256281	47258078	1797	1	37.036	6.839	297.115	-2.43707	65	12	0	0	1	Snx3	31797	in gene	MergedReg chr20 #31662	1	0
13495	12	43505251	43506418	1167	1	50.5	9.306	263.096	-2.44005	82	17	0	0	1	Med13l	71029	in gene	MergedReg chr12 #13495	1	0
42915	6	9700397	9701490	1093	1	30.206	5.559	147.389	-2.44194	47	14	0	0	1	Prkce	217543	in gene	MergedReg chr6 #42915	1	0
52926	9	49870371	49872701	2330	1	45.722	8.414	475.59	-2.44202	92	19	0	0	1	Tgfbrap1	31407	in gene	MergedReg chr9 #52926	1	0
40920	5	139672277	139673267	990	1	40.871	7.516	180.635	-2.44304	74	14	0	0	1	Kcnq4	4528	in gene	MergedReg chr5 #40920	1	0
16802	14	61430718	61432500	1782	1	43.625	8.018	347.052	-2.44384	82	22	0	0	0				MergedReg chr14 #16802	1	0
15868	13	112051656	112053749	2093	1	46.308	8.508	432.69	-2.44437	82	14	0	0	1	Lamb3	21067	in gene	MergedReg chr13 #15868	1	0
12757	12	22478948	22480095	1147	1	43.314	7.829	221.791	-2.46793	75	15	1	2	3	LOC686980, LOC102550903, Ache	21622, -7238, -2469	downstream, upstream, upstream	MergedReg chr12 #12757	1	0
24881	19	19048253	19049269	1016	1	43.75	7.903	198.438	-2.46881	85	11	0	0	0				MergedReg chr19 #24881	1	0
7815	10	55269188	55270222	1034	1	32.562	5.875	150.309	-2.47053	52	9	0	1	1	Myh10	-5209	upstream	MergedReg chr10 #7815	1	0
29265	2	212841888	212842641	753	1	50.917	9.167	171.163	-2.47363	76	15	0	0	1	Ntng1	230206	in gene	MergedReg chr2 #29265	1	0
20734	16	73815403	73816483	1080	1	44.882	8.059	216.395	-2.47746	81	14	0	0	1	Ank1	96566	in gene	MergedReg chr16 #20734	1	0
24507	18	76888422	76889377	955	1	32.3	5.793	137.708	-2.47915	48	10	0	0	1	Kcng2	-8157	upstream	MergedReg chr18 #24507	1	0
37289	4	118537896	118539514	1618	1	25.04	4.489	180.869	-2.47977	46	9	0	1	2	Gmcl1, Anxa4	-4410, 56896	upstream, downstream	MergedReg chr4 #37289	1	0
25808	19	52266382	52267285	903	1	28.893	5.179	116.475	-2.47997	44	12	0	0	2	Adad2, Kcng4	7925, 16396	downstream, downstream	MergedReg chr19 #25808	1	0
20150	16	46340079	46343090	3011	1	39.319	7.011	528.525	-2.48753	68	17	0	0	0				MergedReg chr16 #20150	1	0
4136	1	204562680	204564351	1671	1	40.115	7.115	299.251	-2.49521	76	16	0	0	1	Oat	18555	in gene	MergedReg chr1 #4136	1	0
46864	7	70645365	70647159	1794	2	72.643	12.857	581.793	-2.49827	188	35	0	2	3	Inhbe, LOC102547832, Inhbc	-3414, 1080, 15213	upstream, in gene, downstream	MergedReg chr7 #46864	1	1
52356	9	17653494	17655216	1722	1	25.259	4.463	194.179	-2.50071	38	10	0	0	2	LOC102550363, LOC103690501	-10083, 11126	upstream, downstream	MergedReg chr9 #52356	1	0
54529	X	26803811	26804704	893	1	32.179	5.679	128.285	-2.50241	56	9	0	0	0				MergedReg chrX #54529	1	0
21532	17	13369134	13370846	1712	2	69.887	12.321	534.136	-2.5039	127	31	0	0	0				MergedReg chr17 #21532	1	1
51029	8	104882538	104884142	1604	1	41.5	7.28	297.17	-2.5111	69	19	0	0	1	Spsb4	29619	in gene	MergedReg chr8 #51029	1	0
45342	6	134837614	134838615	1001	1	34.452	6.032	153.957	-2.51388	52	12	0	2	3	Ppp2r5c, LOC102547242, LOC102547175	33980, -625, 1594	in gene, upstream, downstream	MergedReg chr6 #45342	1	0
18158	15	23858970	23859955	985	1	34.323	6	150.929	-2.51614	56	11	0	0	1	Samd4a	82462	in gene	MergedReg chr15 #18158	1	0
16357	14	20589763	20590806	1043	1	42.406	7.406	197.453	-2.5175	71	17	0	0	1	Slc4a4	309659	in gene	MergedReg chr14 #16357	1	0
31581	20	46418135	46419240	1105	1	50.971	8.886	251.442	-2.52007	108	17	0	0	2	LOC102554658, Foxo3	89126, -9391	in gene, upstream	MergedReg chr20 #31581	1	0
9530	10	90773776	90776233	2457	3	58.688	10.195	643.734	-2.5252	134	35	0	1	2	LOC102550942, Gjc1	-2848, 9355	upstream, downstream	MergedReg chr10 #9530	1	1
53164	9	66276977	66279511	2534	1	56.772	9.835	642.233	-2.52918	108	22	0	0	0				MergedReg chr9 #53164	1	0
47138	7	96692752	96694115	1363	1	43.07	7.442	262.073	-2.53292	77	14	0	0	0				MergedReg chr7 #47138	1	0
34700	3	151087777	151088484	707	1	33.182	5.727	104.731	-2.53455	48	8	0	0	1	Gss	18427	in gene	MergedReg chr3 #34700	1	0
23756	18	52592351	52593960	1609	1	37.549	6.471	269.716	-2.53671	90	13	0	1	1	LOC103694224	-474	upstream	MergedReg chr18 #23756	1	0
43765	6	53965616	53966317	701	1	43.318	7.455	135.562	-2.53869	94	13	0	0	1	Hdac9	93153	in gene	MergedReg chr6 #43765	1	0
53056	9	60009932	60010962	1030	1	39.938	6.871	183.643	-2.53917	74	14	0	0	1	Slc39a10	62882	in gene	MergedReg chr9 #53056	1	0
844	1	50486761	50487651	890	1	28.036	4.808	111.393	-2.54377	40	10	0	0	1	Pacrg	416933	in gene	MergedReg chr1 #844	1	0
25814	19	52317378	52319081	1703	1	47.472	8.132	360.914	-2.54539	94	16	0	0	1	Wfdc1	4458	in gene	MergedReg chr19 #25814	1	0
34023	3	119958683	119959782	1099	2	69.257	11.829	339.792	-2.54963	162	25	0	0	1	Gpat2	9313	in gene	MergedReg chr3 #34023	1	1
54561	X	31779898	31782233	2335	1	31.89	5.438	332.425	-2.55196	43	11	0	1	2	Asb11, Piga	797, 18525	in gene, downstream	MergedReg chrX #54561	1	0
2137	1	102504503	102505710	1207	1	64.132	10.921	345.568	-2.55394	139	28	0	0	1	Sergef	159861	in gene	MergedReg chr1 #2137	1	0
15580	13	103360525	103361324	799	1	46.56	7.92	166.078	-2.55552	72	15	0	0	1	Eprs	60004	in gene	MergedReg chr13 #15580	1	0
36981	4	99527793	99528991	1198	1	30.946	5.243	165.506	-2.56129	65	12	0	0	1	Kdm3a	18923	in gene	MergedReg chr4 #36981	1	0
54424	X	14495961	14496831	870	1	26.074	4.407	101.27	-2.56474	40	8	0	1	3	Lancl3, Xk, LOC100363171	138172, -979, -9919	downstream, upstream, upstream	MergedReg chrX #54424	1	0
36781	4	84636682	84637716	1034	1	44.125	7.438	203.684	-2.56861	76	12	0	0	1	Wipf3	40311	in gene	MergedReg chr4 #36781	1	0
51632	8	124195482	124197002	1520	1	44.021	7.409	298.714	-2.57084	77	19	0	0	0				MergedReg chr8 #51632	1	0
17496	14	106228600	106231125	2525	1	34.367	5.756	387.396	-2.57789	73	12	0	0	1	Ugp2	19460	in gene	MergedReg chr14 #17496	1	0
37949	4	145926512	145927551	1039	1	32.938	5.5	152.779	-2.58225	62	10	0	0	1	Atp2b2	21966	in gene	MergedReg chr4 #37949	1	0
43724	6	51968964	51971899	2935	2	59.044	9.856	773.635	-2.58272	175	26	0	0	0				MergedReg chr6 #43724	1	1
6172	1	277224019	277225051	1032	1	37.5	6.25	172.768	-2.58496	64	10	0	0	1	Casp7	33973	in gene	MergedReg chr1 #6172	1	0
22135	17	33008059	33009773	1714	1	36.296	6.019	277.729	-2.59221	53	10	0	0	1	Mylk4	28164	in gene	MergedReg chr17 #22135	1	0
10691	11	16943303	16944151	848	1	56.654	9.385	214.476	-2.59375	121	18	0	0	0				MergedReg chr11 #10691	1	0
39876	5	75471982	75473386	1404	1	26.409	4.364	165.528	-2.59731	63	8	0	0	1	Musk	79894	in gene	MergedReg chr5 #39876	1	0
15120	13	87339015	87340086	1071	1	32.273	5.333	154.305	-2.59731	51	11	0	0	2	LOC103692065, LOC103692068	-9424, 5190	upstream, in gene	MergedReg chr13 #15120	1	0
14205	13	50574170	50574881	711	1	33.783	5.565	107.231	-2.60184	55	9	0	0	1	Plekha6	8067	in gene	MergedReg chr13 #14205	1	0
50482	8	73325493	73327418	1925	2	64.567	10.633	554.873	-2.60225	106	20	0	0	0				MergedReg chr8 #50482	1	1
12961	12	26246820	26248490	1670	2	49.635	8.173	370.047	-2.60242	87	20	0	0	0				MergedReg chr12 #12961	1	1
46109	7	27061254	27062981	1727	2	62.778	10.315	484.007	-2.60552	135	30	0	1	1	LOC103692815	477	in gene	MergedReg chr7 #46109	1	1
15085	13	85620652	85621663	1011	1	46.742	7.677	210.965	-2.6061	84	13	0	1	1	Mgst3	1234	in gene	MergedReg chr13 #15085	1	0
14995	13	83168319	83172293	3974	2	47.672	7.829	845.752	-2.60624	121	21	0	0	0				MergedReg chr13 #14995	1	1
42908	6	9545270	9545974	704	1	42.682	7	134.143	-2.6082	68	10	0	0	1	Prkce	62222	in gene	MergedReg chr6 #42908	1	0
30506	20	8230764	8232653	1889	1	48.034	7.857	405.072	-2.61201	94	17	0	0	1	Tbc1d22b	15611	in gene	MergedReg chr20 #30506	1	0
11211	11	53241259	53241930	671	1	37.191	6.048	111.407	-2.62042	50	10	0	0	0				MergedReg chr11 #11211	1	0
40034	5	100173639	100175910	2271	2	61.408	9.942	622.578	-2.62682	146	27	0	0	0				MergedReg chr5 #40034	1	1
13314	12	39493516	39494702	1186	1	36.919	5.973	195.473	-2.62784	63	12	0	0	1	Ift81	73948	in gene	MergedReg chr12 #13314	1	0
23059	18	5131757	5132881	1124	1	27.857	4.5	139.782	-2.63004	44	12	0	0	1	Zfp521	182320	in gene	MergedReg chr18 #23059	1	0
53795	9	97133115	97134905	1790	1	45.036	7.25	359.886	-2.63503	96	20	0	0	1	Asb18	17822	in gene	MergedReg chr9 #53795	1	0
46911	7	72733120	72734072	952	1	31.7	5.1	134.725	-2.63591	58	10	0	0	0				MergedReg chr7 #46911	1	0
53913	9	98349423	98351309	1886	1	59.61	9.576	501.895	-2.63806	142	17	0	0	1	Ramp1	36734	in gene	MergedReg chr9 #53913	1	0
51495	8	119030776	119033434	2658	3	61.735	9.855	732.552	-2.64716	120	25	0	1	1	Myl3	1331	in gene	MergedReg chr8 #51495	1	1
50248	8	70075732	70076289	557	1	41.5	6.611	103.194	-2.65017	74	10	0	0	1	Megf11	216024	in gene	MergedReg chr8 #50248	1	0
43573	6	41912177	41913419	1242	1	44.846	7.128	248.655	-2.65341	87	15	0	2	2	Lpin1, Ntsr2	-7646, -4296	upstream, upstream	MergedReg chr6 #43573	1	0
20846	16	81100674	81102256	1582	1	39.959	6.347	282.21	-2.65437	76	10	0	0	1	Tfdp1	12825	in gene	MergedReg chr16 #20846	1	0
14074	13	47213943	47215507	1564	1	56.204	8.878	392.424	-2.66237	102	17	0	0	0				MergedReg chr13 #14074	1	0
5661	1	259370185	259373036	2851	1	45.315	7.135	576.755	-2.667	92	16	0	0	1	Sorbs1	130498	downstream	MergedReg chr1 #5661	1	0
41454	5	151675214	151675999	785	1	33.083	5.208	115.938	-2.66729	59	10	0	0	0				MergedReg chr5 #41454	1	0
32988	3	59059627	59061878	2251	1	50.286	7.914	505.329	-2.66768	134	15	0	0	1	Zak	97870	in gene	MergedReg chr3 #32988	1	0
40874	5	138638850	138640894	2044	1	47.587	7.476	434.231	-2.67023	82	17	0	0	2	Foxj3, Rps27a	51904, -10846	in gene, upstream	MergedReg chr5 #40874	1	0
51893	8	130542841	130543752	911	1	28.552	4.483	116.12	-2.67106	44	7	0	0	2	Ackr2, Cyp8b1	9748, 7092	in gene, downstream	MergedReg chr8 #51893	1	0
27838	2	128326126	128327168	1042	1	32.606	5.091	151.676	-2.67912	64	10	0	0	0				MergedReg chr2 #27838	1	0
49630	8	49112585	49113407	822	1	27.36	4.211	100.401	-2.69983	38	9	0	2	3	Tmem25, Ttc36, Kmt2a	-6756, -3015, 72876	upstream, upstream, in gene	MergedReg chr8 #49630	1	0
5537	1	255393844	255394533	689	1	32.545	5	100.105	-2.70244	54	8	0	0	0				MergedReg chr1 #5537	1	0
7324	10	39654746	39656328	1582	1	40.22	6.178	284.054	-2.7027	69	13	1	2	2	LOC102551269, Acsl6	-853, 526	upstream, in gene	MergedReg chr10 #7324	1	0
14143	13	49399986	49401783	1797	1	47.393	7.268	380.202	-2.70504	96	16	0	0	1	Nfasc	121586	in gene	MergedReg chr13 #14143	1	0
47306	7	99848707	99849775	1068	1	34.485	5.281	164.42	-2.70709	53	10	0	0	1	Nsmce2	171946	in gene	MergedReg chr7 #47306	1	0
34243	3	125278247	125279693	1446	1	54.267	8.244	350.313	-2.71866	152	17	0	0	1	LOC102552951	8392	in gene	MergedReg chr3 #34243	1	0
50865	8	91656310	91657497	1187	1	27.595	4.189	146.229	-2.71973	39	7	0	0	1	Bckdhb	192686	downstream	MergedReg chr8 #50865	1	0
18918	15	58467071	58467779	708	1	35.261	5.348	111.45	-2.721	49	9	0	0	0				MergedReg chr15 #18918	1	0
21766	17	18921972	18922792	820	1	39.654	6	145.162	-2.72443	70	13	0	0	0				MergedReg chr17 #21766	1	0
50116	8	66798799	66799723	924	1	26	3.931	107.25	-2.72554	41	7	0	0	0				MergedReg chr8 #50116	1	0
39540	5	59885600	59886549	949	1	26.5	4	112.27	-2.72792	43	8	0	0	0				MergedReg chr5 #39540	1	0
4500	1	216331301	216332545	1244	1	33.359	4.949	185.262	-2.75287	61	9	0	0	1	Kcnq1	38836	in gene	MergedReg chr1 #4500	1	0
1878	1	94441975	94444210	2235	1	33.7	4.986	336.248	-2.75679	77	12	0	0	0				MergedReg chr1 #1878	1	0
6366	10	4818461	4820555	2094	1	41.394	6.062	386.96	-2.77156	81	12	0	0	0				MergedReg chr10 #6366	1	0
48742	7	142959560	142961165	1605	1	42.14	6.16	301.941	-2.77419	79	14	0	0	0				MergedReg chr7 #48742	1	0
42914	6	9686264	9687091	827	1	35.231	5.115	130.072	-2.78404	73	10	0	0	1	Prkce	203277	in gene	MergedReg chr6 #42914	1	0
40519	5	125835287	125836849	1562	1	37.898	5.49	264.271	-2.78724	75	14	0	0	0				MergedReg chr5 #40519	1	0
37678	4	129634460	129635252	792	1	35.44	5.12	125.306	-2.79116	63	8	0	0	0				MergedReg chr4 #37678	1	0
42913	6	9683846	9684615	769	1	42.917	6.125	147.336	-2.80877	76	14	0	0	1	Prkce	200830	in gene	MergedReg chr6 #42913	1	0
13807	12	49875373	49876306	933	1	41.965	5.966	174.792	-2.81435	60	11	0	0	1	Myo18b	114740	in gene	MergedReg chr12 #13807	1	0
28175	2	164543693	164544568	875	1	69.074	9.704	269.82	-2.83149	158	17	0	1	1	Mlf1	-5317	upstream	MergedReg chr2 #28175	1	0
36782	4	84645867	84647711	1844	1	40.053	5.625	329.722	-2.83199	80	12	0	0	2	Wipf3, LOC103692134	49901, 10018	in gene, downstream	MergedReg chr4 #36782	1	0
11360	11	62248024	62249074	1050	1	38.424	5.394	180.112	-2.83258	66	10	0	0	1	Zbtb20	312564	in gene	MergedReg chr11 #11360	1	0
13576	12	45350091	45354014	3923	2	57.795	8.086	1012.19	-2.83745	128	27	0	0	0				MergedReg chr12 #13576	1	1
24173	18	62060565	62062164	1599	1	26.26	3.667	187.454	-2.84019	42	8	0	0	0				MergedReg chr18 #24173	1	0
51082	8	109690175	109692109	1934	1	48.41	6.754	417.968	-2.84149	84	16	0	0	0				MergedReg chr8 #51082	1	0
3904	1	197773313	197774248	935	1	38.138	5.31	159.192	-2.84445	62	10	0	1	2	Lat, Spns1	-2657, 4695	upstream, in gene	MergedReg chr1 #3904	1	0
11292	11	61379330	61380665	1335	1	37.732	5.25	224.876	-2.8454	57	9	0	0	1	Sidt1	59524	in gene	MergedReg chr11 #11292	1	0
17402	14	103879733	103881788	2055	1	58.078	8.071	532.814	-2.84717	141	20	0	0	0				MergedReg chr14 #17402	1	0
18425	15	39840351	39842171	1820	1	56.14	7.8	456.137	-2.84748	113	20	0	0	1	Cab39l	96137	in gene	MergedReg chr15 #18425	1	0
17989	15	13062144	13063169	1025	1	37.091	5.152	169.724	-2.84786	53	10	0	0	1	Ptprg	571183	in gene	MergedReg chr15 #17989	1	0
2120	1	102414335	102416194	1859	1	41.678	5.789	345.89	-2.8479	78	14	1	1	1	Kcnc1	639	in gene	MergedReg chr1 #2120	1	0
29847	2	248119590	248120885	1295	1	43.825	6.075	253.363	-2.8508	73	12	0	0	0				MergedReg chr2 #29847	1	0
39671	5	63320820	63321779	959	1	27.233	3.767	116.591	-2.85387	37	7	0	0	0				MergedReg chr5 #39671	1	0
20735	16	73827102	73828129	1027	1	44.333	6.121	203.259	-2.85654	65	9	1	0	1	Ank1	84894	in gene	MergedReg chr16 #20735	1	0
17405	14	103899299	103900160	861	1	33.926	4.667	130.403	-2.86182	67	10	0	0	0				MergedReg chr14 #17405	1	0
44057	6	86816365	86817856	1491	1	33	4.511	219.656	-2.87095	55	11	0	1	3	Prpf39, Fkbp3, Fancm	31317, 5005, -6084	downstream, in gene, upstream	MergedReg chr6 #44057	1	0
39228	5	36462576	36463197	621	1	37.105	5.053	102.867	-2.8764	48	8	0	0	0				MergedReg chr5 #39228	1	0
977	1	54082834	54083685	851	1	49.852	6.778	189.393	-2.87872	87	12	0	0	0				MergedReg chr1 #977	1	0
53614	9	87912385	87913388	1003	1	25.258	3.433	113.097	-2.8792	37	6	0	0	0				MergedReg chr9 #53614	1	0
6456	10	10610475	10611466	991	1	35.484	4.806	156.985	-2.88426	50	13	0	0	1	Sec14l5	18962	in gene	MergedReg chr10 #6456	1	0
8605	10	72149872	72151276	1404	1	64.568	8.636	404.703	-2.90238	148	16	0	2	3	Mrm1, Dhrs11, Ggnbp2	-8041, 2922, 38296	upstream, in gene, downstream	MergedReg chr10 #8605	1	0
14996	13	83172414	83175894	3480	1	69.229	9.259	1075.52	-2.90245	137	18	0	0	0				MergedReg chr13 #14996	1	0
47115	7	95486233	95487536	1303	1	31.39	4.171	182.595	-2.91184	49	6	0	0	1	Sntb1	182891	in gene	MergedReg chr7 #47115	1	0
28336	2	182951821	182952634	813	1	36.08	4.76	130.951	-2.92217	55	8	0	0	2	LOC679811, LOC103691595	79046, 3205	in gene, in gene	MergedReg chr2 #28336	1	0
8552	10	68425259	68426634	1375	1	31.465	4.146	193.145	-2.92396	54	8	0	0	1	Asic2	921277	in gene	MergedReg chr10 #8552	1	0
51633	8	124260595	124261132	537	1	55	7.2	131.853	-2.93336	101	12	0	0	0				MergedReg chr8 #51633	1	0
45398	6	135872756	135873329	573	1	41.778	5.389	106.87	-2.95465	64	9	1	0	1	Exoc3l4	6904	in gene	MergedReg chr6 #45398	1	0
13315	12	39495004	39496001	997	1	37.625	4.812	167.465	-2.96698	55	7	0	0	1	Ift81	75341	in gene	MergedReg chr12 #13315	1	0
29783	2	243872866	243875675	2809	1	58.011	7.402	727.468	-2.97034	133	18	0	0	0				MergedReg chr2 #29783	1	0
6723	10	15153320	15153963	643	1	37.25	4.75	106.927	-2.97124	47	8	0	0	3	Narfl, Haghl, Fam173a	9909, 3578, 8254	downstream, in gene, downstream	MergedReg chr10 #6723	1	0
2130	1	102437738	102439019	1281	1	30.5	3.875	174.422	-2.97654	46	8	0	0	1	Kcnc1	23753	in gene	MergedReg chr1 #2130	1	0
17226	14	85512700	85513870	1170	1	30.081	3.811	157.12	-2.98061	55	6	0	0	1	Kremen1	-9624	upstream	MergedReg chr14 #17226	1	0
20149	16	46322821	46324607	1786	1	43.636	5.527	347.919	-2.98095	96	12	0	0	0				MergedReg chr16 #20149	1	0
13028	12	30456040	30457694	1654	1	32.216	4.078	237.881	-2.98184	61	9	0	0	2	Phkg1, Sumf2	6436, 33816	in gene, downstream	MergedReg chr12 #13028	1	0
13602	12	46420962	46421892	930	1	32.103	4.036	133.285	-2.99171	43	8	0	0	1	Cit	72728	in gene	MergedReg chr12 #13602	1	0
42674	6	2325409	2326827	1418	1	28.068	3.5	177.68	-3.0035	38	7	0	0	2	Cyp1b1, LOC103692534	-9396, 24143	upstream, downstream	MergedReg chr6 #42674	1	0
26568	2	28801324	28802028	704	1	36.682	4.545	115.286	-3.01272	59	8	1	1	2	Tmem171, LOC102546725	464, 7964	in gene, downstream	MergedReg chr2 #26568	1	0
23226	18	25276714	25277660	946	1	39.828	4.828	168.202	-3.04429	86	9	0	0	0				MergedReg chr18 #23226	1	0
5847	1	265048139	265049947	1808	1	42.625	5.127	344.045	-3.05551	87	13	0	0	0				MergedReg chr1 #5847	1	0
9856	10	96939953	96940877	924	1	25.621	3.08	105.687	-3.05632	49	8	0	0	1	Cep112	276709	in gene	MergedReg chr10 #9856	1	0
948	1	53404096	53404750	654	1	63.429	7.619	185.19	-3.05747	106	10	0	0	1	Rps6ka2	74510	in gene	MergedReg chr1 #948	1	0
43869	6	71952031	71953033	1002	1	41.969	4.968	187.736	-3.07859	69	8	0	0	0				MergedReg chr6 #43869	1	0
29730	2	242897613	242898768	1155	1	33.167	3.917	171.017	-3.08193	59	8	0	0	0				MergedReg chr2 #29730	1	0
47116	7	95487637	95488725	1088	1	30.206	3.529	146.715	-3.0975	53	7	0	0	1	Sntb1	181594	in gene	MergedReg chr7 #47116	1	0
33050	3	61290163	61290931	768	1	29.542	3.409	101.287	-3.11535	37	6	0	0	0				MergedReg chr3 #33050	1	0
18323	15	33656471	33657418	947	1	32.167	3.667	135.992	-3.13291	46	7	0	1	1	Myh7	817	in gene	MergedReg chr15 #18323	1	0
25811	19	52313438	52314751	1313	1	57.561	6.561	337.4	-3.1331	101	12	0	1	1	Wfdc1	323	in gene	MergedReg chr19 #25811	1	0
36072	4	40786147	40787106	959	1	34.833	3.967	149.129	-3.13433	68	8	0	0	0				MergedReg chr4 #36072	1	0
12063	11	84653784	84655230	1446	1	27.578	3.133	178.026	-3.1379	45	8	0	0	0				MergedReg chr11 #12063	1	0
31664	20	47262868	47264449	1581	1	45.66	5.16	322.27	-3.14549	77	14	0	0	1	Snx3	38276	downstream	MergedReg chr20 #31664	1	0
37062	4	100429294	100430404	1110	1	36.6	4.091	181.366	-3.16132	68	11	0	0	2	Capg, Elmod3	27548, 35263	downstream, in gene	MergedReg chr4 #37062	1	0
17005	14	80460034	80461618	1584	1	57.306	6.388	405.235	-3.16525	138	10	0	0	0				MergedReg chr14 #17005	1	0
10997	11	35087819	35089298	1479	1	37.826	4.196	249.753	-3.17229	74	9	0	0	1	Kcnj6	173804	in gene	MergedReg chr11 #10997	1	0
5538	1	255394644	255395755	1111	1	38.714	4.25	192.015	-3.18732	79	8	0	0	0				MergedReg chr1 #5538	1	0
13575	12	45305336	45306576	1240	1	57.308	6.158	317.241	-3.2182	105	11	0	1	1	LOC102554374	-4403	upstream	MergedReg chr12 #13575	1	0
41763	5	156208691	156209767	1076	1	38.206	4.034	183.525	-3.24352	81	7	0	1	1	Ece1	-6240	upstream	MergedReg chr5 #41763	1	0
36780	4	84608038	84608861	823	1	55.08	5.8	202.37	-3.2474	88	14	0	0	1	Wipf3	11561	in gene	MergedReg chr4 #36780	1	0
54249	9	115861040	115861677	637	1	42.45	4.45	120.717	-3.25389	53	7	0	1	1	Lrrc30	-7315	upstream	MergedReg chr9 #54249	1	0
32989	3	59062052	59062829	777	1	42	4.375	145.688	-3.26303	73	8	0	0	1	Zak	99558	in gene	MergedReg chr3 #32989	1	0
6159	1	277156814	277158564	1750	1	45.745	4.673	357.383	-3.29119	81	10	0	0	1	Nrap	23712	in gene	MergedReg chr1 #6159	1	0
6304	10	1050251	1051417	1166	1	37.944	3.853	197.512	-3.29982	65	8	0	0	1	LOC102555240	31897	downstream	MergedReg chr10 #6304	1	0
17904	15	8936629	8937931	1302	1	40.463	4.05	235.191	-3.32061	70	12	0	0	1	Thrb	302535	in gene	MergedReg chr15 #17904	1	0
29340	2	219849692	219851499	1807	1	37.439	3.673	302.019	-3.34951	68	7	0	1	1	Agl	-7494	upstream	MergedReg chr2 #29340	1	0
31780	3	2251223	2251904	681	1	47.273	4.5	143.718	-3.39302	75	7	0	0	1	Pnpla7	68675	in gene	MergedReg chr3 #31780	1	0
11293	11	61385582	61387218	1636	1	60.98	5.804	445.372	-3.39322	124	13	0	0	1	Sidt1	65927	in gene	MergedReg chr11 #11293	1	0
6458	10	10612093	10614265	2172	1	50.779	4.803	492.375	-3.40222	117	10	0	0	1	Sec14l5	16753	in gene	MergedReg chr10 #6458	1	0
2616	1	140507731	140508842	1111	1	27.629	2.5	137.035	-3.46618	42	5	0	0	0				MergedReg chr1 #2616	1	0
53793	9	97129564	97130444	880	1	39.5	3.536	155.179	-3.48166	53	7	0	0	1	Asb18	21828	in gene	MergedReg chr9 #53793	1	0
17975	15	12441341	12442039	698	1	36.955	3.273	115.154	-3.49708	49	5	0	0	1	Atxn7	127960	in gene	MergedReg chr15 #17975	1	0
21765	17	18920472	18921785	1313	1	36.073	3.194	211.446	-3.49748	90	12	0	0	0				MergedReg chr17 #21765	1	0
2125	1	102430796	102432574	1778	1	55.782	4.8	442.77	-3.53869	106	10	0	0	1	Kcnc1	17060	in gene	MergedReg chr1 #2125	1	0
52355	9	17647738	17653121	5383	1	104.627	8.84	2514.32	-3.56507	283	19	0	1	1	LOC102550363	-6157	upstream	MergedReg chr9 #52355	1	0
23475	18	31555772	31556586	814	1	49.231	4.13	178.902	-3.57535	95	8	0	0	0				MergedReg chr18 #23475	1	0
17403	14	103881879	103882865	986	1	35.065	2.793	154.349	-3.65014	58	5	0	0	0				MergedReg chr14 #17403	1	0
38599	4	170322502	170323317	815	1	37.44	2.762	136.221	-3.7608	56	5	0	0	0				MergedReg chr4 #38599	1	0
17506	14	106784519	106785038	519	1	58.25	3.5	134.963	-4.05683	89	8	0	0	0				MergedReg chr14 #17506	1	0

## Sheet: Intergenic Regions
Merged Region	Chromosome	Start	End	Length	IntervalCount	1_Control_H3K27Ac_rn6::1 Avg Value	2_Denervated_H3K27Ac_rn6::1 Avg Value	MaxTags	Log2Ratio Denerv/Control	1_Control_H3K27Ac_rn6::1 Peak Value	2_Denervated_H3K27Ac_rn6::1 Peak Value	CGIslandCount	PromoterCount	GeneCount	Gene List	Dist to Start	Position	UCSC Link	1_Control_H3K27Ac_rn6::1 Present	2_Denervated_H3K27Ac_rn6::1 Present
7049	10	29579776	29582238	2462	1	1.954	70.377	773.519	5.1706	5	116	1	0	0				MergedReg chr10 #7049	0	1
24464	18	74371467	74372090	623	1	1.5	40.263	111.981	4.74642	4	55	0	0	0				MergedReg chr18 #24464	0	1
49266	8	28626859	28627735	876	1	1.2	27.148	106.168	4.49974	2	43	0	0	0				MergedReg chr8 #49266	0	1
44071	6	91723043	91724250	1207	1	2.857	60.838	327.819	4.4124	6	112	0	0	0				MergedReg chr6 #44071	0	1
36924	4	97860380	97862024	1644	1	2.404	48.577	356.52	4.33676	5	88	0	0	0				MergedReg chr4 #36924	0	1
10893	11	33152746	33155461	2715	1	2.373	46.682	565.811	4.29808	7	101	0	0	0				MergedReg chr11 #10893	0	1
43965	6	75130739	75132394	1655	1	1.921	37.654	278.203	4.29287	5	66	0	0	0				MergedReg chr6 #43965	0	1
24820	19	16213009	16214331	1322	1	1.95	37.829	223.259	4.27795	4	62	0	0	0				MergedReg chr19 #24820	0	1
7051	10	29587088	29587951	863	1	2.304	44.259	170.516	4.26376	4	67	0	0	0				MergedReg chr10 #7051	0	1
46715	7	62187775	62188616	841	1	1.926	36.37	136.55	4.23907	4	56	0	0	0				MergedReg chr7 #46715	0	1
49781	8	54258703	54260199	1496	1	2.459	46.128	308.069	4.2295	8	114	0	0	0				MergedReg chr8 #49781	0	1
7041	10	29536172	29536915	743	1	3.652	67.783	224.834	4.21416	7	124	0	0	0				MergedReg chr10 #7041	0	1
15324	13	95795525	95796646	1121	1	2.057	38.114	190.74	4.21171	4	63	0	0	0				MergedReg chr13 #15324	0	1
15503	13	101319288	101320733	1445	1	2.667	48.822	314.945	4.19424	7	116	0	0	0				MergedReg chr13 #15503	0	1
7048	10	29578847	29579670	823	1	2.364	43.115	158.409	4.18889	5	67	0	0	0				MergedReg chr10 #7048	0	1
7042	10	29542958	29544834	1876	1	2.213	39.644	332.019	4.16303	5	71	0	0	0				MergedReg chr10 #7042	0	1
14431	13	52839223	52840046	823	1	1.826	32.538	119.548	4.15537	4	54	0	0	0				MergedReg chr13 #14431	0	1
43170	6	24213638	24214265	627	1	2.368	40.737	114.027	4.1046	4	62	0	0	0				MergedReg chr6 #43170	0	1
23572	18	32867659	32868095	436	1	3.25	54.692	106.454	4.07282	5	82	0	0	0				MergedReg chr18 #23572	0	1
10911	11	33731953	33733234	1281	1	2.237	36.9	211.022	4.04398	4	63	0	0	0				MergedReg chr11 #10911	0	1
11457	11	66192897	66193564	667	1	2.5	41	122.085	4.03562	6	57	0	0	0				MergedReg chr11 #11457	0	1
18545	15	42299168	42300372	1204	1	2.73	41.237	221.649	3.91697	6	76	0	0	0				MergedReg chr15 #18545	0	1
21224	17	4643433	4644557	1124	1	2.238	32.743	164.3	3.8709	4	48	0	0	0				MergedReg chr17 #21224	0	1
29561	2	231496548	231497205	657	1	3.3	47.1	138.146	3.83519	5	79	0	0	0				MergedReg chr2 #29561	0	1
11458	11	66193792	66194670	878	1	5.556	78.536	307.833	3.82124	11	136	0	0	0				MergedReg chr11 #11458	0	1
27951	2	141860764	141861747	983	1	2	27.71	121.602	3.79233	4	47	0	0	0				MergedReg chr2 #27951	0	1
7052	10	29619122	29619997	875	1	2.259	31	121.094	3.77851	4	41	0	0	0				MergedReg chr10 #7052	0	1
7050	10	29582446	29584217	1771	1	6.145	82.418	651.617	3.74547	12	134	1	0	0				MergedReg chr10 #7050	0	1
14459	13	53598635	53599390	755	1	2.429	31.826	107.271	3.71177	5	43	0	0	0				MergedReg chr13 #14459	0	1
28990	2	204363922	204364598	676	1	2.562	33.333	100.594	3.70161	4	61	0	0	0				MergedReg chr2 #28990	0	1
52663	9	41610225	41611138	913	1	2.828	36.448	148.558	3.68799	6	73	0	0	0				MergedReg chr9 #52663	0	1
21655	17	17726684	17727458	774	1	3.32	42.68	147.475	3.68431	6	70	0	0	0				MergedReg chr17 #21655	0	1
49782	8	54260465	54261174	709	1	3.045	38.864	123.011	3.67392	5	60	0	0	0				MergedReg chr8 #49782	0	1
10887	11	33004892	33005533	641	1	3.45	43.45	124.337	3.65469	5	61	0	0	0				MergedReg chr11 #10887	0	1
49265	8	28620713	28621676	963	1	2.429	30.533	131.265	3.65193	7	45	0	0	0				MergedReg chr8 #49265	0	1
28044	2	148216999	148218047	1048	1	1.84	22.812	106.728	3.63202	4	31	0	0	0				MergedReg chr2 #28044	0	1
4560	1	218183641	218185199	1558	1	3.489	42.49	295.533	3.60624	7	69	0	0	0				MergedReg chr1 #4560	0	1
48283	7	128386937	128388321	1384	1	2.436	29.046	179.463	3.57575	5	53	0	0	0				MergedReg chr7 #48283	0	1
34060	3	120981851	120982448	597	1	3.895	46.158	123.019	3.56689	6	74	0	0	0				MergedReg chr3 #34060	0	1
25963	19	54984723	54985553	830	1	2.4	27.308	101.186	3.50822	6	39	0	0	0				MergedReg chr19 #25963	0	1
9865	10	97613275	97613808	533	1	3.75	42.235	100.497	3.49348	8	72	0	0	0				MergedReg chr10 #9865	0	1
5137	1	238913655	238916379	2724	1	3.971	44.718	543.803	3.49328	10	106	0	0	0				MergedReg chr1 #5137	0	1
12383	12	9815095	9816467	1372	1	4.757	53.209	325.905	3.48355	11	130	0	0	0				MergedReg chr12 #12383	0	1
36925	4	97879010	97881209	2199	2	7.235	80.677	792.003	3.47909	22	144	0	0	0				MergedReg chr4 #36925	1	1
30836	20	18623531	18624385	854	1	4.852	53.259	203.05	3.45637	7	81	0	0	0				MergedReg chr20 #30836	0	1
54633	X	43643772	43645151	1379	1	2.651	28.419	174.954	3.42225	6	42	0	0	0				MergedReg chrX #54633	0	1
12391	12	10147153	10147809	656	1	3.8	40.238	117.84	3.40449	8	67	0	0	0				MergedReg chr12 #12391	0	1
7043	10	29549278	29550755	1477	1	4.674	48.575	320.291	3.37748	9	91	0	0	0				MergedReg chr10 #7043	0	1
35244	3	164134035	164135090	1055	1	3.032	31.454	148.143	3.3749	5	44	0	0	0				MergedReg chr3 #35244	0	1
35289	3	164464997	164466646	1649	1	4.196	43.255	318.426	3.36578	10	68	0	0	0				MergedReg chr3 #35289	0	1
30774	20	14140749	14142325	1576	1	8.694	88.837	625.032	3.35307	22	146	0	0	0				MergedReg chr20 #30774	0	1
7040	10	29535139	29535986	847	1	5.72	57.846	218.73	3.33813	15	118	0	0	0				MergedReg chr10 #7040	0	1
21183	17	1895717	1896544	827	1	2.913	29.423	108.629	3.33637	7	52	0	0	0				MergedReg chr17 #21183	0	1
51992	8	132367791	132368989	1198	1	5.114	50.973	272.615	3.31721	10	96	0	0	0				MergedReg chr8 #51992	0	1
52370	9	17769549	17770200	651	1	5	48.4	140.662	3.27501	10	64	0	0	0				MergedReg chr9 #52370	0	1
46505	7	49716650	49718186	1536	1	2.511	24.208	165.998	3.26915	6	45	0	0	0				MergedReg chr7 #46505	0	1
50664	8	81820702	81821759	1057	1	2.621	25.151	118.681	3.26243	5	34	0	0	0				MergedReg chr8 #50664	0	1
36926	4	97881397	97883549	2152	1	5.767	55.209	530.401	3.25901	13	129	0	0	0				MergedReg chr4 #36926	0	1
25269	19	33521875	33524045	2170	1	5.147	48.882	473.544	3.2475	14	79	0	0	0				MergedReg chr19 #25269	0	1
14064	13	45526562	45527380	818	1	3.053	28.8	105.171	3.23777	6	52	0	0	0				MergedReg chr13 #14064	0	1
15504	13	101321811	101322963	1152	1	2.909	26.722	137.427	3.19943	8	46	0	0	0				MergedReg chr13 #15504	0	1
29562	2	231497300	231498542	1242	1	5.649	51.615	286.187	3.19172	15	130	0	0	0				MergedReg chr2 #29562	0	1
47362	7	103138929	103140698	1769	1	7.018	64.091	506.147	3.19099	16	168	0	0	0				MergedReg chr7 #47362	0	1
34059	3	120981169	120981731	562	1	5.944	54.167	135.901	3.18791	10	94	0	0	0				MergedReg chr3 #34059	0	1
23575	18	32892346	32893595	1249	1	5.513	48.974	273.074	3.15111	13	86	0	0	0				MergedReg chr18 #23575	0	1
37505	4	123243486	123245056	1570	1	3.196	28.06	196.671	3.13418	6	40	0	0	0				MergedReg chr4 #37505	0	1
7053	10	29623147	29623758	611	1	5.4	47.316	129.063	3.1313	9	67	0	0	0				MergedReg chr10 #7053	0	1
39792	5	72648363	72649478	1115	1	4.588	39.4	196.121	3.10226	8	79	0	0	0				MergedReg chr5 #39792	0	1
53767	9	96636306	96637275	969	1	5.133	44.033	190.482	3.10071	10	81	0	0	0				MergedReg chr9 #53767	0	1
4565	1	218252745	218253748	1003	1	4.87	41.452	185.609	3.08945	8	62	0	0	0				MergedReg chr1 #4565	0	1
39175	5	25648448	25650012	1564	1	3.622	30.612	213.737	3.07924	7	46	0	0	0				MergedReg chr5 #39175	0	1
4566	1	218255615	218256988	1373	1	6.372	53.628	328.711	3.07317	13	99	0	0	0				MergedReg chr1 #4566	0	1
449	1	24639614	24640841	1227	1	3.968	32.897	180.199	3.05147	9	49	0	0	0				MergedReg chr1 #449	0	1
29887	2	250692291	250692844	553	1	4.938	40.588	100.202	3.03905	9	50	0	0	0				MergedReg chr2 #29887	0	1
45507	6	137832300	137833060	760	1	4.167	34.208	116.063	3.03725	9	45	0	0	0				MergedReg chr6 #45507	0	1
50464	8	72903311	72904772	1461	1	6.87	56.348	367.52	3.03598	13	107	0	0	0				MergedReg chr8 #50464	0	1
33594	3	101338791	101340066	1275	1	3.706	30.05	171.044	3.01943	8	49	0	0	0				MergedReg chr3 #33594	0	1
54191	9	114440261	114441376	1115	1	5.886	47.257	235.23	3.00517	10	97	0	0	0				MergedReg chr9 #54191	0	1
15608	13	104489735	104491588	1853	1	6.907	54.81	453.406	2.98831	17	124	0	0	0				MergedReg chr13 #15608	0	1
12338	12	7003534	7005413	1879	1	4.271	33.814	283.645	2.98497	7	68	0	0	0				MergedReg chr12 #12338	0	1
25965	19	54995009	54995779	770	1	6.042	47.5	163.281	2.97483	10	96	0	0	0				MergedReg chr19 #25965	0	1
23072	18	5695846	5697535	1689	2	10.731	84.115	634.242	2.97058	25	204	0	0	0				MergedReg chr18 #23072	1	1
25979	19	55128640	55129444	804	1	5.654	43.923	157.652	2.95763	8	68	0	0	0				MergedReg chr19 #25979	0	1
12337	12	7000842	7001790	948	1	3.862	30	126.964	2.95754	7	50	0	0	0				MergedReg chr12 #12337	0	1
40197	5	107915857	107916743	886	1	4.357	33.464	132.362	2.9412	6	46	0	0	0				MergedReg chr5 #40197	0	1
25964	19	54991011	54992139	1128	1	6.6	50.686	255.24	2.94105	10	92	0	0	0				MergedReg chr19 #25964	0	1
14864	13	78691412	78692265	853	1	3.963	30	114.241	2.9203	7	48	0	0	0				MergedReg chr13 #14864	0	1
11773	11	74345342	74346184	842	1	3.593	27.185	102.186	2.91955	7	45	0	0	0				MergedReg chr11 #11773	0	1
4564	1	218207832	218208660	828	1	5.923	44.538	164.632	2.91064	11	82	0	0	0				MergedReg chr1 #4564	0	1
40689	5	129212246	129213557	1311	1	6.585	49.293	288.496	2.90413	16	85	0	0	0				MergedReg chr5 #40689	0	1
21835	17	20527029	20528126	1097	1	3.607	26.941	131.939	2.90093	7	46	0	0	0				MergedReg chr17 #21835	0	1
24486	18	75407240	75408135	895	1	4	29.821	119.151	2.89826	7	51	0	0	0				MergedReg chr18 #24486	0	1
34019	3	119888138	119889147	1009	1	5.967	44.419	200.084	2.8961	11	71	0	0	0				MergedReg chr3 #34019	0	1
52369	9	17768220	17769350	1130	1	6.278	46.722	235.696	2.89573	10	77	0	0	0				MergedReg chr9 #52369	0	1
25054	19	23961493	23962978	1485	1	5.319	39.553	262.215	2.89456	10	74	0	0	0				MergedReg chr19 #25054	0	1
16797	14	61106561	61107377	816	1	6.32	46.52	169.466	2.87985	13	73	0	0	0				MergedReg chr14 #16797	0	1
5126	1	238193809	238195402	1593	1	4.273	31.04	220.744	2.86081	9	46	0	0	0				MergedReg chr1 #5126	0	1
31297	20	31670118	31672114	1996	2	9.018	65.242	581.353	2.85492	36	136	0	0	0				MergedReg chr20 #31297	1	1
54051	9	105201414	105202077	663	1	10.05	72.55	214.735	2.85178	17	132	0	0	0				MergedReg chr9 #54051	0	1
52338	9	17415687	17416349	662	1	5.3	38.25	113.042	2.8514	10	50	0	0	0				MergedReg chr9 #52338	0	1
11774	11	74352690	74353854	1164	1	7.194	51.389	267.039	2.83659	12	74	0	0	0				MergedReg chr11 #11774	0	1
49778	8	54234418	54235963	1545	1	7.292	51.938	358.233	2.8324	17	93	0	0	0				MergedReg chr8 #49778	0	1
10892	11	33151652	33152354	702	1	4.588	32.136	100.712	2.80825	9	48	0	0	0				MergedReg chr11 #10892	0	1
51993	8	132371516	132372369	853	1	4.889	34.185	130.178	2.80575	7	51	0	0	0				MergedReg chr8 #51993	0	1
49779	8	54247663	54248638	975	1	3.467	24.233	105.478	2.80521	6	31	0	0	0				MergedReg chr8 #49779	0	1
48585	7	140659085	140664018	4933	3	8.642	59.552	1311.47	2.78471	26	144	0	0	0				MergedReg chr7 #48585	1	1
47062	7	91238450	91239436	986	1	5.067	34.839	153.354	2.7815	12	62	0	0	0				MergedReg chr7 #47062	0	1
36921	4	97853931	97856349	2418	2	8.467	57.747	623.358	2.76982	22	126	0	0	0				MergedReg chr4 #36921	1	1
45452	6	137143117	137143793	676	1	5.429	36.905	111.374	2.76506	8	65	0	0	0				MergedReg chr6 #45452	0	1
17957	15	11778528	11779902	1374	1	4.698	31.907	195.715	2.76375	8	66	0	0	0				MergedReg chr15 #17957	0	1
40117	5	102340469	102342810	2341	1	5.652	38.37	401.001	2.76315	13	77	0	0	0				MergedReg chr5 #40117	0	1
29888	2	250692936	250693803	867	1	4.222	28.556	110.527	2.7578	7	46	0	0	0				MergedReg chr2 #29888	0	1
26609	2	29509118	29510640	1522	1	6.125	41.083	279.144	2.74576	13	92	0	0	0				MergedReg chr2 #26609	0	1
43669	6	46475019	46477159	2140	2	10.794	72.239	690.14	2.74255	25	149	0	0	0				MergedReg chr6 #43669	1	1
16888	14	72530731	72532119	1388	1	7.349	48.419	300.025	2.71995	12	94	0	0	0				MergedReg chr14 #16888	0	1
2333	1	128352219	128354283	2064	1	6.938	45.231	416.771	2.70472	15	114	0	0	0				MergedReg chr1 #2333	0	1
476	1	28401694	28402801	1107	1	3.182	20.714	102.368	2.7026	6	30	0	0	0				MergedReg chr1 #476	0	1
377	1	23135798	23137384	1586	2	7.522	48.78	345.38	2.6971	21	125	0	0	0				MergedReg chr1 #377	1	1
46991	7	77286876	77288833	1957	2	10.677	68.048	594.509	2.67205	28	194	0	0	0				MergedReg chr7 #46991	1	1
39793	5	72706649	72707455	806	1	5.773	36.6	131.695	2.66445	14	70	0	0	0				MergedReg chr5 #39793	0	1
17181	14	84526969	84528464	1495	1	5.404	34.128	227.774	2.65886	11	63	0	0	0				MergedReg chr14 #17181	0	1
540	1	35244414	35244868	454	1	8.4	52.733	106.878	2.65024	12	77	0	0	0				MergedReg chr1 #540	0	1
15601	13	104383724	104385158	1434	1	6.222	38.222	244.689	2.61895	11	66	0	0	0				MergedReg chr13 #15601	0	1
6145	1	276863848	276865323	1475	1	11.022	67.217	442.612	2.60844	19	136	0	0	0				MergedReg chr1 #6145	0	1
51617	8	123923188	123923857	669	1	6.6	40.143	119.891	2.60461	13	59	0	0	0				MergedReg chr8 #51617	0	1
49341	8	33737318	33738286	968	1	3.967	24.1	104.146	2.60291	8	32	0	0	0				MergedReg chr8 #49341	0	1
44851	6	110554831	110555834	1003	1	5.065	30.613	137.075	2.59551	9	48	0	0	0				MergedReg chr6 #44851	0	1
27280	2	77819126	77820081	955	1	5.1	30.3	129.181	2.57075	9	51	0	0	0				MergedReg chr2 #27280	0	1
34014	3	119828912	119829699	787	1	7.095	41.76	146.719	2.55725	12	73	0	0	0				MergedReg chr3 #34014	0	1
5277	1	244163852	244164674	822	1	4.654	27.346	100.35	2.55479	9	47	0	0	0				MergedReg chr1 #5277	0	1
43922	6	73474597	73475980	1383	1	5.186	30.419	187.81	2.55228	9	42	0	0	0				MergedReg chr6 #43922	0	1
31327	20	33040440	33041256	816	1	4.808	28.115	102.419	2.54783	8	51	0	0	0				MergedReg chr20 #31327	0	1
53770	9	96653955	96656162	2207	1	10.319	60.217	593.299	2.54487	17	105	0	0	0				MergedReg chr9 #53770	0	1
36022	4	28010534	28011933	1399	1	5.814	33.814	211.187	2.54002	10	62	0	0	0				MergedReg chr4 #36022	0	1
47064	7	91295494	91297941	2447	1	7.733	44.539	486.549	2.52597	16	86	0	0	0				MergedReg chr7 #47064	0	1
18511	15	41610626	41611535	909	1	9.357	53.679	217.831	2.52024	20	116	0	0	0				MergedReg chr15 #18511	0	1
46990	7	77285930	77286573	643	1	6.1	34.95	100.325	2.51841	10	55	0	0	0				MergedReg chr7 #46990	0	1
8924	10	77476756	77477986	1230	1	5.282	30.231	166.001	2.51687	8	42	0	0	0				MergedReg chr10 #8924	0	1
31730	20	50152181	50152997	816	1	5.731	32.692	119.092	2.51208	9	53	0	0	0				MergedReg chr20 #31730	0	1
7191	10	36912176	36913283	1107	1	6.286	35.857	177.204	2.51204	11	54	0	0	0				MergedReg chr10 #7191	0	1
6143	1	276673221	276674262	1041	1	8.219	46.219	214.795	2.49145	15	69	0	0	0				MergedReg chr1 #6143	0	1
28888	2	200173710	200174900	1190	1	8.75	49.108	260.886	2.4886	20	98	0	0	0				MergedReg chr2 #28888	0	1
22049	17	30159267	30160561	1294	1	6.675	37.2	214.896	2.47846	13	65	0	0	0				MergedReg chr17 #22049	0	1
19033	15	61583880	61584876	996	1	4.607	25.323	112.597	2.45855	11	41	0	0	0				MergedReg chr15 #19033	0	1
43908	6	72766941	72768211	1270	1	6.086	33.325	188.941	2.45304	12	62	0	0	0				MergedReg chr6 #43908	0	1
39788	5	72490278	72494061	3783	2	8.025	43.873	740.944	2.45076	19	95	0	0	0				MergedReg chr5 #39788	1	1
29802	2	244415511	244416225	714	1	7.826	42.783	136.371	2.45069	16	66	0	0	0				MergedReg chr2 #29802	0	1
39132	5	23541077	23541971	894	1	6	32.643	130.281	2.44374	10	62	0	0	0				MergedReg chr5 #39132	0	1
24941	19	20898899	20899832	933	1	7.414	40.069	166.895	2.43416	12	70	0	0	0				MergedReg chr19 #24941	0	1
40506	5	125595978	125596473	495	1	9.4	50.6	111.817	2.4284	16	69	0	0	0				MergedReg chr5 #40506	0	1
2603	1	137609656	137610247	591	1	7.944	42.579	112.34	2.4222	17	66	0	0	0				MergedReg chr1 #2603	0	1
7223	10	37358068	37358918	850	1	7.481	39.704	150.662	2.40798	15	55	0	0	0				MergedReg chr10 #7223	0	1
47063	7	91293737	91295355	1618	1	7.917	42	303.375	2.40736	20	79	0	0	0				MergedReg chr7 #47063	0	1
53383	9	80251025	80253928	2903	1	7.396	39.154	507.429	2.40434	19	92	0	0	0				MergedReg chr9 #53383	0	1
2260	1	124891537	124892556	1019	1	10.219	53.719	244.373	2.39418	20	93	0	0	0				MergedReg chr1 #2260	0	1
26526	2	25331170	25331967	797	1	8.25	43.208	153.736	2.38883	14	76	0	0	0				MergedReg chr2 #26526	0	1
39583	5	61060895	61062608	1713	2	12.759	66.704	510.107	2.38626	35	186	0	0	0				MergedReg chr5 #39583	1	1
40158	5	105068272	105069230	958	1	4.933	25.667	109.772	2.37938	9	42	0	0	0				MergedReg chr5 #40158	0	1
15419	13	98805733	98806645	912	1	7.107	36.857	150.061	2.37463	14	68	0	0	0				MergedReg chr13 #15419	0	1
10896	11	33196049	33201429	5380	3	12.837	65.976	1584.6	2.36163	44	139	0	0	0				MergedReg chr11 #10896	1	1
13957	13	34328240	34329197	957	1	8	41.1	175.592	2.36107	14	83	0	0	0				MergedReg chr13 #13957	0	1
24328	18	69797884	69799481	1597	1	8.02	40.98	292.165	2.35325	19	77	0	0	0				MergedReg chr18 #24328	0	1
31738	20	50355705	50356797	1092	1	5.735	29.235	142.521	2.34983	11	50	0	0	0				MergedReg chr20 #31738	0	1
31431	20	38476400	38477157	757	1	5.909	30.083	101.664	2.34796	15	50	0	0	0				MergedReg chr20 #31431	0	1
46778	7	65431962	65433415	1453	1	7.935	40.348	261.722	2.3462	17	90	0	0	0				MergedReg chr7 #46778	0	1
22197	17	37905285	37907774	2489	1	6.922	35.195	391.073	2.34611	13	72	0	0	0				MergedReg chr17 #22197	0	1
6121	1	276034541	276035706	1165	1	8.139	41.306	214.828	2.34343	20	69	0	0	0				MergedReg chr1 #6121	0	1
25968	19	55038345	55040372	2027	1	8.79	44.587	403.473	2.34269	20	91	0	0	0				MergedReg chr19 #25968	0	1
19377	16	1643761	1645280	1519	1	8.583	43.521	295.127	2.34216	20	94	0	0	0				MergedReg chr16 #19377	0	1
16714	14	59375907	59376931	1024	1	7.469	37.844	173.001	2.34108	15	77	0	0	0				MergedReg chr14 #16714	0	1
7230	10	37397204	37398197	993	1	8.581	43.387	192.336	2.33805	19	60	0	0	0				MergedReg chr10 #7230	0	1
50036	8	64039203	64040174	971	1	5.633	28.133	121.952	2.32029	12	53	0	0	0				MergedReg chr8 #50036	0	1
6807	10	16138017	16139423	1406	2	13.07	65.163	409.014	2.31779	30	109	0	0	0				MergedReg chr10 #6807	1	1
51991	8	132360448	132361646	1198	1	5.471	27.105	144.963	2.30868	11	44	0	0	0				MergedReg chr8 #51991	0	1
43977	6	75255259	75255909	650	1	7.529	37.238	108.057	2.30625	15	55	0	0	0				MergedReg chr6 #43977	0	1
43954	6	75033498	75034467	969	1	9.613	47.484	205.411	2.30438	18	97	0	0	0				MergedReg chr6 #43954	0	1
51523	8	119349231	119350885	1654	2	12.615	61.731	455.817	2.29085	40	157	0	0	0				MergedReg chr8 #51523	1	1
6810	10	16192211	16193809	1598	1	9.8	47.78	340.859	2.28555	26	102	0	0	0				MergedReg chr10 #6810	0	1
47376	7	104392525	104394208	1683	1	7.585	36.849	276.861	2.2804	24	94	0	0	0				MergedReg chr7 #47376	0	1
47361	7	103107492	103108210	718	1	7.273	35.227	112.915	2.27606	9	47	0	0	0				MergedReg chr7 #47361	0	1
36905	4	89376377	89377864	1487	1	8.66	41.681	276.695	2.26695	18	71	0	0	0				MergedReg chr4 #36905	0	1
48430	7	137873897	137874801	904	1	6.75	32.464	131.015	2.26588	11	49	0	0	0				MergedReg chr7 #48430	0	1
14830	13	75029497	75030366	869	1	6.074	29.111	112.935	2.26085	9	43	0	0	0				MergedReg chr13 #14830	0	1
14041	13	44412944	44413919	975	1	9.233	43.967	191.374	2.25155	19	78	0	0	0				MergedReg chr13 #14041	0	1
50830	8	90527985	90529964	1979	2	9.532	45.274	399.988	2.24783	24	101	0	0	0				MergedReg chr8 #50830	1	1
7219	10	37337107	37338160	1053	1	7.091	33.667	158.265	2.24727	15	51	0	0	0				MergedReg chr10 #7219	0	1
30311	20	6313402	6316858	3456	3	11.648	55.296	853.138	2.24709	29	104	0	0	0				MergedReg chr20 #30311	1	1
21505	17	13061849	13063120	1271	1	8.475	40.125	227.674	2.24322	15	66	0	0	0				MergedReg chr17 #21505	0	1
10895	11	33168052	33171705	3653	2	9.432	44.483	725.43	2.23762	50	112	0	0	0				MergedReg chr11 #10895	1	1
51217	8	115101478	115102758	1280	2	11.5	54.1	309.143	2.23399	22	110	0	0	0				MergedReg chr8 #51217	1	1
46480	7	41265315	41266464	1149	1	8.417	39.583	203.04	2.2335	13	68	0	0	0				MergedReg chr7 #46480	0	1
36669	4	79367379	79368420	1041	1	5.606	26.333	122.378	2.23183	11	40	0	0	0				MergedReg chr4 #36669	0	1
26826	2	39186346	39187665	1319	2	12.25	57.463	338.365	2.22985	34	98	0	0	0				MergedReg chr2 #26826	1	1
4976	1	226188917	226191280	2363	2	15.865	74.324	784.052	2.22798	32	161	0	0	0				MergedReg chr1 #4976	1	1
27482	2	94807642	94808582	940	1	8.8	41.033	172.192	2.22121	13	89	0	0	0				MergedReg chr2 #27482	0	1
2266	1	124936667	124939154	2487	1	10.167	47.269	524.813	2.217	22	131	0	0	0				MergedReg chr1 #2266	0	1
50201	8	68730590	68731068	478	1	10.133	47.067	100.438	2.21565	18	77	0	0	0				MergedReg chr8 #50201	0	1
40244	5	114401999	114403968	1969	1	6.339	29.371	258.176	2.21207	17	78	0	0	0				MergedReg chr5 #40244	0	1
47141	7	97431781	97432975	1194	1	9.216	42.378	225.89	2.2011	19	78	0	0	0				MergedReg chr7 #47141	0	1
18909	15	58325308	58326213	905	1	6.483	29.724	120.09	2.19689	14	44	0	0	0				MergedReg chr15 #18909	0	1
27185	2	56925349	56928225	2876	1	7.093	32.511	417.418	2.19646	13	53	0	0	0				MergedReg chr2 #27185	0	1
35428	3	167923845	167925013	1168	1	11.083	50.444	263.029	2.18633	16	101	0	0	0				MergedReg chr3 #35428	0	1
39593	5	61218684	61220112	1428	1	11.111	50.511	322.008	2.18461	19	102	0	0	0				MergedReg chr5 #39593	0	1
32599	3	29830901	29832251	1350	1	8.714	39.571	238.486	2.18304	17	73	0	0	0				MergedReg chr3 #32599	0	1
37849	4	140782825	140784681	1856	1	6.4	29.017	240.427	2.18075	17	75	0	0	0				MergedReg chr4 #37849	0	1
26796	2	34601708	34604532	2824	3	16.546	74.807	943.103	2.17669	46	125	0	0	0				MergedReg chr2 #26796	1	1
40195	5	107867528	107868285	757	2	12.13	54.783	185.137	2.17515	24	94	0	0	0				MergedReg chr5 #40195	1	1
21548	17	13903151	13904279	1128	1	8.829	39.857	200.708	2.17451	14	67	0	0	0				MergedReg chr17 #21548	0	1
18944	15	58891437	58891944	507	1	11.438	51.625	116.848	2.17424	19	73	0	0	0				MergedReg chr15 #18944	0	1
28968	2	203901741	203903350	1609	2	12.54	56.54	406.129	2.17273	29	118	0	0	0				MergedReg chr2 #28968	1	1
37225	4	116068505	116069275	770	1	10.417	46.833	160.988	2.16859	15	78	0	0	0				MergedReg chr4 #37225	0	1
49780	8	54253634	54255333	1699	1	11.151	50.113	380.098	2.16801	24	92	0	0	0				MergedReg chr8 #49780	0	1
19075	15	84811431	84812558	1127	1	7.429	33.371	167.898	2.16735	15	57	0	0	0				MergedReg chr15 #19075	0	1
22006	17	27825335	27826228	893	1	5.893	26.464	105.502	2.16696	12	36	0	0	0				MergedReg chr17 #22006	0	1
23950	18	56949325	56950839	1514	1	8.867	39.638	267.91	2.16037	21	62	0	0	0				MergedReg chr18 #23950	0	1
28973	2	203943379	203947339	3960	4	20.11	89.613	1584.23	2.15579	60	181	0	0	0				MergedReg chr2 #28973	1	1
33598	3	101358876	101359680	804	1	7	31.192	111.957	2.15575	12	48	0	0	0				MergedReg chr3 #33598	0	1
18121	15	23411572	23412671	1099	2	10.765	47.853	234.779	2.15226	20	84	0	0	0				MergedReg chr15 #18121	1	1
14056	13	45155123	45156021	898	1	11.714	51.5	206.46	2.13634	20	84	0	0	0				MergedReg chr13 #14056	0	1
26666	2	31565238	31566330	1092	1	7.265	31.823	155.137	2.13104	11	60	0	0	0				MergedReg chr2 #26666	0	1
6317	10	1225273	1225977	704	1	9.227	40.409	127	2.13074	15	53	0	0	0				MergedReg chr10 #6317	0	1
15322	13	95790969	95791759	790	1	6.76	29.6	104.393	2.1305	13	44	0	0	0				MergedReg chr13 #15322	0	1
3490	1	176134748	176135430	682	1	8	34.955	106.425	2.12743	13	50	0	0	0				MergedReg chr1 #3490	0	1
25940	19	54518416	54519758	1342	2	12.024	52.452	314.244	2.12508	29	128	0	0	0				MergedReg chr19 #25940	1	1
53378	9	80231574	80233779	2205	2	11.377	49.42	486.478	2.11897	48	114	0	0	0				MergedReg chr9 #53378	1	1
37134	4	113686697	113687681	984	1	10.194	44.226	194.278	2.11717	15	56	0	0	0				MergedReg chr4 #37134	0	1
7044	10	29553073	29554957	1884	3	15.305	66.39	558.387	2.11696	39	157	0	0	0				MergedReg chr10 #7044	1	1
53379	9	80233907	80234667	760	1	8.167	35.208	119.456	2.10803	20	53	0	0	0				MergedReg chr9 #53379	0	1
13560	12	45144039	45145333	1294	1	9.575	41.15	237.715	2.10355	19	93	0	0	0				MergedReg chr12 #13560	0	1
50202	8	68731674	68732733	1059	2	11	47.182	223.061	2.10073	28	120	0	0	0				MergedReg chr8 #50202	1	1
11980	11	80911593	80912430	837	1	8.846	37.846	141.416	2.09704	22	61	0	0	0				MergedReg chr11 #11980	0	1
45042	6	124188411	124189330	919	2	11.897	50.862	208.67	2.09599	23	67	0	0	0				MergedReg chr6 #45042	1	1
14826	13	74696969	74697513	544	1	13.353	57.059	138.572	2.09529	22	87	0	0	0				MergedReg chr13 #14826	0	1
35768	4	7648733	7649211	478	1	12	50.8	108.404	2.08179	19	83	0	0	0				MergedReg chr4 #35768	0	1
35303	3	164519152	164520222	1070	1	10.091	42.576	203.376	2.07697	16	89	0	0	0				MergedReg chr3 #35303	0	1
36927	4	97888907	97893423	4516	2	27.326	115.248	2323.48	2.0764	130	201	0	0	0				MergedReg chr4 #36927	1	1
37447	4	121228724	121230809	2085	1	8.159	34.385	320.057	2.07532	16	82	0	0	0				MergedReg chr4 #37447	0	1
14022	13	36709295	36711241	1946	2	12.902	54.361	472.261	2.07498	30	103	0	0	0				MergedReg chr13 #14022	1	1
27498	2	95358461	95359421	960	1	6.433	27	115.714	2.0694	13	44	0	0	0				MergedReg chr2 #27498	0	1
19374	16	1631667	1632328	661	1	9.476	39.762	117.333	2.06904	16	65	0	0	0				MergedReg chr16 #19374	0	1
40975	5	140959090	140960054	964	1	10.3	43.133	185.626	2.06615	23	75	0	0	0				MergedReg chr5 #40975	0	1
23297	18	27816721	27818311	1590	3	22.78	95.26	676.176	2.0641	61	168	0	0	0				MergedReg chr18 #23297	1	1
24412	18	72635667	72636632	965	1	7.167	29.967	129.099	2.06393	14	41	0	0	0				MergedReg chr18 #24412	0	1
20468	16	61466298	61467617	1319	1	7.5	31.333	184.501	2.06272	14	54	0	0	0				MergedReg chr16 #20468	0	1
938	1	53292889	53293578	689	1	8.591	35.818	110.172	2.05979	15	54	0	0	0				MergedReg chr1 #938	0	1
15638	13	105006674	105011481	4807	1	9.693	40.353	865.968	2.05766	20	78	0	0	0				MergedReg chr13 #15638	0	1
15477	13	100781677	100783062	1385	1	6.372	26.326	162.775	2.04667	11	41	0	0	0				MergedReg chr13 #15477	0	1
28382	2	185207237	185208225	988	2	9.032	37.258	164.334	2.04443	20	73	0	0	0				MergedReg chr2 #28382	1	1
2628	1	140978031	140983488	5457	6	14.825	60.854	1482.5	2.03732	46	149	0	0	0				MergedReg chr1 #2628	1	1
30273	20	5762367	5763215	848	2	22.577	92.63	350.671	2.03663	38	168	0	0	0				MergedReg chr20 #30273	1	1
34464	3	147024868	147028413	3545	4	15.791	64.645	1023.06	2.03344	43	155	0	0	0				MergedReg chr3 #34464	1	1
14823	13	74623642	74624843	1201	1	9.105	37.026	198.519	2.02381	21	60	0	0	0				MergedReg chr13 #14823	0	1
42003	5	160049778	160050450	672	1	8.667	35.238	105.714	2.02353	14	56	0	0	0				MergedReg chr5 #42003	0	1
49862	8	58408649	58409200	551	1	12.588	50.882	125.161	2.01511	17	78	0	0	0				MergedReg chr8 #49862	0	1
37448	4	121245504	121246396	892	1	9.179	37.071	147.622	2.01388	16	68	0	0	0				MergedReg chr4 #37448	0	1
7164	10	35938837	35940293	1456	2	12.109	48.891	317.791	2.01349	31	107	0	0	0				MergedReg chr10 #7164	1	1
39336	5	49971959	49972849	890	1	7.5	30.143	119.765	2.00686	13	46	0	0	0				MergedReg chr5 #39336	0	1
32598	3	29829471	29830253	782	1	8.24	32.92	114.926	1.99825	14	53	0	0	0				MergedReg chr3 #32598	0	1
14433	13	52841221	52843915	2694	3	12.536	50.071	602.193	1.9979	31	99	0	0	0				MergedReg chr13 #14433	1	1
21522	17	13264670	13267116	2446	2	62.792	15.493	685.666	-2.01896	113	34	0	0	0				MergedReg chr17 #21522	1	1
23476	18	31556893	31557620	727	2	53.217	13.087	172.718	-2.02375	86	18	0	0	0				MergedReg chr18 #23476	1	1
53318	9	74000991	74002325	1334	1	45.095	11.071	268.557	-2.02618	79	18	0	0	0				MergedReg chr9 #53318	1	0
28928	2	202011837	202013826	1989	2	53.032	13	470.896	-2.02835	128	43	0	0	0				MergedReg chr2 #28928	1	1
16696	14	45894751	45895375	624	1	46.35	11.3	129.118	-2.03625	75	20	0	0	0				MergedReg chr14 #16696	1	0
18135	15	23714650	23716606	1956	1	35.721	8.689	311.921	-2.03951	59	16	0	0	0				MergedReg chr15 #18135	1	0
1852	1	91390708	91391711	1003	1	33.71	8.161	150.943	-2.04636	52	16	0	0	0				MergedReg chr1 #1852	1	0
21756	17	18708852	18710196	1344	1	37.119	8.976	222.714	-2.04801	79	16	0	0	0				MergedReg chr17 #21756	1	0
3210	1	166079902	166080845	943	1	49.067	11.8	206.563	-2.05597	86	16	0	0	0				MergedReg chr1 #3210	1	0
42179	5	165478725	165481276	2551	3	56.468	13.519	643.08	-2.06245	135	29	0	0	0				MergedReg chr5 #42179	1	1
46311	7	34852594	34853378	784	1	31.08	7.44	108.78	-2.06261	48	12	0	0	0				MergedReg chr7 #46311	1	0
43498	6	36293227	36294336	1109	1	23.543	5.6	116.559	-2.0718	40	10	0	0	0				MergedReg chr6 #43498	1	0
26318	2	5961331	5962061	730	1	33.348	7.913	108.679	-2.0753	53	19	0	0	0				MergedReg chr2 #26318	1	0
19084	15	86006157	86007424	1267	1	47.05	11.15	266.127	-2.07715	73	15	0	0	0				MergedReg chr15 #19084	1	0
40136	5	103686590	103688233	1643	2	70.019	16.54	513.577	-2.08179	175	36	0	0	0				MergedReg chr5 #40136	1	1
40106	5	102153881	102155117	1236	1	45.564	10.744	251.416	-2.08436	79	23	0	0	0				MergedReg chr5 #40106	1	0
46312	7	34854098	34855237	1139	1	29.944	7.056	152.26	-2.08534	55	12	0	0	0				MergedReg chr7 #46312	1	0
21023	16	83647509	83650619	3110	3	71.082	16.722	986.897	-2.08774	146	55	0	0	0				MergedReg chr16 #21023	1	1
44299	6	96763690	96765012	1322	1	28.732	6.659	169.57	-2.10928	46	18	0	0	0				MergedReg chr6 #44299	1	0
51621	8	123988921	123991452	2531	3	61.924	14.316	699.686	-2.11287	135	34	0	0	0				MergedReg chr8 #51621	1	1
20466	16	61324593	61326563	1970	2	66.161	15.274	581.862	-2.1149	121	38	0	0	0				MergedReg chr16 #20466	1	1
53598	9	87351146	87353020	1874	1	34.5	7.948	288.629	-2.11793	62	13	0	0	0				MergedReg chr9 #53598	1	0
37885	4	144281050	144282301	1251	1	36.538	8.395	204.058	-2.1218	73	22	0	0	0				MergedReg chr4 #37885	1	0
39984	5	88503599	88504272	673	1	41.476	9.476	124.613	-2.12993	69	18	0	0	0				MergedReg chr5 #39984	1	0
51035	8	105024063	105025078	1015	1	34.625	7.906	156.895	-2.13079	69	16	0	0	0				MergedReg chr8 #51035	1	0
18920	15	58524161	58525540	1379	1	38.721	8.767	238.376	-2.14296	69	15	0	0	0				MergedReg chr15 #18920	1	0
49208	8	26554760	26556138	1378	1	29.14	6.595	179.263	-2.14356	61	13	0	0	0				MergedReg chr8 #49208	1	0
34867	3	156011026	156012032	1006	1	35.125	7.938	157.749	-2.14565	47	12	0	0	0				MergedReg chr3 #34867	1	0
19625	16	7973023	7974262	1239	1	28.615	6.429	158.277	-2.15411	42	10	0	0	0				MergedReg chr16 #19625	1	0
34144	3	123646266	123647687	1421	2	62.644	14.068	397.398	-2.15476	123	29	0	0	0				MergedReg chr3 #34144	1	1
46910	7	72720791	72723005	2214	1	42.812	9.609	423.151	-2.15556	79	20	0	0	0				MergedReg chr7 #46910	1	0
5292	1	245171179	245172947	1768	1	33.145	7.418	261.609	-2.15969	71	11	0	0	0				MergedReg chr1 #5292	1	0
6307	10	1090894	1091768	874	1	34.333	7.667	133.96	-2.16286	48	11	0	0	0				MergedReg chr10 #6307	1	0
20606	16	70481505	70482080	575	1	41.167	9.111	105.674	-2.17581	67	15	0	0	0				MergedReg chr16 #20606	1	0
47315	7	99981160	99982361	1201	1	31.405	6.946	168.381	-2.17674	51	13	0	0	0				MergedReg chr7 #47315	1	0
12115	11	86967485	86968278	793	2	68.96	15.2	244.131	-2.18169	125	36	0	0	0				MergedReg chr11 #12115	1	1
55051	X	158828700	158829543	843	1	33.815	7.407	127.259	-2.1907	59	15	0	0	0				MergedReg chrX #55051	1	0
23759	18	52638851	52641502	2651	1	34.927	7.634	413.355	-2.19383	70	12	0	0	0				MergedReg chr18 #23759	1	0
854	1	50530943	50532126	1183	1	26.054	5.541	137.598	-2.23329	42	11	0	0	0				MergedReg chr1 #854	1	0
36939	4	97980172	97981616	1444	2	51.533	10.911	332.204	-2.23971	108	28	0	0	0				MergedReg chr4 #36939	1	1
31458	20	43181053	43182237	1184	1	33.73	7.135	178.287	-2.24105	51	14	0	0	0				MergedReg chr20 #31458	1	0
20605	16	70480355	70481340	985	2	46.433	9.767	204.181	-2.24916	97	21	0	0	0				MergedReg chr16 #20605	1	1
46422	7	36937516	36938826	1310	1	24.756	5.122	144.778	-2.273	42	9	0	0	0				MergedReg chr7 #46422	1	0
33057	3	61401977	61402977	1000	1	31.312	6.469	139.786	-2.2751	55	10	0	0	0				MergedReg chr3 #33057	1	0
47084	7	94603434	94605260	1826	2	63.298	13.035	515.992	-2.27977	136	28	1	0	0				MergedReg chr7 #47084	1	1
6265	1	280566691	280567677	986	1	30.9	6.267	136.015	-2.30176	54	11	0	0	0				MergedReg chr1 #6265	1	0
29976	2	253029910	253031369	1459	1	28.63	5.804	186.478	-2.30241	48	10	0	0	0				MergedReg chr2 #29976	1	0
29342	2	219858542	219859625	1083	1	29	5.853	140.21	-2.3088	41	10	0	0	0				MergedReg chr2 #29342	1	0
42177	5	165475518	165477695	2177	1	41.176	8.294	400.179	-2.31166	97	16	0	0	0				MergedReg chr5 #42177	1	0
31712	20	48441289	48443359	2070	2	51.359	10.312	474.612	-2.31629	113	25	0	0	0				MergedReg chr20 #31712	1	1
25850	19	53308445	53309114	669	1	40.619	8.095	121.313	-2.32705	60	12	0	0	0				MergedReg chr19 #25850	1	0
43985	6	75366867	75367974	1107	1	33.343	6.618	164.78	-2.33292	63	9	0	0	0				MergedReg chr6 #43985	1	0
52212	9	14351109	14352133	1024	2	47.594	9.438	217.573	-2.33423	93	20	0	0	0				MergedReg chr9 #52212	1	1
48465	7	138194626	138195704	1078	1	23.879	4.697	114.918	-2.34593	38	9	0	0	0				MergedReg chr7 #48465	1	0
31326	20	32977508	32978899	1391	2	80.884	15.907	502.275	-2.34619	141	28	0	0	0				MergedReg chr20 #31326	1	1
40369	5	118378995	118379848	853	1	35.037	6.815	133.422	-2.36209	64	10	0	0	0				MergedReg chr5 #40369	1	0
35683	4	3119786	3121040	1254	1	33.385	6.462	186.896	-2.36915	52	12	0	0	0				MergedReg chr4 #35683	1	0
28042	2	148176305	148177777	1472	1	39.544	7.63	259.861	-2.3737	88	13	0	0	0				MergedReg chr2 #28042	1	0
32628	3	32503076	32505108	2032	2	50.778	9.762	460.629	-2.37895	96	20	0	0	0				MergedReg chr3 #32628	1	1
31653	20	46977299	46978835	1536	1	46.646	8.957	319.858	-2.38067	84	21	0	0	0				MergedReg chr20 #31653	1	0
17655	14	115131975	115133869	1894	1	40.695	7.797	344.091	-2.38386	84	21	0	0	0				MergedReg chr14 #17655	1	0
26818	2	38343706	38344509	803	1	29.08	5.56	104.247	-2.38687	44	8	0	0	0				MergedReg chr2 #26818	1	0
669	1	45122217	45123336	1119	1	43.543	8.314	217.521	-2.38883	81	17	0	0	0				MergedReg chr1 #669	1	0
50564	8	76959266	76960657	1391	1	48.861	9.302	303.418	-2.39307	96	23	0	0	0				MergedReg chr8 #50564	1	0
53400	9	80960836	80961810	974	1	38.833	7.333	168.854	-2.40481	58	14	0	0	0				MergedReg chr9 #53400	1	0
29343	2	219859746	219860508	762	1	30.913	5.826	105.159	-2.40764	52	11	0	0	0				MergedReg chr2 #29343	1	0
50746	8	84651849	84652751	902	1	33.5	6.286	134.897	-2.41395	56	10	0	0	0				MergedReg chr8 #50746	1	0
39106	5	22147839	22148994	1155	1	34.919	6.514	180.051	-2.4224	49	10	0	0	0				MergedReg chr5 #39106	1	0
22597	17	66414670	66416219	1549	1	38.854	7.186	268.682	-2.4348	71	17	0	0	0				MergedReg chr17 #22597	1	0
16802	14	61430718	61432500	1782	1	43.625	8.018	347.052	-2.44384	82	22	0	0	0				MergedReg chr14 #16802	1	0
24881	19	19048253	19049269	1016	1	43.75	7.903	198.438	-2.46881	85	11	0	0	0				MergedReg chr19 #24881	1	0
20150	16	46340079	46343090	3011	1	39.319	7.011	528.525	-2.48753	68	17	0	0	0				MergedReg chr16 #20150	1	0
54529	X	26803811	26804704	893	1	32.179	5.679	128.285	-2.50241	56	9	0	0	0				MergedReg chrX #54529	1	0
21532	17	13369134	13370846	1712	2	69.887	12.321	534.136	-2.5039	127	31	0	0	0				MergedReg chr17 #21532	1	1
53164	9	66276977	66279511	2534	1	56.772	9.835	642.233	-2.52918	108	22	0	0	0				MergedReg chr9 #53164	1	0
47138	7	96692752	96694115	1363	1	43.07	7.442	262.073	-2.53292	77	14	0	0	0				MergedReg chr7 #47138	1	0
51632	8	124195482	124197002	1520	1	44.021	7.409	298.714	-2.57084	77	19	0	0	0				MergedReg chr8 #51632	1	0
43724	6	51968964	51971899	2935	2	59.044	9.856	773.635	-2.58272	175	26	0	0	0				MergedReg chr6 #43724	1	1
10691	11	16943303	16944151	848	1	56.654	9.385	214.476	-2.59375	121	18	0	0	0				MergedReg chr11 #10691	1	0
50482	8	73325493	73327418	1925	2	64.567	10.633	554.873	-2.60225	106	20	0	0	0				MergedReg chr8 #50482	1	1
12961	12	26246820	26248490	1670	2	49.635	8.173	370.047	-2.60242	87	20	0	0	0				MergedReg chr12 #12961	1	1
14995	13	83168319	83172293	3974	2	47.672	7.829	845.752	-2.60624	121	21	0	0	0				MergedReg chr13 #14995	1	1
11211	11	53241259	53241930	671	1	37.191	6.048	111.407	-2.62042	50	10	0	0	0				MergedReg chr11 #11211	1	0
40034	5	100173639	100175910	2271	2	61.408	9.942	622.578	-2.62682	146	27	0	0	0				MergedReg chr5 #40034	1	1
46911	7	72733120	72734072	952	1	31.7	5.1	134.725	-2.63591	58	10	0	0	0				MergedReg chr7 #46911	1	0
14074	13	47213943	47215507	1564	1	56.204	8.878	392.424	-2.66237	102	17	0	0	0				MergedReg chr13 #14074	1	0
41454	5	151675214	151675999	785	1	33.083	5.208	115.938	-2.66729	59	10	0	0	0				MergedReg chr5 #41454	1	0
27838	2	128326126	128327168	1042	1	32.606	5.091	151.676	-2.67912	64	10	0	0	0				MergedReg chr2 #27838	1	0
5537	1	255393844	255394533	689	1	32.545	5	100.105	-2.70244	54	8	0	0	0				MergedReg chr1 #5537	1	0
18918	15	58467071	58467779	708	1	35.261	5.348	111.45	-2.721	49	9	0	0	0				MergedReg chr15 #18918	1	0
21766	17	18921972	18922792	820	1	39.654	6	145.162	-2.72443	70	13	0	0	0				MergedReg chr17 #21766	1	0
50116	8	66798799	66799723	924	1	26	3.931	107.25	-2.72554	41	7	0	0	0				MergedReg chr8 #50116	1	0
39540	5	59885600	59886549	949	1	26.5	4	112.27	-2.72792	43	8	0	0	0				MergedReg chr5 #39540	1	0
1878	1	94441975	94444210	2235	1	33.7	4.986	336.248	-2.75679	77	12	0	0	0				MergedReg chr1 #1878	1	0
6366	10	4818461	4820555	2094	1	41.394	6.062	386.96	-2.77156	81	12	0	0	0				MergedReg chr10 #6366	1	0
48742	7	142959560	142961165	1605	1	42.14	6.16	301.941	-2.77419	79	14	0	0	0				MergedReg chr7 #48742	1	0
40519	5	125835287	125836849	1562	1	37.898	5.49	264.271	-2.78724	75	14	0	0	0				MergedReg chr5 #40519	1	0
37678	4	129634460	129635252	792	1	35.44	5.12	125.306	-2.79116	63	8	0	0	0				MergedReg chr4 #37678	1	0
13576	12	45350091	45354014	3923	2	57.795	8.086	1012.19	-2.83745	128	27	0	0	0				MergedReg chr12 #13576	1	1
24173	18	62060565	62062164	1599	1	26.26	3.667	187.454	-2.84019	42	8	0	0	0				MergedReg chr18 #24173	1	0
51082	8	109690175	109692109	1934	1	48.41	6.754	417.968	-2.84149	84	16	0	0	0				MergedReg chr8 #51082	1	0
17402	14	103879733	103881788	2055	1	58.078	8.071	532.814	-2.84717	141	20	0	0	0				MergedReg chr14 #17402	1	0
29847	2	248119590	248120885	1295	1	43.825	6.075	253.363	-2.8508	73	12	0	0	0				MergedReg chr2 #29847	1	0
39671	5	63320820	63321779	959	1	27.233	3.767	116.591	-2.85387	37	7	0	0	0				MergedReg chr5 #39671	1	0
17405	14	103899299	103900160	861	1	33.926	4.667	130.403	-2.86182	67	10	0	0	0				MergedReg chr14 #17405	1	0
39228	5	36462576	36463197	621	1	37.105	5.053	102.867	-2.8764	48	8	0	0	0				MergedReg chr5 #39228	1	0
977	1	54082834	54083685	851	1	49.852	6.778	189.393	-2.87872	87	12	0	0	0				MergedReg chr1 #977	1	0
53614	9	87912385	87913388	1003	1	25.258	3.433	113.097	-2.8792	37	6	0	0	0				MergedReg chr9 #53614	1	0
14996	13	83172414	83175894	3480	1	69.229	9.259	1075.52	-2.90245	137	18	0	0	0				MergedReg chr13 #14996	1	0
51633	8	124260595	124261132	537	1	55	7.2	131.853	-2.93336	101	12	0	0	0				MergedReg chr8 #51633	1	0
29783	2	243872866	243875675	2809	1	58.011	7.402	727.468	-2.97034	133	18	0	0	0				MergedReg chr2 #29783	1	0
20149	16	46322821	46324607	1786	1	43.636	5.527	347.919	-2.98095	96	12	0	0	0				MergedReg chr16 #20149	1	0
23226	18	25276714	25277660	946	1	39.828	4.828	168.202	-3.04429	86	9	0	0	0				MergedReg chr18 #23226	1	0
5847	1	265048139	265049947	1808	1	42.625	5.127	344.045	-3.05551	87	13	0	0	0				MergedReg chr1 #5847	1	0
43869	6	71952031	71953033	1002	1	41.969	4.968	187.736	-3.07859	69	8	0	0	0				MergedReg chr6 #43869	1	0
29730	2	242897613	242898768	1155	1	33.167	3.917	171.017	-3.08193	59	8	0	0	0				MergedReg chr2 #29730	1	0
33050	3	61290163	61290931	768	1	29.542	3.409	101.287	-3.11535	37	6	0	0	0				MergedReg chr3 #33050	1	0
36072	4	40786147	40787106	959	1	34.833	3.967	149.129	-3.13433	68	8	0	0	0				MergedReg chr4 #36072	1	0
12063	11	84653784	84655230	1446	1	27.578	3.133	178.026	-3.1379	45	8	0	0	0				MergedReg chr11 #12063	1	0
17005	14	80460034	80461618	1584	1	57.306	6.388	405.235	-3.16525	138	10	0	0	0				MergedReg chr14 #17005	1	0
5538	1	255394644	255395755	1111	1	38.714	4.25	192.015	-3.18732	79	8	0	0	0				MergedReg chr1 #5538	1	0
2616	1	140507731	140508842	1111	1	27.629	2.5	137.035	-3.46618	42	5	0	0	0				MergedReg chr1 #2616	1	0
21765	17	18920472	18921785	1313	1	36.073	3.194	211.446	-3.49748	90	12	0	0	0				MergedReg chr17 #21765	1	0
23475	18	31555772	31556586	814	1	49.231	4.13	178.902	-3.57535	95	8	0	0	0				MergedReg chr18 #23475	1	0
17403	14	103881879	103882865	986	1	35.065	2.793	154.349	-3.65014	58	5	0	0	0				MergedReg chr14 #17403	1	0
38599	4	170322502	170323317	815	1	37.44	2.762	136.221	-3.7608	56	5	0	0	0				MergedReg chr4 #38599	1	0
17506	14	106784519	106785038	519	1	58.25	3.5	134.963	-4.05683	89	8	0	0	0				MergedReg chr14 #17506	1	0

## Sheet: Upstream, downstream or in gene
Merged Region	Chromosome	Start	End	Length	IntervalCount	1_Control_H3K27Ac_rn6::1 Avg Value	2_Denervated_H3K27Ac_rn6::1 Avg Value	MaxTags	Log2Ratio Denerv/Control	1_Control_H3K27Ac_rn6::1 Peak Value	2_Denervated_H3K27Ac_rn6::1 Peak Value	CGIslandCount	PromoterCount	GeneCount	Gene List	Dist to Start	Position	UCSC Link	1_Control_H3K27Ac_rn6::1 Present
22711	17	70722357	70723094	737	1	1.55	44.478	146.341	4.84275	3	70	0	0	1	Pfkfb3	89924	downstream	MergedReg chr17 #22711	0
597	1	39803921	39805399	1478	1	1.333	32.652	215.445	4.61442	2	56	0	1	1	Ppp1r14c	-6654	upstream	MergedReg chr1 #597	0
40945	5	140643474	140644185	711	1	1.952	47.182	149.761	4.59521	4	79	0	1	2	Mfsd2a, LOC100909490	13916, -6772	in gene, upstream	MergedReg chr5 #40945	0
51768	8	128163400	128164551	1151	1	2.917	67.722	347.982	4.53707	5	128	0	0	1	Scn5a	102664	downstream	MergedReg chr8 #51768	0
52576	9	30773498	30775295	1797	1	2.275	51.554	413.583	4.50215	4	110	0	0	1	Col19a1	91057	in gene	MergedReg chr9 #52576	0
17297	14	86765615	86767385	1770	1	2.262	47.782	377.563	4.4008	4	114	0	0	1	LOC103693157	7784	downstream	MergedReg chr14 #17297	0
46506	7	49719031	49720083	1052	1	1.536	32.03	150.427	4.38217	3	60	0	0	1	Myf5	13207	downstream	MergedReg chr7 #46506	0
7508	10	45751081	45752723	1642	1	1.63	32.686	239.6	4.32573	3	56	0	1	3	LOC102546363, LOC103693339, Snap47	20565, -7949, 46850	downstream, upstream, downstream	MergedReg chr10 #7508	0
36655	4	78691637	78692431	794	1	2.217	40.6	143.912	4.1948	3	70	0	2	2	LOC102546557, Gpnmb	416, -2413	in gene, upstream	MergedReg chr4 #36655	0
44696	6	107611270	107612190	920	1	2.893	52.036	213.719	4.16887	6	70	0	0	1	Dnal1	14945	in gene	MergedReg chr6 #44696	0
26794	2	34594153	34594814	661	1	3	53.3	157.283	4.1511	5	78	0	0	1	Adamts6	220349	downstream	MergedReg chr2 #26794	0
44695	6	107609584	107610948	1364	1	2.781	47.953	292	4.10795	6	104	0	0	1	Dnal1	13481	in gene	MergedReg chr6 #44695	0
31669	20	47628681	47629494	813	1	1.85	31.28	113.53	4.07964	4	65	0	0	1	Scml4	32556	in gene	MergedReg chr20 #31669	0
12001	11	82615716	82616842	1126	1	3.5	58.943	296.294	4.07389	6	88	0	0	1	Igf2bp2	150208	in gene	MergedReg chr11 #12001	0
16074	14	7159629	7160481	852	1	1.957	31.667	120.448	4.01626	5	48	0	0	1	Klhl8	-9460	upstream	MergedReg chr14 #16074	0
51769	8	128164716	128166205	1489	1	3.935	63.565	422.537	4.0138	8	115	0	0	1	Scn5a	101179	downstream	MergedReg chr8 #51769	0
30183	20	4565530	4566432	902	1	2.917	46.965	189.118	4.00903	5	90	0	2	4	C2, LOC102553878, Zbtb12, Ehmt2	-4829, 6809, -6119, -10081	upstream, downstream, upstream, upstream	MergedReg chr20 #30183	0
32563	3	22995751	22996306	555	1	2.824	45.235	112.078	4.00163	5	64	0	0	1	Nr5a1	24413	downstream	MergedReg chr3 #32563	0
14429	13	52826304	52828857	2553	1	2.97	47.45	540.803	3.99787	8	90	0	1	1	Igfn1	-6579	upstream	MergedReg chr13 #14429	0
419	1	24296081	24297597	1516	1	2.933	46.787	316.648	3.99566	7	78	0	0	1	Sgk1	5470	in gene	MergedReg chr1 #419	0
42161	5	164934933	164935922	989	1	1.8	28.516	125.903	3.9857	3	47	0	1	2	Draxin, Mad2l2	7561, -7776	in gene, upstream	MergedReg chr5 #42161	0
48767	7	143635282	143635980	698	1	3.136	49.591	154.529	3.98308	5	75	0	0	1	Krt18	6176	downstream	MergedReg chr7 #48767	0
32562	3	22988956	22990575	1619	1	6.627	100.647	727.444	3.9248	18	179	0	0	1	Nr5a1	30676	downstream	MergedReg chr3 #32562	0
33031	3	60454960	60457494	2534	1	3.148	47.266	534.697	3.9083	7	91	0	0	1	Chrna1	4497	in gene	MergedReg chr3 #33031	0
598	1	39807138	39808134	996	1	1.909	28.581	127.083	3.90417	4	48	0	1	1	Ppp1r14c	-3678	upstream	MergedReg chr1 #598	0
28548	2	188866803	188868464	1661	1	1.929	28.692	212.756	3.89472	5	48	0	0	1	Kcnn3	23529	in gene	MergedReg chr2 #28548	0
23889	18	56577944	56579653	1709	1	3.02	44.13	336.688	3.86914	8	80	0	0	1	Pde6a	34146	in gene	MergedReg chr18 #23889	0
30702	20	11970161	11970875	714	1	3.045	43.955	140.107	3.85151	7	63	0	1	1	Adarb1	-1863	upstream	MergedReg chr20 #30702	0
50019	8	63298109	63298946	837	1	1.917	27.518	102.824	3.84345	4	39	0	0	1	RGD1562618	11686	downstream	MergedReg chr8 #50019	0
40828	5	136903078	136904125	1047	1	1.767	25.031	116.998	3.82434	3	35	0	0	1	St3gal3	62041	in gene	MergedReg chr5 #40828	0
51959	8	131720619	131721556	937	1	2.263	31.931	133.569	3.81865	5	45	0	1	2	LOC103690480, LOC103690478	93071, -5988	in gene, upstream	MergedReg chr8 #51959	0
32188	3	10612372	10613355	983	1	3.36	46.903	205.829	3.80315	7	72	0	0	1	Ncs1	-10191	upstream	MergedReg chr3 #32188	0
23891	18	56630728	56631996	1268	1	1.828	25.282	143.114	3.78977	4	39	0	0	1	Ppargc1b	19162	in gene	MergedReg chr18 #23891	0
14267	13	51085769	51087275	1506	1	2.833	39.17	263.348	3.78935	10	63	0	0	1	Adora1	-9666	upstream	MergedReg chr13 #14267	0
51777	8	128264909	128266461	1552	1	2.3	31.333	217.093	3.76798	4	49	1	1	1	Scn5a	954	in gene	MergedReg chr8 #51777	0
16959	14	79924458	79925156	698	1	3.19	43.273	134.842	3.76184	6	60	0	0	1	Afap1	110291	in gene	MergedReg chr14 #16959	0
51770	8	128166304	128170975	4671	1	6.288	84.877	1769.91	3.7547	18	169	0	0	1	Scn5a	98000	downstream	MergedReg chr8 #51770	0
37926	4	145437431	145438504	1073	1	3.226	43.529	208.512	3.75416	8	72	0	1	2	Il17rc, Creld1	10552, -1997	in gene, upstream	MergedReg chr4 #37926	0
34473	3	147239099	147239797	698	1	3.053	41.182	128.326	3.75371	7	61	0	0	1	Psmf1	23827	in gene	MergedReg chr3 #34473	0
39557	5	60823476	60824381	905	1	2.741	36.5	147.467	3.73512	5	52	0	0	1	Frmpd1	71556	in gene	MergedReg chr5 #39557	0
28557	2	188909167	188910946	1779	1	2.875	37.875	300.802	3.71961	8	64	0	0	1	Kcnn3	65952	in gene	MergedReg chr2 #28557	0
32651	3	35409089	35409836	747	1	2.909	38.304	127.737	3.7189	6	57	0	0	1	Lypd6b	137676	in gene	MergedReg chr3 #32651	0
28555	2	188894721	188896080	1359	1	2.054	26.691	161.933	3.69985	4	36	0	0	1	Kcnn3	51296	in gene	MergedReg chr2 #28555	0
51168	8	112169562	112170726	1164	1	4.8	62.189	323.161	3.69555	11	120	0	0	1	Tmem108	95450	in gene	MergedReg chr8 #51168	0
24933	19	20359650	20360143	493	1	3.727	47.533	104.615	3.67284	6	73	0	0	1	Zfp423	212695	in gene	MergedReg chr19 #24933	0
39388	5	57337270	57339089	1819	1	3.245	41.211	334.655	3.66674	6	107	0	0	1	Nfx1	47241	in gene	MergedReg chr5 #39388	0
24742	19	10979997	10981892	1895	1	3.417	43.1	364.618	3.65689	9	99	0	0	1	Nlrc5	24007	in gene	MergedReg chr19 #24742	0
19576	16	7370359	7371190	831	1	2.36	29.385	109.013	3.63822	5	43	0	0	1	Dnah1	36235	in gene	MergedReg chr16 #19576	0
45126	6	126076071	126077339	1268	1	4.079	50.051	283.324	3.61711	6	108	0	0	1	Slc24a4	60930	in gene	MergedReg chr6 #45126	0
37460	4	121510683	121511272	589	1	3.684	45.105	118.602	3.61394	6	72	0	0	1	Chchd6	54242	in gene	MergedReg chr4 #37460	0
53719	9	94276075	94277278	1203	1	4.919	59.919	321.797	3.60658	9	127	0	1	2	Prss56, Chrnd	-2443, -9874	upstream, upstream	MergedReg chr9 #53719	0
35590	3	176519515	176520135	620	1	3.2	38.7	107.116	3.59619	6	67	0	1	2	Col20a1, LOC102546950	28505, 1622	in gene, downstream	MergedReg chr3 #35590	0
51771	8	128249858	128250534	676	1	6.476	77.762	234.675	3.58589	12	116	0	0	1	Scn5a	16443	in gene	MergedReg chr8 #51771	0
32542	3	22307912	22308563	651	1	3.35	40.05	116.395	3.57957	5	66	0	0	1	Dennd1a	193255	in gene	MergedReg chr3 #32542	0
3377	1	174341062	174342071	1009	1	2.417	28.806	129.756	3.57508	6	41	0	0	3	Akip1, LOC499240, Ascl3	10936, 8915, 14024	downstream, in gene, downstream	MergedReg chr1 #3377	0
28543	2	188862717	188863437	720	1	2.81	33.435	107.47	3.57272	6	42	0	0	1	Kcnn3	18973	in gene	MergedReg chr2 #28543	0
25871	19	53713811	53716121	2310	1	3.385	40.236	414.934	3.57126	8	62	0	0	1	RGD1304884	-8856	upstream	MergedReg chr19 #25871	0
24745	19	10992335	10993498	1163	1	5.139	60.833	315.843	3.56529	11	114	0	0	1	Nlrc5	12035	in gene	MergedReg chr19 #24745	0
1425	1	80866485	80867847	1362	1	3.535	41.744	253.818	3.56179	9	64	0	1	1	Igsf23	-1775	upstream	MergedReg chr1 #1425	0
36667	4	79356988	79358124	1136	1	4.912	57.556	291.891	3.55058	10	106	0	1	1	RGD1564712	-7651	upstream	MergedReg chr4 #36667	0
11634	11	71540182	71540917	735	1	5	58.435	191.74	3.54683	9	111	0	0	2	Slc51a, Pcyt1a	7762, 51486	in gene, downstream	MergedReg chr11 #11634	0
19478	16	2802412	2804003	1591	1	4.578	53.46	379.709	3.54567	9	91	0	0	1	Arhgef3	59401	in gene	MergedReg chr16 #19478	0
35737	4	7301775	7303193	1418	1	3.659	42.568	269.471	3.54025	6	76	0	0	2	Asic3, Abcb8	-9567, 9373	upstream, in gene	MergedReg chr4 #35737	0
2322	1	127484353	127485632	1279	1	3.676	42.5	242.667	3.53125	8	62	0	1	1	LOC102549748	-3330	upstream	MergedReg chr1 #2322	0
29798	2	244376991	244377611	620	1	4.389	50.6	140.054	3.52717	6	80	0	1	1	Rap1gds1	-6318	upstream	MergedReg chr2 #29798	0
7686	10	48451067	48451592	525	1	4.882	56.235	131.801	3.52592	8	88	0	0	1	Specc1	211037	in gene	MergedReg chr10 #7686	0
34474	3	147240028	147240919	891	1	3.96	45.607	181.41	3.52568	9	81	0	0	1	Psmf1	22802	in gene	MergedReg chr3 #34474	0
33554	3	94633787	94635736	1949	1	5.361	61.328	533.608	3.51597	12	135	0	0	1	Tcp11l1	22706	in gene	MergedReg chr3 #33554	0
51772	8	128250773	128251550	777	1	4.542	51.958	180.229	3.51595	8	69	0	0	1	Scn5a	15478	in gene	MergedReg chr8 #51772	0
23309	18	28101925	28103463	1538	1	3.417	38.708	265.772	3.50183	7	82	0	0	1	Sil1	199169	in gene	MergedReg chr18 #23309	0
31291	20	31560848	31562450	1602	1	3.383	38.26	273.627	3.49946	6	58	0	0	1	Col13a1	36707	in gene	MergedReg chr20 #31291	0
53992	9	99367783	99368649	866	1	3	33.889	131.017	3.49778	5	49	0	1	1	RGD1564730	-2929	upstream	MergedReg chr9 #53992	0
34090	3	122056486	122060315	3829	1	4.724	52.647	899.935	3.47827	16	144	0	1	3	RGD1566226, LOC102546597, LOC103691885	-768, 11348, -11521	upstream, downstream, upstream	MergedReg chr3 #34090	0
18288	15	33175035	33175925	890	1	4.214	46.786	185.891	3.47281	6	76	0	0	3	Prmt5, Trnar-acg, Haus4	-9587, 9254, 18090	upstream, downstream, downstream	MergedReg chr15 #18288	0
24192	18	63114631	63116741	2110	1	6.475	70.939	668.22	3.45363	23	114	0	0	1	Cidea	32825	downstream	MergedReg chr18 #24192	0
48280	7	127179074	127179713	639	1	5.75	62.95	179.576	3.45257	10	94	0	0	1	Tbc1d22a	99238	in gene	MergedReg chr7 #48280	0
819	1	49550333	49551191	858	1	2.593	28.259	108.242	3.44602	5	50	0	0	1	Park2	519236	in gene	MergedReg chr1 #819	0
11408	11	64912913	64914102	1189	1	5.027	54.649	290.079	3.44243	11	111	0	0	2	Pla1a, Popdc2	31482, 41187	in gene, in gene	MergedReg chr11 #11408	0
37916	4	145340757	145342468	1711	1	3.491	37.519	286.585	3.42591	10	79	0	1	2	Arpc4, Ttll3	11155, -542	downstream, upstream	MergedReg chr4 #37916	0
22215	17	42144281	42145549	1268	1	2.444	26.15	148.028	3.41949	5	38	0	0	1	Aldh5a1	12830	in gene	MergedReg chr17 #22215	0
42160	5	164932898	164934020	1122	1	2.452	26.114	130.803	3.41279	6	36	0	0	2	Draxin, Mad2l2	9529, -9744	in gene, upstream	MergedReg chr5 #42160	0
44337	6	99381610	99382464	854	1	3.148	33.296	126.941	3.40284	8	60	0	0	1	Zbtb25	18728	in gene	MergedReg chr6 #44337	0
35224	3	164033728	164034274	546	1	8.389	88.556	215.855	3.40002	17	148	0	0	1	B4galt5	21560	downstream	MergedReg chr3 #35224	0
23680	18	48180596	48181212	616	1	4.474	46.895	128.961	3.3898	7	77	0	0	1	Snx2	48516	downstream	MergedReg chr18 #23680	0
25271	19	33534980	33535778	798	1	3.15	32.76	116.707	3.37851	7	53	0	0	1	LOC103694319	10026	downstream	MergedReg chr19 #25271	0
51165	8	112042899	112043840	941	1	3.333	34.567	145.212	3.3745	6	48	0	0	1	Tmem108	222225	in gene	MergedReg chr8 #51165	0
19686	16	9595115	9596840	1725	1	4.591	47.259	363.936	3.36371	12	74	1	0	1	Arhgap22	139277	in gene	MergedReg chr16 #19686	0
49307	8	32992178	32993424	1246	1	2.857	29.359	163.309	3.36123	6	42	0	0	1	Barx2	25444	in gene	MergedReg chr8 #49307	0
35086	3	162380852	162382180	1328	1	4.711	48.167	285.562	3.35394	7	89	0	0	1	Eya2	96237	in gene	MergedReg chr3 #35086	0
34137	3	123457490	123459344	1854	1	4.094	41.793	345.912	3.35168	9	66	0	0	1	Atrn	24008	in gene	MergedReg chr3 #34137	0
44441	6	102695240	102696572	1332	1	3.585	36.585	217.55	3.35121	7	57	0	0	2	Rad51b, LOC102546422	221898, 12640	in gene, downstream	MergedReg chr6 #44441	0
16076	14	7165425	7166621	1196	1	2.216	22.351	119.338	3.33431	6	38	0	1	1	Klhl8	-3492	upstream	MergedReg chr14 #16076	0
28545	2	188864093	188865001	908	1	2.793	27.965	113.358	3.32373	5	39	0	0	1	Kcnn3	20443	in gene	MergedReg chr2 #28545	0
27089	2	53151158	53151863	705	1	3.5	35	110.156	3.32193	7	50	0	0	2	LOC103691472, Ghr	25306, 262444	downstream, in gene	MergedReg chr2 #27089	0
51739	8	127539563	127540428	865	1	4.074	40.556	156.611	3.3154	7	61	0	0	2	Ctdspl, Itga9	474703, 269066	in gene, in gene	MergedReg chr8 #51739	0
44744	6	108637611	108638460	849	1	2.654	26.308	99.712	3.30926	4	37	0	0	1	Arel1	33081	in gene	MergedReg chr6 #44744	0
34130	3	123319780	123321674	1894	1	3.661	36.288	306.828	3.30918	8	63	0	0	1	RGD1565616	55728	in gene	MergedReg chr3 #34130	0
10251	10	106225441	106226776	1335	1	3.951	38.829	231.414	3.29684	9	74	0	0	1	Sept9	17800	in gene	MergedReg chr10 #10251	0
30639	20	11050602	11051668	1066	1	3.364	33.03	157.187	3.29553	7	47	0	1	2	LOC103694400, Agpat3	-7883, -9512	upstream, upstream	MergedReg chr20 #30639	0
37687	4	129776199	129777642	1443	1	4.356	42.556	274.144	3.28829	7	62	0	0	1	Frmd4b	69604	in gene	MergedReg chr4 #37687	0
19424	16	1986034	1987422	1388	1	3.975	38.791	240.366	3.2867	10	55	0	0	2	Ppif, Zcchc24	7537, 61564	downstream, downstream	MergedReg chr16 #19424	0
27063	2	49690891	49692602	1711	1	3	29.264	223.53	3.28609	7	55	0	0	1	Emb	8983	in gene	MergedReg chr2 #27063	0
38422	4	160563760	160565801	2041	1	8.068	78.531	715.544	3.28298	18	141	0	0	1	Tspan9	160268	in gene	MergedReg chr4 #38422	0
51161	8	111990972	111991694	722	1	4	38.913	125.425	3.28218	10	63	0	0	1	Tmem108	274261	in gene	MergedReg chr8 #51161	0
35203	3	163888830	163890422	1592	1	3.354	32.42	230.414	3.27293	6	51	0	0	1	Kcnb1	45984	in gene	MergedReg chr3 #35203	0
15502	13	101312122	101314111	1989	1	5.2	49.726	441.54	3.25742	10	80	0	0	1	Susd4	131452	downstream	MergedReg chr13 #15502	0
11636	11	71542675	71543465	790	1	3.68	35.12	123.861	3.25452	7	55	0	0	2	Slc51a, Pcyt1a	10283, 48965	in gene, downstream	MergedReg chr11 #11636	0
16082	14	7191057	7191855	798	1	3.714	35.44	126.255	3.25433	6	56	0	0	1	Klhl8	21941	in gene	MergedReg chr14 #16082	0
36606	4	78142048	78142855	807	1	5.538	52.769	190.11	3.25225	8	96	0	0	2	Sspo, Zfp862	64342, 6265	downstream, in gene	MergedReg chr4 #36606	0
238	1	15349913	15350895	982	1	3.516	33.452	146.651	3.25009	6	49	0	0	1	Pex7	24298	in gene	MergedReg chr1 #238	0
19702	16	10801637	10802448	811	1	3	28.48	103.113	3.24691	5	45	0	1	1	Bmpr1a	470	in gene	MergedReg chr16 #19702	0
24985	19	21343435	21345585	2150	1	5.531	52.492	503.829	3.24649	14	114	0	0	1	LOC102547741	14197	downstream	MergedReg chr19 #24985	0
48049	7	122648603	122649669	1066	1	3.118	29.353	139.689	3.23482	7	58	0	1	2	Xpnpep3, Dnajb7	12884, -5082	in gene, upstream	MergedReg chr7 #48049	0
17862	15	7886121	7887932	1811	1	6.8	63.857	516.272	3.23124	21	118	0	0	2	Ube2e2, Rpl36a-ps4	485533, 9324	in gene, downstream	MergedReg chr15 #17862	0
37555	4	123753285	123753867	582	1	4.444	41.333	107.392	3.21736	7	56	0	1	1	Ccdc174	-7130	upstream	MergedReg chr4 #37555	0
50050	8	64331204	64332483	1279	1	3.3	30.4	173.579	3.20353	6	47	0	0	1	Hexa	6408	in gene	MergedReg chr8 #50050	0
33439	3	82872564	82874629	2065	1	5.081	46.369	427.464	3.18998	10	103	0	0	1	Alkbh3	33060	downstream	MergedReg chr3 #33439	0
47989	7	121787529	121788883	1354	1	5.135	46.833	283.089	3.18909	11	100	0	2	2	Enthd1, Grap2	-4015, -3124	upstream, upstream	MergedReg chr7 #47989	0
50609	8	78901995	78903644	1649	1	4.265	38.784	285.513	3.18484	8	93	0	0	1	Zfp280d	44258	in gene	MergedReg chr8 #50609	0
31292	20	31584584	31586359	1775	1	5.964	53.836	426.602	3.17422	13	106	0	0	1	Col13a1	12885	in gene	MergedReg chr20 #31292	0
4839	1	222379977	222382521	2544	1	6.747	60.785	690.344	3.1714	17	114	0	0	1	Macrod1	70330	in gene	MergedReg chr1 #4839	0
47208	7	98132787	98134275	1488	1	4.5	40.447	268.684	3.16804	9	61	0	1	1	LOC102549374	-1644	upstream	MergedReg chr7 #47208	0
23306	18	28051791	28053717	1926	1	5.85	52.517	451.552	3.16628	17	116	0	0	1	Ctnna1	129182	in gene	MergedReg chr18 #23306	0
23890	18	56604607	56605966	1359	1	3.816	34.233	207.69	3.16525	8	66	0	0	1	Pde6a	60634	in gene	MergedReg chr18 #23890	0
32520	3	15577822	15578580	758	1	3.875	34.625	117.169	3.15955	6	64	0	0	1	Ptgs1	17516	in gene	MergedReg chr3 #32520	0
8609	10	72218172	72219134	962	1	3.333	29.7	127.551	3.15557	8	44	0	0	2	Myo19, Znhit3	20178, 17276	in gene, downstream	MergedReg chr10 #8609	0
11406	11	64903309	64905936	2627	1	4.236	37.598	440.937	3.14988	9	74	0	0	2	Pla1a, Popdc2	22597, 50072	in gene, downstream	MergedReg chr11 #11406	0
39721	5	70598304	70599314	1010	1	4.438	39.344	177.399	3.14816	9	58	0	0	1	Tal2	5938	in gene	MergedReg chr5 #39721	0
35589	3	176518316	176519394	1078	1	3.735	32.971	158.673	3.14202	7	57	0	1	2	Col20a1, LOC102546950	27535, 2592	in gene, downstream	MergedReg chr3 #35589	0
3373	1	174253954	174254661	707	1	3.909	34.5	108.891	3.14172	6	65	0	0	1	St5	36229	in gene	MergedReg chr1 #3373	0
39904	5	76521536	76523179	1643	1	4.827	42.481	311.591	3.13762	11	75	0	0	1	Susd1	114124	in gene	MergedReg chr5 #39904	0
13201	12	37982010	37983969	1959	1	4.66	40.968	358.287	3.1361	9	71	0	2	2	LOC102552690, Vps37b	1731, -1801	in gene, upstream	MergedReg chr12 #13201	0
29460	2	226582335	226583395	1060	1	3.353	29.412	139.182	3.13288	5	50	0	0	1	Bcar3	19815	in gene	MergedReg chr2 #29460	0
31996	3	7104527	7105853	1326	1	5.317	46.585	275.767	3.13118	9	69	0	0	1	Ralgds	15056	in gene	MergedReg chr3 #31996	0
39352	5	56431159	56433223	2064	1	5	43.692	402.591	3.12737	14	100	0	0	1	Aco1	7115	in gene	MergedReg chr5 #39352	0
52774	9	43925767	43927178	1411	1	6.273	54.727	344.731	3.12503	12	102	0	0	1	Inpp4a	36585	in gene	MergedReg chr9 #52774	0
40806	5	136664340	136667445	3105	1	9.031	78.701	1090.92	3.12342	18	156	0	1	1	Slc6a9	-3782	upstream	MergedReg chr5 #40806	0
26941	2	44194838	44196312	1474	1	5.087	44.283	291.398	3.12187	10	79	0	0	1	Ankrd55	99515	in gene	MergedReg chr2 #26941	0
34834	3	154844784	154846496	1712	1	4.111	35.741	273.163	3.12002	10	73	0	0	1	LOC100911534	5530	in gene	MergedReg chr3 #34834	0
16958	14	79923659	79924359	700	1	6.591	57.273	178.978	3.11929	16	100	0	0	1	Afap1	111089	in gene	MergedReg chr14 #16958	0
52573	9	30633743	30635601	1858	1	8.426	73.155	606.795	3.11804	24	162	0	0	1	Col19a1	230781	in gene	MergedReg chr9 #52573	0
19013	15	61447072	61447645	573	1	5.222	45.333	115.963	3.11789	9	68	0	0	1	Vwa8	282574	in gene	MergedReg chr15 #19013	0
35200	3	163873710	163875595	1885	1	9.07	78.661	661.946	3.11647	18	152	0	0	1	Kcnb1	60958	in gene	MergedReg chr3 #35200	0
10221	10	106025088	106025898	810	1	5.885	51	184.42	3.11538	9	86	0	0	1	LOC100912002	3787	downstream	MergedReg chr10 #10221	0
25874	19	53727659	53728340	681	1	6.143	52.857	160.695	3.10508	12	74	0	0	1	RGD1304884	4177	in gene	MergedReg chr19 #25874	0
8617	10	72481876	72482843	967	1	2.933	25.1	108.356	3.09724	6	56	0	2	2	LOC103693407, RGD1310166	636, -3793	in gene, upstream	MergedReg chr10 #8617	0
39898	5	76435188	76435994	806	1	4.087	34.8	125.218	3.08997	7	45	0	0	1	LOC102551074	3868	in gene	MergedReg chr5 #39898	0
44238	6	96336475	96337772	1297	1	4.366	37.171	215.227	3.08979	9	65	0	1	1	LOC102550345	-2864	upstream	MergedReg chr6 #44238	0
47209	7	98138914	98140783	1869	1	5.224	44.414	370.579	3.08779	10	78	0	1	1	LOC102549374	-7961	upstream	MergedReg chr7 #47209	0
52116	9	10702089	10702615	526	1	6.188	52.25	122.694	3.07789	9	79	0	0	1	Kdm4b	31771	in gene	MergedReg chr9 #52116	0
54303	9	119392626	119394940	2314	1	6.583	55.222	570.463	3.06843	14	103	0	0	1	Myom1	39943	in gene	MergedReg chr9 #54303	0
34203	3	124846686	124849068	2382	2	7.08	59.187	629.39	3.06346	22	142	0	1	1	Slc23a2	-5656	upstream	MergedReg chr3 #34203	1
5820	1	264103636	264104478	842	1	3.577	29.885	112.336	3.0626	6	59	0	0	1	Scd4	10061	in gene	MergedReg chr1 #5820	0
26414	2	21820428	21822635	2207	1	4.206	35.044	345.277	3.05865	8	62	0	0	1	Msh3	110260	in gene	MergedReg chr2 #26414	0
35231	3	164062212	164063089	877	1	5.296	43.926	171.978	3.0521	8	72	0	1	1	B4galt5	-7089	upstream	MergedReg chr3 #35231	0
43648	6	43878985	43880095	1110	1	2.667	22.118	109.603	3.05193	7	28	0	1	1	Rrm2	-5087	upstream	MergedReg chr6 #43648	0
20971	16	83371215	83372748	1533	1	4.521	37.479	256.497	3.05137	9	67	0	0	1	Rab20	13865	in gene	MergedReg chr16 #20971	0
50781	8	85874422	85875427	1005	1	3.281	27.188	121.982	3.05076	6	40	0	1	1	LOC102549445	-5272	upstream	MergedReg chr8 #50781	0
44239	6	96339000	96339845	845	1	5.808	47.852	180.513	3.04247	11	76	0	1	1	LOC102550345	-565	upstream	MergedReg chr6 #44239	0
40426	5	121963328	121964044	716	1	4.826	39.739	127.023	3.04166	8	72	0	0	1	Pde4b	204450	in gene	MergedReg chr5 #40426	0
51948	8	130922731	130923658	927	1	3.31	26.862	111.166	3.02066	5	39	0	0	1	Ano10	10321	in gene	MergedReg chr8 #51948	0
19749	16	17532515	17534335	1820	1	7.913	63.875	518.984	3.01295	17	111	0	1	1	Tspan14	-5430	upstream	MergedReg chr16 #19749	0
9448	10	89362971	89363669	698	1	4.182	33.727	105.096	3.01164	7	51	0	0	3	Rpl27, Ifi35, Vat1	10456, 4944, 11196	downstream, in gene, downstream	MergedReg chr10 #9448	0
43112	6	21955223	21956843	1620	1	6.082	49.02	354.52	3.01075	10	78	0	0	1	Birc6	136451	in gene	MergedReg chr6 #43112	0
47341	7	102742573	102743822	1249	1	4.75	38.282	213.456	3.01067	11	70	0	0	1	LOC100910797	94807	in gene	MergedReg chr7 #47341	0
37553	4	123749452	123750112	660	1	5.333	42.905	126.417	3.00813	8	57	0	0	1	LOC102548902	45833	downstream	MergedReg chr4 #37553	0
3451	1	175620731	175622996	2265	1	6.141	49.394	499.453	3.00779	13	117	0	0	2	Ampd3, rnf141	36561, 35671	in gene, downstream	MergedReg chr1 #3451	0
28882	2	200109590	200110557	967	1	4.345	34.867	150.52	3.00443	10	62	0	1	1	LOC102550637	-3082	upstream	MergedReg chr2 #28882	0
7509	10	45753941	45754657	716	1	4.043	32.435	103.676	3.00405	6	52	0	0	3	LOC102546363, LOC103693339, Snap47	22962, -10346, 44453	downstream, upstream, downstream	MergedReg chr10 #7509	0
8453	10	66430013	66431037	1024	1	7.844	62.875	287.429	3.00283	16	124	0	0	1	Ksr1	51848	in gene	MergedReg chr10 #8453	0
40816	5	136777375	136778658	1283	1	8.537	68.268	391.017	2.99941	17	151	0	0	1	St3gal3	187626	in gene	MergedReg chr5 #40816	0
26917	2	43634052	43637536	3484	1	7.26	57.67	896.974	2.98978	21	165	0	0	1	LOC102554307	14917	in gene	MergedReg chr2 #26917	0
34728	3	151424543	151426301	1758	1	4.418	35.018	274.829	2.98663	13	71	0	0	1	Uqcc1	48690	in gene	MergedReg chr3 #34728	0
32521	3	15578739	15579401	662	1	4.762	37.333	110.332	2.97081	7	55	0	0	1	Ptgs1	18385	in gene	MergedReg chr3 #32521	0
17016	14	81035321	81036202	881	1	5.357	41.929	164.908	2.96845	9	74	0	0	1	Rgs12	33756	in gene	MergedReg chr14 #17016	0
44435	6	102579273	102580640	1367	1	4.837	37.721	230.199	2.96318	8	67	0	0	1	Rad51b	105948	in gene	MergedReg chr6 #44435	0
22962	17	90503080	90504201	1121	1	4.118	32.057	160.428	2.96062	8	53	0	0	1	Lyst	18451	in gene	MergedReg chr17 #22962	0
8616	10	72471462	72473760	2298	2	9.174	71.319	731.657	2.95866	33	126	0	0	1	LOC103693407	10384	in gene	MergedReg chr10 #8616	1
33034	3	60459281	60461167	1886	2	6.857	53.254	448.38	2.95724	31	139	0	1	1	Chrna1	500	in gene	MergedReg chr3 #33034	1
47363	7	103222099	103223740	1641	1	8.18	63.471	464.982	2.95592	17	104	0	1	1	LOC103692928	-5494	upstream	MergedReg chr7 #47363	0
2386	1	129047636	129049010	1374	1	3.132	24.279	148.926	2.95455	6	35	0	0	1	Igf1r	123402	in gene	MergedReg chr1 #2386	0
12444	12	11537557	11537951	394	1	7.75	60	105.536	2.95269	11	92	0	0	1	Trrap	89809	downstream	MergedReg chr12 #12444	0
36524	4	66742616	66743065	449	1	6.643	51.214	102.657	2.94663	10	79	0	0	1	Tbxas1	118659	in gene	MergedReg chr4 #36524	0
28549	2	188868764	188874368	5604	2	7.341	56.432	1411.81	2.94246	39	122	0	0	1	Kcnn3	27462	in gene	MergedReg chr2 #28549	1
20772	16	74722162	74722601	439	1	7.286	56	109.75	2.94223	11	83	0	0	1	Vps36	21540	in gene	MergedReg chr16 #20772	0
46681	7	60753153	60754026	873	1	4.037	30.963	120.673	2.93919	6	44	0	0	1	Mdm2	-9971	upstream	MergedReg chr7 #46681	0
34730	3	151433692	151434750	1058	1	3.379	25.788	121.802	2.93203	6	45	0	0	1	Uqcc1	39891	in gene	MergedReg chr3 #34730	0
33160	3	64162666	64163743	1077	1	6.485	49.455	237.781	2.93094	11	78	0	0	1	LOC103691834	28909	in gene	MergedReg chr3 #33160	0
51004	8	104668438	104669361	923	1	5.759	43.897	180.879	2.93023	12	66	0	0	1	Zbtb38	25996	in gene	MergedReg chr8 #51004	0
14751	13	72717387	72718532	1145	1	5.167	39.333	201.055	2.92834	11	82	0	0	1	LOC102552819	-8448	upstream	MergedReg chr13 #14751	0
14282	13	51159133	51160566	1433	1	9.047	68.711	439.566	2.92503	20	135	0	0	1	Ppfia4	23463	in gene	MergedReg chr13 #14282	0
7146	10	35698617	35699710	1093	1	4.118	31.059	151.551	2.915	10	51	0	0	3	RGD1564036, Sqstm1, LOC102555400	18476, 17153, 12810	in gene, downstream, downstream	MergedReg chr10 #7146	0
195	1	13364061	13366066	2005	2	8.508	64.143	574.137	2.9144	23	147	0	1	2	NEWGENE_2319083, LOC103690924	6785, -1259	in gene, upstream	MergedReg chr1 #195	1
50839	8	91008942	91009388	446	1	7.643	57.429	114.345	2.90957	13	78	0	0	1	LOC102554424	19611	in gene	MergedReg chr8 #50839	0
9165	10	85506597	85507816	1219	1	5.514	41.368	225.123	2.90734	12	71	0	0	1	Srcin1	10465	in gene	MergedReg chr10 #9165	0
51015	8	104747814	104749067	1253	2	9.846	73.795	412.791	2.90591	24	142	0	0	1	Pxylp1	42199	in gene	MergedReg chr8 #51015	1
3604	1	177610428	177611752	1324	1	4.81	35.809	211.657	2.89621	10	54	0	0	1	Tead1	115590	in gene	MergedReg chr1 #3604	0
31932	3	5618050	5619175	1125	1	6.2	46.086	231.459	2.89399	16	65	0	2	2	Tmem8c, Adamtsl2	-923, -5862	upstream, upstream	MergedReg chr3 #31932	0
43347	6	27791904	27793340	1436	1	6.533	48.444	310.561	2.8905	13	78	0	0	1	Kif3c	23679	in gene	MergedReg chr6 #43347	0
51702	8	126430256	126431937	1681	1	4.412	32.623	244.818	2.88638	11	70	0	0	2	Azi2, Cmc1	20052, 64251	in gene, downstream	MergedReg chr8 #51702	0
11453	11	66107570	66110281	2711	2	7.412	54.671	661.666	2.88284	25	111	1	0	1	Gtf2e1	30824	in gene	MergedReg chr11 #11453	1
36666	4	79355743	79356818	1075	1	6	44.235	212.289	2.88215	17	75	0	1	1	RGD1564712	-6375	upstream	MergedReg chr4 #36666	0
48253	7	126960326	126960884	558	1	5.647	41.529	103.452	2.87856	7	67	0	0	1	Gramd4	20792	in gene	MergedReg chr7 #48253	0
11671	11	71922755	71923911	1156	1	4.2	30.778	158.836	2.87344	8	44	0	0	1	Cep19	14998	in gene	MergedReg chr11 #11671	0
34722	3	151407846	151409296	1450	1	4.178	30.422	196.928	2.86423	9	45	0	0	1	Uqcc1	65541	in gene	MergedReg chr3 #34722	0
40659	5	128791025	128791733	708	1	5.5	40	126.429	2.8625	8	61	0	0	1	Osbpl9	48056	in gene	MergedReg chr5 #40659	0
45755	7	11742388	11744456	2068	1	7.292	52.954	488.879	2.86035	16	105	0	0	2	Lingo3, Oaz1	6129, 11165	in gene, downstream	MergedReg chr7 #45755	0
33497	3	92903003	92904274	1271	1	4.075	29.425	166.961	2.85217	9	60	0	0	1	Pdhx	30087	downstream	MergedReg chr3 #33497	0
39809	5	74261673	74262789	1116	1	5.114	36.829	183.487	2.84832	12	60	0	0	1	Ptpn3	105472	in gene	MergedReg chr5 #39809	0
24148	18	61225351	61226486	1135	1	9.257	66.6	337.46	2.84691	17	122	0	0	1	RGD1560815	5821	downstream	MergedReg chr18 #24148	0
48204	7	126132487	126135933	3446	1	8.794	62.804	966.172	2.83627	17	121	0	0	1	Fbln1	37417	in gene	MergedReg chr7 #48204	0
24372	18	71250375	71251002	627	1	6.316	44.737	125.224	2.82439	11	70	0	0	1	Dym	254613	in gene	MergedReg chr18 #24372	0
3354	1	171905182	171905901	719	1	5.826	41.261	132.44	2.8242	10	55	0	0	1	Ppfibp2	89228	in gene	MergedReg chr1 #3354	0
47785	7	119122901	119124799	1898	1	6.508	46.085	390.488	2.82401	19	105	0	1	2	LOC102553699, LOC102553868	-5101, 4854	upstream, in gene	MergedReg chr7 #47785	0
7463	10	43772110	43772811	701	1	6.364	44.955	140.685	2.82048	10	61	0	0	1	Sh3bp5l	3859	in gene	MergedReg chr10 #7463	0
34095	3	122070584	122072197	1613	1	9.959	70.02	504.207	2.81369	29	158	0	2	2	LOC102546597, LOC103691885	-1642, 1469	upstream, in gene	MergedReg chr3 #34095	0
3252	1	166832743	166835332	2589	1	6	42.123	486.859	2.81157	15	105	0	0	1	Clpb	94665	in gene	MergedReg chr1 #3252	0
20053	16	26992888	26993571	683	1	5.409	37.864	115.451	2.80739	9	59	0	0	1	Cpe	86513	in gene	MergedReg chr16 #20053	0
51156	8	111976656	111979313	2657	1	8.643	60.157	713.559	2.79913	20	153	0	0	1	Tmem108	287610	in gene	MergedReg chr8 #51156	0
10833	11	32051122	32052285	1163	1	7.667	53.278	276.617	2.79681	13	102	0	0	1	Itsn1	108584	in gene	MergedReg chr11 #10833	0
35230	3	164060272	164061453	1181	1	9.784	67.919	358.091	2.79532	20	150	0	1	1	B4galt5	-5301	upstream	MergedReg chr3 #35230	0
17937	15	10213514	10214297	783	1	8.875	61.583	215.266	2.79471	13	89	0	0	1	Rarb	93699	in gene	MergedReg chr15 #17937	0
599	1	39811353	39812847	1494	1	8.489	58.809	392.235	2.79237	20	101	1	1	1	Ppp1r14c	786	in gene	MergedReg chr1 #599	0
16136	14	8473747	8474838	1091	1	6.029	41.765	203.418	2.7923	9	61	0	0	1	Arhgap24	36143	in gene	MergedReg chr14 #16136	0
5880	1	265982898	265984363	1465	1	4.348	29.956	195.918	2.78442	9	47	0	0	1	Gbf1	79017	in gene	MergedReg chr1 #5880	0
2916	1	154033574	154035182	1608	1	4.479	30.7	220.382	2.77699	9	50	0	0	1	Me3	172809	in gene	MergedReg chr1 #2916	0
27186	2	56933574	56935305	1731	1	6.283	42.852	331.146	2.76984	15	66	0	0	1	Wdr70	262083	downstream	MergedReg chr2 #27186	0
12609	12	16287114	16288837	1723	1	6.074	41.204	316.94	2.76207	12	86	0	1	2	LOC679924, Eif3b	-4798, 22215	upstream, in gene	MergedReg chr12 #12609	0
20224	16	48928192	48929502	1310	1	6.78	45.878	268.304	2.75845	13	77	0	1	2	Cenpu, Acsl1	-7599, 75051	upstream, downstream	MergedReg chr16 #20224	0
8395	10	65421436	65423045	1609	1	5.863	39.667	284.929	2.75823	11	62	0	1	3	Fam222b, Nek8, Traf4	70995, 16819, 2562	downstream, in gene, in gene	MergedReg chr10 #8395	0
31301	20	31821097	31823767	2670	1	7.398	49.94	595.267	2.75499	20	134	0	0	1	Tspan15	34759	in gene	MergedReg chr20 #31301	0
25765	19	50968284	50969382	1098	1	5.714	38.571	189.067	2.75494	11	62	0	0	1	Cdh13	120040	in gene	MergedReg chr19 #25765	0
1563	1	84376896	84377821	925	1	6.69	44.931	185.541	2.74763	13	85	0	0	1	RGD1307554	15638	in gene	MergedReg chr1 #1563	0
10220	10	106023758	106024985	1227	1	6.868	46.079	252.406	2.74615	14	95	0	1	1	LOC100912002	2665	downstream	MergedReg chr10 #10220	0
1408	1	80751148	80753289	2141	1	8.537	57.209	546.806	2.74444	22	153	0	1	1	Bcl3	-7132	upstream	MergedReg chr1 #1408	0
25794	19	52046312	52047522	1210	2	10.816	72.421	391.203	2.74324	25	127	0	0	2	Mlycd, Osgin1	13967, -9899	in gene, upstream	MergedReg chr19 #25794	1
2117	1	102385980	102387048	1068	1	6.147	41.147	196.183	2.74283	12	59	0	0	1	Myod1	-10024	upstream	MergedReg chr1 #2117	0
25761	19	50948054	50949449	1395	1	6.69	44.727	278.545	2.74107	12	75	0	0	1	Cdh13	99958	in gene	MergedReg chr19 #25761	0
38426	4	160591821	160593474	1653	1	5.102	34.077	251.47	2.73966	9	58	0	0	1	Tspan9	132401	in gene	MergedReg chr4 #38426	0
32210	3	11134591	11135656	1065	1	4.742	31.588	150.184	2.73581	10	61	0	0	1	Ppapdc3	20572	downstream	MergedReg chr3 #32210	0
45495	6	137741114	137741623	509	1	6.812	45.375	103.107	2.73575	10	72	0	0	2	Jag2, Nudt14	-7954, 3775	upstream, in gene	MergedReg chr6 #45495	0
4838	1	222375979	222378288	2309	3	14.722	97.736	1007.47	2.73092	42	166	0	0	1	Macrod1	66214	in gene	MergedReg chr1 #4838	1
49968	8	62412484	62413261	777	1	5.75	38.125	132.246	2.7291	9	62	0	0	1	Csk	11835	in gene	MergedReg chr8 #49968	0
2400	1	129220562	129221694	1132	1	4.857	32.086	162.149	2.72381	10	53	0	0	1	Igf1r	296207	downstream	MergedReg chr1 #2400	0
47392	7	104690573	104691162	589	1	6.056	39.944	105.031	2.72154	12	60	0	0	1	Asap1	260223	in gene	MergedReg chr7 #47392	0
661	1	44101116	44101690	574	1	6.833	45.056	115.456	2.72113	11	62	0	0	1	Scaf8	82437	in gene	MergedReg chr1 #661	0
52819	9	45998041	45999017	976	1	5.065	33.29	145.049	2.71645	8	59	0	0	1	Npas2	96991	in gene	MergedReg chr9 #52819	0
47228	7	98339845	98340698	853	1	4.5	29.5	112.337	2.71272	10	44	0	0	1	Fam91a1	37469	in gene	MergedReg chr7 #47228	0
39896	5	76427225	76428398	1173	1	6.568	43.027	225.315	2.71172	12	70	0	1	2	Ugcg, LOC102551074	40973, -3912	downstream, upstream	MergedReg chr5 #39896	0
3441	1	175593707	175599348	5641	1	6.757	44.182	1112.64	2.709	17	116	0	0	1	Ampd3	11225	in gene	MergedReg chr1 #3441	0
44454	6	102764290	102768057	3767	2	7.707	50.385	847.323	2.70875	26	101	0	0	1	Rad51b	292165	in gene	MergedReg chr6 #44454	1
33399	3	82364010	82366137	2127	1	5.864	38.333	363.992	2.70863	16	83	0	0	1	Cd82	3773	in gene	MergedReg chr3 #33399	0
41186	5	147487762	147488969	1207	1	6.579	42.921	231.275	2.70574	12	76	0	0	1	Sync	12214	in gene	MergedReg chr5 #41186	0
10211	10	105810100	105811191	1091	1	4.862	31.677	154.284	2.70381	7	55	0	0	1	Mfsd11	14551	in gene	MergedReg chr10 #10211	0
42223	5	165989167	165990310	1143	1	5.257	34.25	174.767	2.70379	12	70	0	1	2	LOC100360180, Kif1b	-7392, 143759	upstream, downstream	MergedReg chr5 #42223	0
32522	3	15582318	15583319	1001	1	5.742	37.258	166.497	2.69792	12	57	0	0	1	Ptgs1	22133	downstream	MergedReg chr3 #32522	0
53725	9	94300627	94302686	2059	1	6.828	44.281	407.029	2.69715	13	66	0	1	3	Chrnd, Chrng, Eif4e2	15106, -562, -8820	downstream, upstream, upstream	MergedReg chr9 #53725	0
32092	3	8777918	8778871	953	1	5.133	33.267	141.533	2.69622	12	45	0	0	1	Ccbl1	7221	in gene	MergedReg chr3 #32092	0
46160	7	28966632	28967789	1157	2	10.028	64.5	333.154	2.68527	21	123	0	0	1	Gnptab	10859	in gene	MergedReg chr7 #46160	1
26785	2	34556638	34558310	1672	1	8.604	55.283	412.648	2.68376	15	98	0	0	1	Adamts6	183340	in gene	MergedReg chr2 #26785	0
48765	7	143595158	143597380	2222	1	8.414	53.957	535.234	2.68095	22	112	0	0	1	Krt8	7476	downstream	MergedReg chr7 #48765	0
46658	7	60065404	60066565	1161	1	9.757	62.541	324.152	2.68029	15	97	0	0	1	Best3	94839	downstream	MergedReg chr7 #46658	0
8506	10	67489457	67491021	1564	1	6.362	40.694	284.131	2.67726	11	81	0	1	1	Adap2	-4608	upstream	MergedReg chr10 #8506	0
53344	9	79526596	79527280	684	1	5.905	37.667	115.019	2.67329	9	63	0	0	1	Mreg	18086	in gene	MergedReg chr9 #53344	0
54145	9	112381273	112381962	689	1	9.773	61.864	190.287	2.66223	19	100	0	0	1	Man2a1	88229	in gene	MergedReg chr9 #54145	0
4615	1	219164076	219165222	1146	1	5.556	35.139	179.774	2.66095	12	64	0	0	2	Aldh3b1, Unc93b1	16887, -8353	in gene, upstream	MergedReg chr1 #4615	0
47489	7	114590469	114591532	1063	1	6.788	42.849	203.341	2.6582	14	77	0	0	1	Ptk2	20334	in gene	MergedReg chr7 #47489	0
17669	15	132471	133340	869	1	4.296	27.037	104.889	2.65387	9	37	0	0	1	Dlg5	12677	in gene	MergedReg chr15 #17669	0
52817	9	45975947	45976603	656	1	7.95	49.7	145.55	2.64422	13	77	0	0	1	Npas2	74737	in gene	MergedReg chr9 #52817	0
17325	14	88767132	88767933	801	1	5.28	32.96	117.861	2.64211	14	51	0	0	1	Tns3	140538	in gene	MergedReg chr14 #17325	0
8507	10	67491584	67492931	1347	1	8.349	52.093	313.256	2.64141	19	95	0	1	1	Adap2	-2590	upstream	MergedReg chr10 #8507	0
44340	6	99385002	99385840	838	1	4.885	30.462	113.961	2.64058	9	44	0	0	1	Zbtb25	15344	in gene	MergedReg chr6 #44340	0
30131	20	3536675	3537496	821	1	6.4	39.88	146.167	2.63952	9	61	0	1	1	Cb707485	-1909	upstream	MergedReg chr20 #30131	0
54032	9	100882664	100883601	937	1	4.379	27.241	113.95	2.63711	7	40	0	1	2	Thap4, Atg4b	4975, -5318	in gene, upstream	MergedReg chr9 #54032	0
9986	10	102048683	102050206	1523	1	5.044	31.34	213.084	2.63536	9	49	0	0	1	Slc39a11	119655	in gene	MergedReg chr10 #9986	0
34642	3	150211729	150213015	1286	1	8.675	53.85	309.157	2.63401	15	104	0	0	1	Chmp4b	24097	in gene	MergedReg chr3 #34642	0
36478	4	64782008	64782856	848	1	4.609	28.593	108.245	2.63314	9	48	0	0	1	Dgki	49041	in gene	MergedReg chr4 #36478	0
10059	10	103787022	103788187	1165	1	9.139	56.611	294.428	2.63097	21	91	0	0	2	Tmem104, LOC102554289	50496, 4515	in gene, downstream	MergedReg chr10 #10059	0
34727	3	151422889	151424346	1457	1	5.267	32.6	212.046	2.62982	9	53	0	0	1	Uqcc1	50495	in gene	MergedReg chr3 #34727	0
17129	14	83676315	83677532	1217	2	10.526	65.053	353.435	2.62766	21	117	0	0	1	Rnf185	8350	in gene	MergedReg chr14 #17129	1
40829	5	136911241	136912707	1466	1	3.867	23.761	155.507	2.61931	9	35	0	0	1	St3gal3	53668	in gene	MergedReg chr5 #40829	0
27296	2	78123442	78124323	881	1	4.25	26.071	102.538	2.61691	8	35	0	0	1	LOC103689968	20521	in gene	MergedReg chr2 #27296	0
48203	7	126128566	126130252	1686	2	15.34	94.038	707.804	2.61595	32	161	0	0	1	Fbln1	32616	in gene	MergedReg chr7 #48203	1
36954	4	99080175	99081082	907	1	5.857	35.893	145.335	2.61547	11	87	0	0	1	Smyd1	44514	in gene	MergedReg chr4 #36954	0
30818	20	18535342	18537438	2096	1	9.825	60.185	563.16	2.61487	20	100	0	0	1	Ube2d1	-10980	upstream	MergedReg chr20 #30818	0
12443	12	11536815	11537418	603	1	6.684	40.737	109.663	2.60756	10	57	0	0	1	Trrap	90447	downstream	MergedReg chr12 #12443	0
29547	2	231112180	231112649	469	1	8.308	50.6	105.944	2.60656	12	79	0	0	1	Camk2d	211507	in gene	MergedReg chr2 #29547	0
34323	3	137943116	137944321	1205	1	7.816	47.553	255.81	2.60503	14	74	0	0	1	Bfsp1	41281	in gene	MergedReg chr3 #34323	0
2284	1	125242576	125243811	1235	1	4.385	26.667	147.026	2.60441	10	43	0	0	1	Mcee	13706	in gene	MergedReg chr1 #2284	0
11703	11	72550545	72550993	448	1	9.286	56.214	112.428	2.5978	15	84	0	1	2	LOC102550974, LOC102550747	12343, -4420	downstream, upstream	MergedReg chr11 #11703	0
45422	6	136327610	136328515	905	1	10.517	63.621	257.04	2.59678	15	114	0	1	1	Klc1	-1778	upstream	MergedReg chr6 #45422	0
17003	14	80391805	80393073	1268	1	7.025	42.45	240.297	2.59519	9	75	0	0	1	Cpz	-10515	upstream	MergedReg chr14 #17003	0
34042	3	120436694	120437745	1051	1	4.606	27.818	130.521	2.59443	8	45	0	0	1	Acoxl	22824	in gene	MergedReg chr3 #34042	0
3376	1	174339987	174340969	982	1	4.645	28	122.75	2.59168	9	49	0	0	2	Akip1, LOC499240	9848, 10003	downstream, in gene	MergedReg chr1 #3376	0
38270	4	153462751	153463969	1218	1	7.615	45.872	249.429	2.5907	13	85	0	1	1	Bid	1887	in gene	MergedReg chr4 #38270	0
35245	3	164154586	164156435	1849	2	10.621	63.879	527.287	2.58842	25	118	0	1	1	LOC103691968	-28	upstream	MergedReg chr3 #35245	1
27033	2	46045606	46046329	723	1	7.682	46.091	148.767	2.58493	15	64	0	0	1	Arl15	377115	in gene	MergedReg chr2 #27033	0
14752	13	72718675	72719286	611	2	13.263	79.474	216.78	2.58308	25	136	0	1	1	LOC102552819	-7427	upstream	MergedReg chr13 #14752	1
26790	2	34588294	34589457	1163	1	5	29.861	155.037	2.57826	8	41	0	0	1	Adamts6	214741	in gene	MergedReg chr2 #26790	0
40827	5	136901526	136902689	1163	1	8.568	51.162	265.631	2.57804	19	111	0	0	1	St3gal3	63535	in gene	MergedReg chr5 #40827	0
39423	5	58019939	58022590	2651	1	10.481	62.585	740.682	2.57804	21	141	1	2	3	Dnai1, LOC100912292, LOC103692336	73468, -1428, -1603	downstream, upstream, upstream	MergedReg chr5 #39423	0
14094	13	48125429	48126156	727	1	5.348	31.913	103.575	2.57707	11	55	0	0	1	Srgap2	161016	in gene	MergedReg chr13 #14094	0
5878	1	265971280	265972705	1425	1	5.4	32.222	204.984	2.57701	12	62	0	0	1	Gbf1	67379	in gene	MergedReg chr1 #5878	0
13528	12	44091242	44091893	651	1	8.85	52.8	153.45	2.57679	11	77	0	0	1	Fbxw8	45363	in gene	MergedReg chr12 #13528	0
26079	19	56487194	56488066	872	1	5.6	33.393	129.994	2.57605	13	48	0	0	1	LOC102546589	6311	downstream	MergedReg chr19 #26079	0
15898	13	113522805	113523448	643	1	6.7	39.85	114.391	2.57235	11	50	0	0	1	Plxna2	149557	in gene	MergedReg chr13 #15898	0
38425	4	160589196	160591411	2215	1	6.691	39.768	393.242	2.57131	19	75	0	0	1	Tspan9	134745	in gene	MergedReg chr4 #38425	0
14552	13	69198680	69200037	1357	1	5.14	30.512	184.843	2.56954	10	64	0	0	1	Edem3	64263	downstream	MergedReg chr13 #14552	0
32777	3	45588006	45589234	1228	1	5.344	31.684	173.696	2.56776	9	47	0	0	1	LOC102546943	6837	in gene	MergedReg chr3 #32777	0
33398	3	82361866	82362579	713	1	6.35	37.591	119.653	2.56556	12	54	0	0	1	Cd82	6624	in gene	MergedReg chr3 #33398	0
15062	13	84341923	84342880	957	1	7.067	41.7	178.156	2.56088	13	66	0	0	2	Dusp27, Gpa33	-9542, 7803	upstream, in gene	MergedReg chr13 #15062	0
35552	3	175585648	175586313	665	1	8.143	48.048	142.643	2.56084	12	84	0	0	1	Lama5	15132	in gene	MergedReg chr3 #35552	0
35343	3	165258008	165259133	1125	1	5.4	31.829	159.855	2.55931	11	44	0	0	1	Nfatc2	101722	in gene	MergedReg chr3 #35343	0
34504	3	147760315	147761510	1195	1	4.972	29.29	156.257	2.55851	8	47	0	0	1	Csnk2a1	47102	downstream	MergedReg chr3 #34504	0
26787	2	34564399	34565905	1506	1	7.075	41.575	279.518	2.55491	16	81	0	0	1	Adamts6	191018	in gene	MergedReg chr2 #26787	0
7512	10	45758392	45760163	1771	1	6.019	35.286	278.98	2.5515	13	60	0	0	2	LOC102546363, Snap47	27940, 39475	downstream, in gene	MergedReg chr10 #7512	0
47339	7	102695857	102696773	916	1	5.517	32.276	131.986	2.54851	13	64	0	0	1	LOC100910797	47925	in gene	MergedReg chr7 #47339	0
13748	12	49077470	49079187	1717	1	7.42	43.333	332.155	2.54598	18	78	0	0	1	LOC102551333	29728	downstream	MergedReg chr12 #13748	0
29353	2	220494865	220496923	2058	1	10.875	63.141	580.108	2.53756	23	155	0	0	1	Palmd	40110	in gene	MergedReg chr2 #29353	0
43923	6	73642712	73644823	2111	1	5.576	32.364	305.002	2.53709	9	51	0	0	1	Akap6	90557	in gene	MergedReg chr6 #43923	0
48246	7	126771992	126773029	1037	1	10.818	62.788	290.675	2.53706	18	88	0	0	2	Trmu, Celsr1	16372, 141826	in gene, downstream	MergedReg chr7 #48246	0
34096	3	122078944	122080162	1218	1	6.615	38.385	208.718	2.53673	12	67	0	0	2	LOC102546597, LOC103691885	-9805, 9632	upstream, downstream	MergedReg chr3 #34096	0
12637	12	17255217	17259136	3919	2	10.566	61.285	1072.21	2.5361	28	156	0	0	1	Zfand2a	5083	in gene	MergedReg chr12 #12637	1
27537	2	104208445	104210097	1652	1	8.712	50.481	372.297	2.53466	20	104	0	1	1	LOC103691515	-7882	upstream	MergedReg chr2 #27537	0
32559	3	22913659	22914360	701	1	6	34.682	108.536	2.53115	9	52	0	0	1	Psmb7	37709	in gene	MergedReg chr3 #32559	0
11704	11	72564185	72565360	1175	1	7.735	44.432	233.07	2.52213	17	82	0	0	1	LOC102550747	9583	downstream	MergedReg chr11 #11704	0
3314	1	167468004	167468951	947	1	5.655	32.414	137.036	2.51902	11	48	0	0	1	Stim1	94583	in gene	MergedReg chr1 #3314	0
13572	12	45208449	45209794	1345	1	9.405	53.881	323.527	2.51828	19	85	0	0	1	Suds3	9685	in gene	MergedReg chr12 #13572	0
13116	12	37011632	37012841	1209	1	4.447	25.474	137.491	2.51812	9	34	0	0	1	Ncor2	140327	in gene	MergedReg chr12 #13116	0
15077	13	85422833	85424207	1374	1	6.098	34.93	214.258	2.51806	11	59	0	0	1	Uck2	20456	in gene	MergedReg chr13 #15077	0
32575	3	23250463	23252023	1560	1	8.174	46.776	325.761	2.51665	23	92	0	0	1	Olfml2a	27775	in gene	MergedReg chr3 #32575	0
12035	11	83852649	83853718	1069	1	10.182	58.091	277.229	2.51229	19	103	0	1	2	RGD1563956, Chrd	-2531, 14360	upstream, downstream	MergedReg chr11 #12035	0
48753	7	143033576	143034508	932	1	7.276	41.379	172.166	2.50768	11	77	0	1	1	C7H12orf80	-3842	upstream	MergedReg chr7 #48753	0
22778	17	77716052	77717973	1921	1	5.678	32.283	276.856	2.50732	13	87	0	0	1	Frmd4a	201198	in gene	MergedReg chr17 #22778	0
45036	6	123930735	123931493	758	1	10.261	58.333	197.395	2.50714	19	107	0	0	1	Tdp1	35254	in gene	MergedReg chr6 #45036	0
2634	1	141019859	141021772	1913	1	6.491	36.8	314.279	2.50319	15	64	0	0	1	Abhd2	22575	in gene	MergedReg chr1 #2634	0
39363	5	57117032	57117972	940	1	5.31	30.103	126.325	2.50312	11	45	0	0	1	B4galt1	51108	downstream	MergedReg chr5 #39363	0
24977	19	21271818	21273061	1243	1	8.667	49.128	272.617	2.50294	14	93	0	0	1	N4bp1	54301	downstream	MergedReg chr19 #24977	0
44649	6	106691297	106692806	1509	1	8.149	46.106	310.598	2.50026	17	79	0	0	1	Dpf3	279248	in gene	MergedReg chr6 #44649	0
1443	1	81272781	81273543	762	1	7.792	44.042	149.821	2.49881	20	57	0	0	1	Smg9	13715	in gene	MergedReg chr1 #1443	0
50951	8	103248145	103249522	1377	1	6.326	35.698	219.447	2.49648	16	57	0	0	1	U2surp	50237	in gene	MergedReg chr8 #50951	0
34461	3	146999319	147000089	770	1	5.417	30.458	104.699	2.49126	14	56	0	0	1	Nsfl1c	18781	in gene	MergedReg chr3 #34461	0
39311	5	48417753	48419352	1599	1	8.714	48.98	349.638	2.49079	15	89	0	0	2	Gabrr1, Pm20d2	73273, 18568	downstream, in gene	MergedReg chr5 #39311	0
44615	6	105199820	105201253	1433	1	5.634	31.667	202.584	2.49075	17	67	0	0	1	Cox16	13827	in gene	MergedReg chr6 #44615	0
24191	18	63114003	63114460	457	1	8.786	49.357	100.697	2.48998	14	69	0	0	1	Cidea	31370	downstream	MergedReg chr18 #24191	0
53724	9	94296995	94297906	911	1	5.182	29.071	118.231	2.488	11	40	0	1	2	Chrnd, Chrng	10900, -4768	downstream, upstream	MergedReg chr9 #53724	0
26793	2	34591988	34594029	2041	2	10.703	60.031	546.979	2.48769	26	122	0	0	1	Adamts6	218874	downstream	MergedReg chr2 #26793	1
6343	10	4591358	4593800	2442	2	6.571	36.831	401.524	2.48674	20	102	0	0	1	Txndc11	14110	in gene	MergedReg chr10 #6343	1
27263	2	62875167	62876771	1604	1	5.431	30.412	217.772	2.48535	9	59	0	0	1	RGD1306502	11079	in gene	MergedReg chr2 #27263	0
13534	12	44369039	44370646	1607	2	11.22	62.82	450.677	2.48515	31	160	0	0	1	Nos1	35697	in gene	MergedReg chr12 #13534	1
17033	14	81445444	81446810	1366	1	8.095	45.262	276.017	2.4832	13	92	0	0	1	Sh3bp2	26875	in gene	MergedReg chr14 #17033	0
51956	8	131673159	131674038	879	1	8.815	49.259	193.298	2.48235	20	83	0	0	1	LOC103690480	45582	in gene	MergedReg chr8 #51956	0
23310	18	28161301	28162130	829	1	9.423	52.654	194.867	2.48228	16	84	0	0	1	Sil1	140148	in gene	MergedReg chr18 #23310	0
5136	1	238898142	238902514	4372	3	9.358	52.255	1019.91	2.4813	26	122	0	1	1	LOC103691306	-1081	upstream	MergedReg chr1 #5136	1
33532	3	94008101	94009147	1046	1	6.531	36.469	170.297	2.48129	10	61	0	1	2	Fbxo3, Cd59	39794, -1857	downstream, upstream	MergedReg chr3 #33532	0
32019	3	7895361	7896878	1517	1	8.106	45.255	306.481	2.48102	16	78	0	0	1	Med27	11420	in gene	MergedReg chr3 #32019	0
35205	3	163911155	163912475	1320	1	10.171	56.561	333.306	2.47535	22	95	0	0	1	Kcnb1	23795	in gene	MergedReg chr3 #35205	0
28561	2	188914937	188917793	2856	1	8.155	45.322	577.856	2.47445	18	73	0	0	1	Kcnn3	72261	in gene	MergedReg chr2 #28561	0
15181	13	89489654	89490788	1134	1	7.306	40.472	204.889	2.46977	16	67	0	0	2	Cfap126, Sdhc	10163, 28718	in gene, downstream	MergedReg chr13 #15181	0
47609	7	117228014	117231247	3233	2	11.099	61.139	882.421	2.46166	25	123	0	0	1	Plec	61843	downstream	MergedReg chr7 #47609	1
27999	2	144845005	144846720	1715	1	5.37	29.556	226.288	2.46046	11	48	0	1	1	Dclk1	-3917	upstream	MergedReg chr2 #27999	0
43012	6	10939048	10940480	1432	1	6.489	35.622	227.726	2.4567	20	57	0	0	1	Ttc7a	27381	in gene	MergedReg chr6 #43012	0
44375	6	99864068	99866706	2638	1	8.378	45.951	541.155	2.45542	18	96	0	0	2	Rab15, LOC102546646	4933, 12026	in gene, downstream	MergedReg chr6 #44375	0
35207	3	163916345	163917927	1582	1	8.08	44.3	312.869	2.45488	18	86	0	0	1	Kcnb1	18474	in gene	MergedReg chr3 #35207	0
10860	11	32789261	32790824	1563	1	6.959	38.122	266.003	2.45367	15	67	0	0	1	Runx1	70586	in gene	MergedReg chr11 #10860	0
50272	8	70596245	70597689	1444	1	7.911	43.333	279.343	2.45353	15	82	0	0	1	Igdcc4	4985	in gene	MergedReg chr8 #50272	0
29709	2	242086730	242087494	764	1	6.542	35.792	122.076	2.45183	10	55	0	0	1	Ppp3ca	177776	in gene	MergedReg chr2 #29709	0
29569	2	231615315	231617797	2482	2	9.667	52.821	585.276	2.44997	33	111	0	0	1	LOC103691695	95247	in gene	MergedReg chr2 #29569	1
13678	12	47689515	47692172	2657	2	10.41	56.88	674.688	2.44995	39	97	1	1	2	Gltp, Trpv4	23287, -8072	downstream, upstream	MergedReg chr12 #13678	1
4507	1	216769001	216769990	989	1	4.222	23.064	101.832	2.44964	9	30	0	0	1	Cars	32156	in gene	MergedReg chr1 #4507	0
2632	1	141008545	141009850	1305	1	6.564	35.8	208.567	2.44731	11	56	0	0	1	Abhd2	10957	in gene	MergedReg chr1 #2632	0
36657	4	78693531	78695655	2124	2	14.439	78.627	745.552	2.44505	36	154	0	2	2	LOC102546557, Gpnmb	-2143, 146	upstream, in gene	MergedReg chr4 #36657	1
44461	6	102809881	102811054	1173	1	9.432	51.324	268.764	2.444	17	94	0	0	1	Rad51b	336459	in gene	MergedReg chr6 #44461	0
51159	8	111987008	111989447	2439	2	10.429	56.74	617.807	2.44377	25	114	0	0	1	Tmem108	277367	in gene	MergedReg chr8 #51159	1
827	1	50299892	50301013	1121	1	7.657	41.657	208.471	2.44371	10	62	0	0	1	Pacrg	230179	in gene	MergedReg chr1 #827	0
53803	9	97301506	97302678	1172	1	6.028	32.778	171.499	2.44298	10	58	0	1	1	Iqca1	-3334	upstream	MergedReg chr9 #53803	0
49640	8	49257693	49258790	1097	1	6.543	35.543	174.065	2.44154	13	56	0	0	1	Ube4a	13655	in gene	MergedReg chr8 #49640	0
35873	4	13824892	13825904	1012	1	8.281	44.969	203.164	2.44105	20	77	0	0	1	Gnat3	52728	downstream	MergedReg chr4 #35873	0
53728	9	94325382	94326967	1585	1	10.674	57.898	409.68	2.43941	24	115	0	0	1	Eif4e2	15698	downstream	MergedReg chr9 #53728	0
43441	6	33592371	33593465	1094	1	6.059	32.794	160.164	2.43628	10	59	0	0	1	LOC102550373	30289	downstream	MergedReg chr6 #43441	0
40820	5	136814286	136815664	1378	1	9.714	52.488	322.895	2.43385	21	81	0	0	1	St3gal3	150667	in gene	MergedReg chr5 #40820	0
1437	1	81247549	81248738	1189	1	6.737	36.395	193.186	2.43356	12	64	0	0	1	Kcnn4	20288	downstream	MergedReg chr1 #1437	0
44390	6	99972963	99976880	3917	2	17.131	92.385	1615.5	2.43105	46	187	0	0	2	Fntb, Max	90962, 36536	downstream, downstream	MergedReg chr6 #44390	1
24969	19	21251592	21254266	2674	3	12.301	66.277	791.182	2.42973	31	173	0	0	1	N4bp1	34791	in gene	MergedReg chr19 #24969	1
30307	20	6306142	6306990	848	1	9.593	51.63	195.456	2.42816	18	92	0	0	1	Srsf3	18281	downstream	MergedReg chr20 #30307	0
17034	14	81461120	81462963	1843	2	10.759	57.862	476.07	2.42707	36	136	0	0	1	Sh3bp2	10961	in gene	MergedReg chr14 #17034	1
29572	2	231710841	231711796	955	2	10.567	56.633	241.449	2.42208	19	106	0	1	1	LOC103691695	485	in gene	MergedReg chr2 #29572	1
16271	14	17055157	17056058	901	1	5.321	28.5	114.636	2.42119	10	50	0	0	1	Scarb2	-8566	upstream	MergedReg chr14 #16271	0
11412	11	64937811	64939852	2041	1	10.719	57.078	520.072	2.41276	18	91	0	0	1	Popdc2	15863	in gene	MergedReg chr11 #11412	0
31823	3	2743909	2744938	1029	1	5.906	31.438	144.418	2.41226	10	48	0	0	1	Traf2	26263	downstream	MergedReg chr3 #31823	0
40807	5	136669163	136670660	1497	1	8.979	47.787	319.362	2.41199	17	74	1	1	1	Slc6a9	237	in gene	MergedReg chr5 #40807	0
29545	2	231107375	231108794	1419	1	9.614	51.136	323.937	2.41113	20	87	0	0	1	Camk2d	207177	in gene	MergedReg chr2 #29545	0
53361	9	79783222	79784005	783	1	7.32	38.92	136.046	2.4106	11	62	0	0	1	March4	115127	in gene	MergedReg chr9 #53361	0
3168	1	165877983	165880496	2513	3	13.899	73.899	829.054	2.41057	37	153	0	0	2	Fam168a, Relt	155972, 22773	in gene, downstream	MergedReg chr1 #3168	1
48720	7	142865589	142866821	1232	1	9.718	51.641	284.026	2.40979	21	98	0	1	3	Acvr1b, LOC103692984, Grasp	49031, 5890, -3580	downstream, in gene, upstream	MergedReg chr7 #48720	0
52000	8	132484459	132485349	890	1	5.536	29.393	116.785	2.40856	10	47	0	0	1	Lars2	43626	in gene	MergedReg chr8 #52000	0
4155	1	204732701	204734869	2168	1	8.309	44.044	426.283	2.4062	16	74	0	0	1	Fam53b	71953	in gene	MergedReg chr1 #4155	0
30299	20	6185874	6190085	4211	3	17	90.083	1693.48	2.40572	44	210	0	0	1	Pxt1	8969	downstream	MergedReg chr20 #30299	1
47346	7	102782144	102783618	1474	1	6.289	33.298	219.113	2.40453	14	66	0	0	1	LOC100910797	134491	in gene	MergedReg chr7 #47346	0
20046	16	26847907	26849677	1770	1	5.83	30.727	242.798	2.39794	17	75	0	0	2	Klhl2, Msmo1	93551, -10649	in gene, upstream	MergedReg chr16 #20046	0
50314	8	70995582	70996785	1203	1	4.553	23.974	128.753	2.39658	9	37	0	1	2	Mtfmt, Spg21	44010, 1651	downstream, in gene	MergedReg chr8 #50314	0
42838	6	7371481	7373928	2447	3	15.948	83.896	916.489	2.39523	25	151	0	0	1	LOC102548121	43680	in gene	MergedReg chr6 #42838	1
41083	5	144311700	144312586	886	1	5.857	30.714	121.485	2.39066	10	46	0	0	1	Col8a2	3613	in gene	MergedReg chr5 #41083	0
10456	10	109334978	109335607	629	1	7.684	40.263	113.06	2.38953	11	53	0	1	1	Slc38a10	-1384	upstream	MergedReg chr10 #10456	0
16957	14	79915227	79917218	1991	2	16.397	85.667	761.442	2.38531	56	193	0	0	2	Sorcs2, Afap1	377311, 118876	downstream, downstream	MergedReg chr14 #16957	1
51014	8	104746845	104747785	940	1	10.267	53.6	224.929	2.38422	18	108	0	0	1	Pxylp1	43324	in gene	MergedReg chr8 #51014	0
37395	4	120286645	120290870	4225	4	15.296	79.811	1505.36	2.38343	44	207	0	0	1	Eefsec	101445	in gene	MergedReg chr4 #37395	1
26501	2	23765270	23766105	835	1	8.346	43.5	162.154	2.38186	14	62	0	1	1	Lhfpl2	-5021	upstream	MergedReg chr2 #26501	0
40258	5	114592779	114594674	1895	1	6.186	32.22	272.575	2.38088	10	75	0	0	1	Fggy	76859	in gene	MergedReg chr5 #40258	0
10366	10	107298095	107298974	879	1	6.593	34.333	134.726	2.38059	11	45	0	0	1	Usp36	25821	in gene	MergedReg chr10 #10366	0
25882	19	53794725	53798607	3882	2	11.025	57.339	993.705	2.37874	32	146	0	2	2	LOC102551361, LOC103694350	1974, -2595	in gene, upstream	MergedReg chr19 #25882	1
51288	8	116432411	116434491	2080	1	10.8	56	520	2.3744	24	107	0	0	3	Slc38a3, Gnat1, Sema3f	-9697, 4587, 36464	upstream, in gene, downstream	MergedReg chr8 #51288	0
21569	17	15709425	15711748	2323	2	10.959	56.781	588.849	2.37329	32	173	0	0	1	Bicd2	7449	in gene	MergedReg chr17 #21569	1
45746	7	11665984	11668512	2528	2	17.316	89.7	1012.33	2.373	52	184	0	0	2	Lmnb2, Timm13	9378, -10092	in gene, upstream	MergedReg chr7 #45746	1
51421	8	117726386	117728989	2603	1	8.951	46.346	538.565	2.37232	19	91	0	2	3	Col7a1, Ucn2, Pfkfb4	33246, 471, -5668	downstream, in gene, upstream	MergedReg chr8 #51421	0
26006	19	55351592	55352924	1332	2	13.61	70.439	418.86	2.37171	27	101	0	0	1	Piezo1	15426	in gene	MergedReg chr19 #26006	1
32573	3	23241970	23243397	1427	1	10.778	55.756	355.196	2.37104	22	107	0	0	1	Olfml2a	19215	in gene	MergedReg chr3 #32573	0
13299	12	39031504	39032067	563	1	7.778	40.222	101.094	2.37051	12	58	0	0	2	LOC102546746, Kdm2b	-9604, 9785	upstream, in gene	MergedReg chr12 #13299	0
38303	4	153757704	153760155	2451	3	16.013	82.79	905.885	2.37021	45	172	0	0	1	Pex26	11212	in gene	MergedReg chr4 #38303	1
816	1	49493273	49494024	751	1	6.579	34	113.991	2.36959	10	46	0	0	1	Park2	576350	in gene	MergedReg chr1 #816	0
1302	1	79984839	79985749	910	1	5.857	30.25	122.891	2.3687	19	40	0	1	3	Rsph6a, Dmwd, Dmpk	25758, 4009, -3726	downstream, in gene, upstream	MergedReg chr1 #1302	0
12324	12	6778892	6780287	1395	1	8.721	44.953	279.953	2.36585	18	74	0	1	1	LOC102551624	718	in gene	MergedReg chr12 #12324	0
34803	3	154245099	154248061	2962	3	13.728	70.685	934.683	2.36428	39	179	0	0	1	Ctnnbl1	34335	in gene	MergedReg chr3 #34803	1
52498	9	27152688	27153567	879	1	6	30.889	121.212	2.36406	12	50	0	0	1	LOC100361830	39042	in gene	MergedReg chr9 #52498	0
27371	2	80698448	80699895	1447	1	7.956	40.956	264.568	2.36396	18	66	0	0	2	Trio, LOC103691490	69960, 10817	in gene, in gene	MergedReg chr2 #27371	0
37433	4	120777128	120779593	2465	1	8.636	44.364	488.202	2.36095	17	115	0	0	3	Mgll, Abtb1, Podxl2	106922, 6447, 38975	downstream, downstream, downstream	MergedReg chr4 #37433	0
54274	9	119094314	119099933	5619	4	15.32	78.503	1969.23	2.35733	70	165	0	1	2	Dlgap1, LOC102555426	510937, 2339	in gene, in gene	MergedReg chr9 #54274	1
53942	9	98651527	98652984	1457	2	15.533	79.378	516.311	2.3534	34	136	0	0	1	Traf3ip1	30758	in gene	MergedReg chr9 #53942	1
47337	7	102689821	102692146	2325	4	12.356	63.055	654.477	2.3514	25	126	0	0	1	LOC100910797	42593	in gene	MergedReg chr7 #47337	1
31670	20	47629712	47630558	846	1	6.4	32.654	123.327	2.35112	14	58	0	0	1	Scml4	33604	in gene	MergedReg chr20 #31670	0
50175	8	68619127	68620889	1762	1	7.527	38.382	301.916	2.35028	13	86	0	0	1	Smad3	58341	in gene	MergedReg chr8 #50175	0
20625	16	70885624	70887179	1555	1	6.694	34.102	236.735	2.34892	14	57	0	0	1	Hgsnat	9840	in gene	MergedReg chr16 #20625	0
11702	11	72549868	72550405	537	1	9.176	46.706	111.969	2.34767	15	68	0	1	2	LOC102550974, LOC102550747	11710, -5053	downstream, upstream	MergedReg chr11 #11702	0
35210	3	163936052	163936609	557	1	8.056	41	101.951	2.34749	14	53	1	2	2	Kcnb1, LOC102552303	-720, -75	upstream, upstream	MergedReg chr3 #35210	0
12938	12	25273838	25274839	1001	1	5.387	27.387	122.386	2.34594	7	42	0	0	1	Gtf2ird1	10315	in gene	MergedReg chr12 #12938	0
24761	19	11300200	11301172	972	1	5.833	29.6	128.443	2.34329	14	47	1	1	2	Mt1a, Mt2A	2321, 8054	downstream, downstream	MergedReg chr19 #24761	0
26529	2	25391724	25392342	618	1	7.421	37.632	103.824	2.34227	16	55	0	0	1	LOC103691432	8255	downstream	MergedReg chr2 #26529	0
38021	4	147545905	147547020	1115	1	5.514	27.857	138.663	2.33687	11	40	0	0	1	Raf1	46307	in gene	MergedReg chr4 #38021	0
51149	8	111886478	111887222	744	1	9.304	47	156.107	2.33674	19	70	0	1	1	LOC102550226	-5619	upstream	MergedReg chr8 #51149	0
35201	3	163879980	163881613	1633	1	8.451	42.647	310.904	2.33525	21	64	0	0	1	Kcnb1	54814	in gene	MergedReg chr3 #35201	0
51754	8	127965897	127968242	2345	2	9.151	46.055	482.138	2.33136	33	101	0	0	1	Oxsr1	42882	in gene	MergedReg chr8 #51754	1
22078	17	31255725	31257950	2225	1	6.391	32.159	319.436	2.33111	13	73	0	0	1	Slc22a23	20822	in gene	MergedReg chr17 #22078	0
22756	17	76400907	76405055	4148	3	12.364	62.07	1149.4	2.32775	35	144	0	1	2	Nudt5, Cdc123	7332, -7648	in gene, upstream	MergedReg chr17 #22756	1
35225	3	164034466	164035249	783	2	11.042	55.417	193.712	2.32733	20	108	0	0	1	B4galt5	20704	downstream	MergedReg chr3 #35225	1
20804	16	77144964	77145928	964	1	10.333	51.833	223.067	2.32661	20	83	0	1	1	Csmd1	-7377	upstream	MergedReg chr16 #20804	0
39968	5	79364400	79365465	1065	1	7.97	39.97	190.036	2.32627	19	82	0	1	1	Atp6v1g1	-2731	upstream	MergedReg chr5 #39968	0
33326	3	80539082	80539793	711	1	10.636	53.318	169.237	2.32567	22	72	0	1	2	F2, LOC103691846	3556, -5555	in gene, upstream	MergedReg chr3 #33326	0
8452	10	66426468	66429924	3456	4	13.639	68.37	1054.85	2.32563	29	135	0	0	1	Ksr1	54177	in gene	MergedReg chr10 #8452	1
41652	5	154358208	154360041	1833	2	10.845	54.276	444.142	2.32328	29	94	0	0	1	Tceb3	4200	in gene	MergedReg chr5 #41652	1
26938	2	44158878	44159785	907	1	7.931	39.69	160.709	2.3232	14	78	0	0	2	Ankrd55, LOC103691456	63271, 7589	in gene, in gene	MergedReg chr2 #26938	0
52775	9	43927358	43928035	677	1	7.5	37.455	113.201	2.3202	16	65	0	0	1	Inpp4a	37809	in gene	MergedReg chr9 #52775	0
39361	5	57049939	57052095	2156	2	9.388	46.821	450.652	2.31827	26	96	0	0	2	Dnaja1, Smu1	22550, 10296	downstream, in gene	MergedReg chr5 #39361	1
24889	19	19373985	19374670	685	1	8.714	43.381	132.661	2.31566	12	68	0	0	1	Nod2	15038	in gene	MergedReg chr19 #24889	0
3449	1	175618183	175619132	949	1	5.483	27.241	115.409	2.31274	9	37	0	0	1	Ampd3	33355	in gene	MergedReg chr1 #3449	0
35474	3	171347316	171348755	1439	1	8.533	42.378	272.241	2.31219	16	62	0	1	1	Pmepa1	-5373	upstream	MergedReg chr3 #35474	0
13580	12	45889298	45893169	3871	2	10.38	51.504	890.053	2.31088	31	135	0	0	1	Srrm4	51937	downstream	MergedReg chr12 #13580	1
47393	7	104696953	104698897	1944	2	11.262	55.721	483.579	2.30676	37	139	0	0	1	Asap1	253165	in gene	MergedReg chr7 #47393	1
27992	2	144645743	144647128	1385	1	8.558	42.302	261.555	2.30538	16	83	1	1	1	LOC103691558	274	in gene	MergedReg chr2 #27992	0
36595	4	78065388	78066377	989	1	9.065	44.742	197.544	2.30325	16	70	0	0	1	Zfp467	12081	downstream	MergedReg chr4 #36595	0
9979	10	101571516	101573068	1552	2	11.225	55.327	383.337	2.30127	20	102	0	0	1	LOC102549836	4760	in gene	MergedReg chr10 #9979	1
11407	11	64909442	64910177	735	1	6.864	33.609	110.28	2.29173	10	56	0	0	2	Pla1a, Popdc2	27784, 44885	in gene, downstream	MergedReg chr11 #11407	0
8454	10	66433830	66434894	1064	1	10.182	49.818	236.636	2.29065	16	94	0	0	1	Ksr1	48011	in gene	MergedReg chr10 #8454	0
35222	3	164030272	164031467	1195	1	8.432	41.184	219.709	2.28814	15	56	0	0	1	B4galt5	24692	downstream	MergedReg chr3 #35222	0
38952	5	5652127	5653034	907	1	8.103	39.552	160.15	2.28722	20	66	0	0	1	Ncoa2	186376	in gene	MergedReg chr5 #38952	0
33437	3	82860676	82861317	641	1	7.6	37	105.879	2.28345	11	63	0	1	1	RGD1564664	-4825	upstream	MergedReg chr3 #33437	0
40823	5	136829297	136830309	1012	1	8.062	39.219	177.186	2.28234	16	72	0	1	2	St3gal3, LOC102553361	135839, 154	in gene, in gene	MergedReg chr5 #40823	0
18509	15	41591759	41592413	654	1	7.3	35.45	103.501	2.27982	11	55	0	0	1	Sgcg	3189	in gene	MergedReg chr15 #18509	0
51901	8	130618357	130619288	931	1	5.621	27.172	112.934	2.27322	9	34	0	0	2	Fam198a, Pomgnt2	37750, 12320	downstream, in gene	MergedReg chr8 #51901	0
47173	7	97687895	97690396	2501	1	6.436	31.103	347.271	2.27282	15	61	0	0	1	Zhx2	129939	in gene	MergedReg chr7 #47173	0
15207	13	89712543	89713836	1293	1	7.39	35.683	205.974	2.27159	13	45	0	0	2	Dedd, Nit1	4712, 12617	in gene, downstream	MergedReg chr13 #15207	0
50327	8	71101336	71103354	2018	2	16.413	79.159	713.138	2.26991	27	164	0	0	1	Plekho2	16623	in gene	MergedReg chr8 #50327	1
36837	4	85526638	85529444	2806	2	11.682	56.307	705.346	2.26903	22	102	0	0	1	Fam188b	100276	in gene	MergedReg chr4 #36837	1
51903	8	130621405	130622761	1356	1	7.605	36.535	221.167	2.26426	14	48	0	0	2	Fam198a, Pomgnt2	41011, 9059	downstream, in gene	MergedReg chr8 #51903	0
18818	15	55066212	55067567	1355	1	9	43.191	261.267	2.26273	26	81	0	0	1	Rcbtb2	37502	in gene	MergedReg chr15 #18818	0
2977	1	162388792	162390614	1822	1	8.351	40.053	325.788	2.26189	14	77	0	1	2	Thrsp, LOC102557251	-4128, 17019	upstream, downstream	MergedReg chr1 #2977	0
26127	19	57042844	57044275	1431	1	8	38.356	245.033	2.26138	13	60	0	1	1	Galnt2	-292	upstream	MergedReg chr19 #26127	0
30227	20	5142870	5144222	1352	1	7.262	34.786	209.958	2.26007	14	66	0	0	2	Bag6, Prrc2a	18222, 11810	downstream, in gene	MergedReg chr20 #30227	0
12445	12	11538250	11539362	1112	1	6.857	32.8	162.829	2.25805	10	49	0	0	1	Trrap	88757	in gene	MergedReg chr12 #12445	0
22178	17	36578306	36578989	683	1	8.905	42.524	129.66	2.25559	17	71	0	0	1	Cdkal1	127615	in gene	MergedReg chr17 #22178	0
39555	5	60757830	60759003	1173	1	10.472	50	261.83	2.25539	18	90	0	0	1	Frmpd1	6044	in gene	MergedReg chr5 #39555	0
20227	16	48932623	48933643	1020	1	6.156	29.375	133.761	2.25452	13	53	0	0	1	Acsl1	70765	downstream	MergedReg chr16 #20227	0
26310	2	2894679	2896082	1403	1	6.773	32.295	202.276	2.25344	11	54	0	1	2	Arsk, Ttc37	-4321, 4077	upstream, in gene	MergedReg chr2 #26310	0
37859	4	140891078	140892117	1039	1	7.125	33.969	157.562	2.25326	15	46	0	0	2	Arl8b, Edem1	53852, 4992	downstream, in gene	MergedReg chr4 #37859	0
33315	3	80321612	80322196	584	1	8.056	38.278	99.7962	2.24838	16	62	0	0	1	RGD1309540	27241	in gene	MergedReg chr3 #33315	0
25783	19	51543495	51544092	597	1	9.167	43.556	116.085	2.24835	19	70	0	0	2	Cdh13, Ggt5	695000, 9525	in gene, downstream	MergedReg chr19 #25783	0
25786	19	51608460	51609811	1351	1	10.762	51.048	307.883	2.24591	22	88	0	0	1	Cdh13	760342	in gene	MergedReg chr19 #25786	0
53363	9	79954300	79955724	1424	1	10	47.422	301.468	2.24556	22	84	0	0	1	Smarcal1	11255	in gene	MergedReg chr9 #53363	0
10248	10	106214762	106215834	1072	1	8.909	42.242	202.158	2.24534	15	75	0	0	1	Sept9	6990	in gene	MergedReg chr10 #10248	0
29049	2	206864421	206865029	608	1	10.263	48.632	132.001	2.24445	17	67	0	1	2	LOC103691657, LOC103691658	-6790, 33681	upstream, downstream	MergedReg chr2 #29049	0
40154	5	105027541	105030311	2770	1	8.905	42.172	521.502	2.2436	19	86	0	0	1	LOC102547558	4025	downstream	MergedReg chr5 #40154	0
9074	10	83608351	83609486	1135	1	8.972	42.417	214.925	2.24114	16	59	0	0	1	LOC102547047	27515	in gene	MergedReg chr10 #9074	0
40657	5	128787707	128790277	2570	2	16	75.642	867.857	2.24112	42	150	0	0	1	Osbpl9	50443	in gene	MergedReg chr5 #40657	1
19442	16	2033596	2035259	1663	1	6.923	32.712	242.857	2.24035	14	67	0	0	1	Zcchc24	13865	in gene	MergedReg chr16 #19442	0
28539	2	188844052	188850665	6613	6	19.309	91.227	2693.23	2.24019	46	162	0	1	1	Kcnn3	3254	in gene	MergedReg chr2 #28539	1
34636	3	150164564	150165170	606	1	9.211	43.474	117.613	2.23872	15	60	0	0	1	Zfp966	50015	in gene	MergedReg chr3 #34636	0
28976	2	203995544	204000358	4814	2	12.527	58.867	1265.11	2.23242	58	135	0	0	1	Atp1a1	34072	downstream	MergedReg chr2 #28976	1
29455	2	226557911	226559443	1532	2	13.521	63.5	434.295	2.23155	56	165	0	1	1	Bcar3	-4373	upstream	MergedReg chr2 #29455	1
8771	10	75285466	75286847	1381	2	10.744	50.372	310.552	2.22909	22	86	0	1	1	Dynll2	-4915	upstream	MergedReg chr10 #8771	1
50057	8	64475830	64476886	1056	1	8.576	40.151	189.283	2.22706	15	68	0	1	2	Parp6, Pkm	36425, -4586	downstream, upstream	MergedReg chr8 #50057	0
38016	4	147506150	147507909	1759	1	8.818	41.236	323.813	2.22538	28	102	0	2	2	LOC100361147, Mkrn2	-1690, -7091	upstream, upstream	MergedReg chr4 #38016	0
34804	3	154248553	154249551	998	1	6.516	30.452	135.675	2.22448	12	54	0	0	1	Ctnnbl1	36807	in gene	MergedReg chr3 #34804	0
40261	5	114626102	114627157	1055	1	5.485	25.606	120.6	2.22292	11	42	0	0	1	Fggy	109762	in gene	MergedReg chr5 #40261	0
38424	4	160581126	160582160	1034	1	7.156	33.406	154.204	2.22288	16	45	0	0	1	Tspan9	143405	in gene	MergedReg chr4 #38424	0
11884	11	79429519	79431375	1856	1	7.5	34.983	289.859	2.22169	24	71	0	0	1	Lpp	397184	in gene	MergedReg chr11 #11884	0
1301	1	79983830	79984698	868	1	6.519	30.37	117.684	2.21992	15	41	0	1	3	Rsph6a, Dmwd, Dmpk	24728, 2979, -4756	downstream, in gene, upstream	MergedReg chr1 #1301	0
3421	1	175486496	175487583	1087	2	21.5	100.059	485.554	2.21844	47	166	0	1	1	LOC691073	2476	downstream	MergedReg chr1 #3421	1
32148	3	9257942	9259072	1130	1	6.722	31.222	157.504	2.2156	10	50	0	0	2	Aif1l, Lamc3	4121, 68623	in gene, downstream	MergedReg chr3 #32148	0
39886	5	76131862	76132922	1060	1	6.879	31.879	150.856	2.21234	17	53	0	1	1	Ptgr1	-3031	upstream	MergedReg chr5 #39886	0
12135	11	87684157	87685474	1317	1	8.476	39.191	230.422	2.20907	17	66	0	0	1	Klhl22	38331	in gene	MergedReg chr11 #12135	0
19662	16	8801789	8803111	1322	1	7.875	36.405	214.855	2.20878	15	61	0	0	1	Ercc6	68423	in gene	MergedReg chr16 #19662	0
40826	5	136889352	136891338	1986	2	9.694	44.79	397.111	2.20801	22	95	0	0	1	St3gal3	75297	in gene	MergedReg chr5 #40826	1
418	1	24294005	24295045	1040	1	5.25	24.242	112.552	2.20712	11	30	0	0	1	Sgk1	7784	in gene	MergedReg chr1 #418	0
8788	10	75462708	75463730	1022	1	7.781	35.875	163.68	2.20495	13	60	0	2	2	LOC103693410, LOC689935	-4989, -3842	upstream, upstream	MergedReg chr10 #8788	0
13959	13	34376956	34378305	1349	1	8.558	39.419	237.394	2.20355	19	89	0	0	1	Clasp1	12600	in gene	MergedReg chr13 #13959	0
29459	2	226574815	226575714	899	1	6.893	31.69	127.184	2.20082	12	46	0	0	1	Bcar3	12214	in gene	MergedReg chr2 #29459	0
3365	1	174175900	174176950	1050	1	8.455	38.849	182.105	2.2	13	65	0	0	1	St5	114111	in gene	MergedReg chr1 #3365	0
40819	5	136810015	136810982	967	1	7.355	33.774	145.801	2.19912	13	48	0	0	1	St3gal3	155144	in gene	MergedReg chr5 #40819	0
24746	19	10993657	10995506	1849	2	11.208	51.465	424.816	2.19906	28	125	0	0	1	Nlrc5	10370	in gene	MergedReg chr19 #24746	1
24344	18	70767424	70768092	668	1	12.25	56.238	167.71	2.19876	20	98	0	0	1	Acaa2	33886	downstream	MergedReg chr18 #24344	0
8678	10	73940948	73942011	1063	1	8.121	37.212	176.591	2.19604	16	54	0	0	1	Vmp1	60416	in gene	MergedReg chr10 #8678	0
37276	4	118351076	118352112	1036	1	7.406	33.906	156.815	2.19477	11	46	0	0	1	LOC684976	-8664	upstream	MergedReg chr4 #37276	0
19012	15	61443733	61446912	3179	1	8.52	38.98	553.203	2.19381	20	84	0	0	1	Vwa8	280538	in gene	MergedReg chr15 #19012	0
21299	17	6558002	6560007	2005	1	12.841	58.746	525.829	2.19373	26	110	0	1	2	LOC102549141, LOC102550726	1301, 10158	in gene, downstream	MergedReg chr17 #21299	0
32304	3	11911975	11913163	1188	2	15.243	69.568	368.959	2.19028	41	155	0	0	1	Fam129b	-9146	upstream	MergedReg chr3 #32304	1
11029	11	36113573	36115464	1891	2	14.763	67.254	567.756	2.18763	30	135	0	0	1	LOC103693523	30611	downstream	MergedReg chr11 #11029	1
20748	16	74289251	74290830	1579	1	9.367	42.49	299.517	2.18146	17	73	0	2	2	LOC102550986, Vdac3	3129, -2426	downstream, upstream	MergedReg chr16 #20748	0
48750	7	143029279	143029926	647	1	8.619	39.095	112.922	2.18139	21	53	0	1	1	C7H12orf80	598	in gene	MergedReg chr7 #48750	0
47172	7	97686369	97687562	1193	1	5.541	25.081	133.579	2.17838	10	48	0	0	1	Zhx2	127759	in gene	MergedReg chr7 #47172	0
28296	2	178296341	178298103	1762	2	11.255	50.909	400.454	2.17735	24	94	0	0	1	Fnip2	37705	in gene	MergedReg chr2 #28296	1
17028	14	81416119	81417699	1580	1	7.18	32.36	228.254	2.17216	15	64	0	0	1	Add1	9701	in gene	MergedReg chr14 #17028	0
196	1	13367164	13367990	826	1	6.5	29.269	107.929	2.17086	15	44	0	1	2	NEWGENE_2319083, LOC103690924	4271, 1255	in gene, in gene	MergedReg chr1 #196	0
10174	10	105592405	105595595	3190	3	19.6	88.16	1255.49	2.16927	46	155	0	0	1	Rhbdf2	6885	in gene	MergedReg chr10 #10174	1
38427	4	160595128	160596470	1342	2	12.167	54.595	327.083	2.1658	26	80	0	0	1	Tspan9	129249	in gene	MergedReg chr4 #38427	1
54301	9	119389981	119391591	1610	1	5.922	26.529	190.677	2.16341	11	37	0	0	1	Myom1	36946	in gene	MergedReg chr9 #54301	0
18576	15	43315368	43316678	1310	1	7.359	32.951	192.705	2.16274	13	52	0	0	1	Adra1a	18962	in gene	MergedReg chr15 #18576	0
3603	1	177608480	177610329	1849	1	7.983	35.69	294.602	2.16052	15	63	0	0	1	Tead1	113904	in gene	MergedReg chr1 #3603	0
1953	1	100822606	100824222	1616	1	8.8	39.32	283.666	2.15969	19	87	0	0	2	Nup62, LOC100360621	12273, 11602	in gene, in gene	MergedReg chr1 #1953	0
4581	1	218495837	218497268	1431	1	7.6	33.933	216.777	2.15862	13	64	0	0	1	Mrgprd	15404	downstream	MergedReg chr1 #4581	0
54773	X	75388987	75390001	1014	1	6.875	30.688	138.918	2.15824	18	53	0	0	1	Uprt	6927	in gene	MergedReg chrX #54773	0
3607	1	177620772	177622800	2028	2	9.81	43.778	396.347	2.15788	23	69	0	0	1	Tead1	126286	in gene	MergedReg chr1 #3607	1
27367	2	80633638	80634182	544	1	11.529	51.412	124.858	2.15684	16	74	0	0	1	Trio	135221	in gene	MergedReg chr2 #27367	0
11764	11	73936883	73937503	620	1	11.263	50.158	138.83	2.15489	15	68	1	2	3	RGD1562415, LOC103693592, Atp13a3	6509, 823, 443	downstream, in gene, in gene	MergedReg chr11 #11764	0
2391	1	129126012	129127117	1105	1	8.457	37.657	185.763	2.1547	13	81	0	0	1	Igf1r	201643	in gene	MergedReg chr1 #2391	0
13366	12	39909682	39910871	1189	1	7.081	31.486	167.129	2.15269	17	54	0	0	2	LOC102549705, Ccdc63	19132, 5156	downstream, in gene	MergedReg chr12 #13366	0
34208	3	124866222	124867471	1249	1	7.872	34.974	195.011	2.15148	16	43	0	0	1	Tmem230	12370	downstream	MergedReg chr3 #34208	0
32609	3	29959680	29961623	1943	1	8.639	38.279	332.036	2.14762	20	80	0	0	1	Zeb2	25279	in gene	MergedReg chr3 #32609	0
50367	8	71864440	71866175	1735	1	6.815	30.167	233.66	2.14619	12	53	0	0	1	Dapk2	43242	in gene	MergedReg chr8 #50367	0
18788	15	52011504	52013515	2011	1	6.302	27.889	250.378	2.14581	11	51	0	0	1	Slc39a14	17332	in gene	MergedReg chr15 #18788	0
34874	3	156283144	156284528	1384	1	8.907	39.395	243.405	2.145	19	82	0	0	1	LOC103691947	49687	downstream	MergedReg chr3 #34874	0
10855	11	32783721	32786984	3263	2	11.382	50.275	732.354	2.14309	25	89	0	0	1	Runx1	75276	in gene	MergedReg chr11 #10855	1
32056	3	8259509	8261165	1656	1	7.288	32.173	237.85	2.14226	13	47	0	0	1	Rapgef1	70738	in gene	MergedReg chr3 #32056	0
26795	2	34594921	34596980	2059	2	11.593	51.156	470.224	2.14165	37	123	0	0	1	Adamts6	221816	downstream	MergedReg chr2 #26795	1
18499	15	41575082	41575936	854	1	6	26.444	100.818	2.13991	9	37	0	0	1	Sgcg	19766	in gene	MergedReg chr15 #18499	0
51007	8	104686408	104687493	1085	1	9.971	43.882	212.553	2.13782	14	59	0	0	1	Zbtb38	7945	in gene	MergedReg chr8 #51007	0
29130	2	209849778	209851705	1927	3	14.933	65.667	564.912	2.13666	31	154	0	0	1	Kcna2	12162	in gene	MergedReg chr2 #29130	1
53674	9	93128863	93130136	1273	1	6.324	27.8	157.988	2.13618	16	55	0	1	2	Psmd1, Htr2b	48881, -2782	in gene, upstream	MergedReg chr9 #53674	0
41278	5	148800631	148802312	1681	1	7.302	32.075	240.706	2.13509	21	59	0	0	1	Pum1	20278	in gene	MergedReg chr5 #41278	0
6072	1	274526013	274526686	673	1	8.143	35.762	107.446	2.1348	13	52	0	0	1	Rbm20	134417	in gene	MergedReg chr1 #6072	0
49486	8	44884134	44884606	472	1	13.571	59.571	125.525	2.13408	18	81	0	0	1	Clmp	37213	in gene	MergedReg chr8 #49486	0
30264	20	5719061	5722368	3307	1	9.683	42.5	627.444	2.13394	16	78	0	1	2	Itpr3, Uqcc2	74772, 3188	downstream, in gene	MergedReg chr20 #30264	0
10210	10	105803490	105804218	728	2	9.955	43.682	141.967	2.13355	17	77	0	0	2	Srsf2, Mfsd11	-7869, 7760	upstream, in gene	MergedReg chr10 #10210	1
33309	3	80111734	80113411	1677	1	7.706	33.774	252.853	2.13186	16	67	0	0	1	RGD1309540	7516	in gene	MergedReg chr3 #33309	0
1940	1	100626150	100627607	1457	2	10.733	46.978	305.567	2.12993	30	106	0	0	1	Myh14	44202	in gene	MergedReg chr1 #1940	1
1411	1	80764882	80765394	512	1	13.25	57.938	132.43	2.12852	21	84	0	0	1	Ceacam16	18760	downstream	MergedReg chr1 #1411	0
46103	7	26893034	26893927	893	1	5.786	25.286	100.805	2.1277	11	33	0	1	1	Chst11	-2967	upstream	MergedReg chr7 #46103	0
38423	4	160575657	160580846	5189	4	13.512	59.012	1367.02	2.12677	41	134	0	0	1	Tspan9	146797	in gene	MergedReg chr4 #38423	1
12813	12	23490173	23490942	769	1	8.75	38.167	131.029	2.12497	13	62	0	0	1	Sh2b2	19313	in gene	MergedReg chr12 #12813	0
46507	7	49720242	49722818	2576	2	9.765	42.58	489.67	2.12448	31	115	0	0	1	Myf5	11234	downstream	MergedReg chr7 #46507	1
52149	9	11033484	11035164	1680	1	12.288	53.5	401.25	2.12229	22	102	0	2	2	Chaf1a, Sh3gl1	-6699, 2477	upstream, in gene	MergedReg chr9 #52149	0
38720	4	177250913	177253303	2390	2	14.5	63.081	673.052	2.12115	62	191	0	0	1	C2cd5	79797	in gene	MergedReg chr4 #38720	1
10016	10	102332382	102333560	1178	1	10.108	43.973	231.251	2.12112	16	68	0	0	2	Sdk2, LOC102547853	244750, 7148	in gene, in gene	MergedReg chr10 #10016	0
42159	5	164930413	164931457	1044	2	13.719	59.667	278.091	2.12076	41	144	0	0	1	Draxin	12053	in gene	MergedReg chr5 #42159	1
9215	10	85973382	85974756	1374	2	21.023	91.395	560.61	2.12015	41	141	1	2	2	Cacnb1, Rpl19	708, -4622	in gene, upstream	MergedReg chr10 #9215	1
14274	13	51129146	51131720	2574	1	6.588	28.605	328.702	2.11835	16	51	0	0	3	LOC103691905, Myog, Ppfia4	10323, 3974, 52879	downstream, downstream, downstream	MergedReg chr13 #14274	0
45139	6	126174232	126175420	1188	1	6.057	26.27	139.325	2.11674	11	38	0	1	2	Rin3, LOC103692693	4106, 1943	in gene, downstream	MergedReg chr6 #45139	0
37000	4	99870326	99874166	3840	3	14.058	60.95	1044.86	2.11623	32	135	0	0	1	Polr1a	49278	in gene	MergedReg chr4 #37000	1
43089	6	21420389	21422730	2341	2	9.438	40.863	427.055	2.11424	24	86	0	0	1	Ltbp1	178882	in gene	MergedReg chr6 #43089	1
44387	6	99970197	99971089	892	1	13.929	60.25	239.924	2.11287	25	93	0	0	1	Fntb	86684	downstream	MergedReg chr6 #44387	0
12005	11	82845577	82846404	827	2	13.923	60.192	222.227	2.1121	25	97	1	1	1	LOC103690065	-303	upstream	MergedReg chr11 #12005	1
43093	6	21494029	21494909	880	1	6.148	26.556	104.327	2.11085	9	33	0	0	1	Ltbp1	105972	in gene	MergedReg chr6 #43093	0
34102	3	122122435	122124152	1717	2	12.774	55.113	422.451	2.10918	22	82	0	0	1	Sirpa	9909	in gene	MergedReg chr3 #34102	1
2958	1	161443308	161444227	919	2	12.414	53.483	219.424	2.10711	25	112	0	0	1	Tenm4	116327	in gene	MergedReg chr1 #2958	1
28895	2	200222131	200224176	2045	2	12.828	55.203	503.974	2.10545	27	135	0	0	1	Notch2	35969	in gene	MergedReg chr2 #28895	1
46945	7	75566602	75567918	1316	1	6.439	27.683	162.638	2.10409	10	46	0	1	2	LOC362901, Ywhaz	2518, 31035	in gene, downstream	MergedReg chr7 #46945	0
608	1	40536067	40537293	1226	1	12.105	52	284.607	2.10291	20	127	0	0	1	Mthfd1l	7588	in gene	MergedReg chr1 #608	0
38732	4	179272011	179273775	1764	3	12.273	52.6	414.225	2.09957	21	105	0	0	1	Bcat1	67128	in gene	MergedReg chr4 #38732	1
7290	10	39141233	39142281	1048	1	6.909	29.576	138.373	2.09788	13	42	0	0	1	LOC102550895	51886	in gene	MergedReg chr10 #7290	0
40986	5	141269963	141271633	1670	1	6.923	29.558	220.365	2.09408	13	39	0	0	1	Macf1	92726	in gene	MergedReg chr5 #40986	0
13255	12	38627221	38628615	1394	1	7.682	32.795	204.09	2.09392	13	44	0	0	1	Mlxip	11042	in gene	MergedReg chr12 #13255	0
20773	16	74722841	74723482	641	1	14.278	60.75	173.843	2.08909	27	109	0	0	1	Vps36	20760	in gene	MergedReg chr16 #20773	0
4951	1	225321803	225323065	1262	2	12.308	52.333	294.84	2.08812	37	112	0	0	1	Asrgl1	7309	in gene	MergedReg chr1 #4951	1
25380	19	37435419	37437619	2200	3	14.594	62.014	609.066	2.08722	32	97	0	1	3	Lrrc36, Tppp3, Zdhhc1	66034, -8490, 17370	in gene, upstream, in gene	MergedReg chr19 #25380	1
50180	8	68639568	68640921	1353	1	7.1	30.167	182.214	2.08708	14	44	0	0	2	Smad3, LOC103693119	38105, 9302	in gene, downstream	MergedReg chr8 #50180	0
18112	15	20072223	20074006	1783	2	11.143	47.321	376.667	2.08634	24	111	0	1	1	LOC102547310	-2061	upstream	MergedReg chr15 #18112	1
33456	3	83299017	83300059	1042	1	8.281	35.094	163.25	2.08335	15	55	0	0	1	Ttc17	7081	in gene	MergedReg chr3 #33456	0
19696	16	10788533	10790101	1568	1	5.694	24.102	168.714	2.08164	11	49	0	0	1	Bmpr1a	13195	in gene	MergedReg chr16 #19696	0
39312	5	48420286	48421944	1658	1	7.769	32.885	243.408	2.08163	13	65	0	0	2	Gabrr1, Pm20d2	75836, 16005	downstream, in gene	MergedReg chr5 #39312	0
3420	1	175485474	175486373	899	1	9.654	40.857	163.975	2.08138	25	97	0	0	1	LOC691073	3592	downstream	MergedReg chr1 #3420	0
40814	5	136762234	136763661	1427	2	13.178	55.711	354.909	2.07983	25	107	1	1	2	Artn, St3gal3	2048, 202695	in gene, downstream	MergedReg chr5 #40814	1
36955	4	99081389	99082592	1203	2	13.816	58.368	313.467	2.07884	26	99	0	0	1	Smyd1	43152	in gene	MergedReg chr4 #36955	1
17864	15	7897560	7898789	1229	1	8.205	34.641	190.062	2.07791	17	57	0	0	1	Ube2e2	496681	in gene	MergedReg chr15 #17864	0
10879	11	32868188	32870655	2467	4	18.026	76.104	838.163	2.07789	39	172	0	0	1	Runx1	-8793	upstream	MergedReg chr11 #10879	1
2637	1	141031043	141032151	1108	1	5.382	22.706	112.314	2.07686	8	30	0	0	1	Abhd2	33357	in gene	MergedReg chr1 #2637	0
36688	4	80118621	80119494	873	1	6.714	28.321	110.376	2.07663	16	37	0	0	1	Osbpl3	83472	in gene	MergedReg chr4 #36688	0
41466	5	151836275	151837969	1694	3	15.151	63.906	483.289	2.07654	26	136	0	0	1	Zdhhc18	19134	in gene	MergedReg chr5 #41466	1
53952	9	99165943	99167369	1426	1	9.444	39.8	253.37	2.0753	20	53	0	0	1	Hdac4	133059	in gene	MergedReg chr9 #53952	0
10512	10	109731112	109731914	802	1	6.8	28.64	102.541	2.07442	10	40	0	2	3	Fam195b, Ppp1r27, P4hb	-3967, -2494, 16449	upstream, upstream, downstream	MergedReg chr10 #10512	0
39492	5	59036528	59037469	941	1	7.517	31.621	132.836	2.07265	15	58	0	0	1	Tln1	26594	in gene	MergedReg chr5 #39492	0
19681	16	9468657	9469514	857	1	7.37	31	118.603	2.07253	10	44	0	0	1	Arhgap22	12385	in gene	MergedReg chr16 #19681	0
16384	14	21103390	21103987	597	1	11.632	48.895	130.314	2.07159	20	82	0	1	2	Rufy3, Mir6321	41055, -6210	in gene, upstream	MergedReg chr14 #16384	0
6134	1	276583877	276586387	2510	2	17.923	75.333	844.133	2.07147	60	195	0	1	1	LOC102554304	2999	in gene	MergedReg chr1 #6134	1
44436	6	102661415	102662045	630	1	8.579	36.053	101.399	2.07124	16	58	0	0	1	Rad51b	187722	in gene	MergedReg chr6 #44436	0
25787	19	51609894	51611339	1445	1	9.244	38.8	250.295	2.06947	21	59	0	0	1	Cdh13	761823	in gene	MergedReg chr19 #25787	0
48181	7	125280444	125281278	834	1	7.5	31.462	117.14	2.06865	15	40	0	1	2	Parvb, Parvg	91034, -7220	downstream, upstream	MergedReg chr7 #48181	0
46954	7	75779252	75780793	1541	2	10.312	43.229	297.392	2.06768	20	67	0	0	1	LOC100910524	35212	downstream	MergedReg chr7 #46954	1
36266	4	57540198	57543668	3470	3	13.732	57.556	891.604	2.06742	49	156	0	0	1	Ube2h	83214	in gene	MergedReg chr4 #36266	1
21624	17	16141215	16142945	1730	1	8.745	36.636	282.948	2.06673	14	63	0	0	1	Fam120a	35979	in gene	MergedReg chr17 #21624	0
6144	1	276677071	276678418	1347	1	12.191	51.024	306.827	2.06536	20	106	0	0	1	Tcf7l2	-9167	upstream	MergedReg chr1 #6144	0
13298	12	39030711	39031426	715	1	7.565	31.652	101.032	2.06488	11	59	0	0	2	LOC102546746, Kdm2b	-8887, 9068	upstream, in gene	MergedReg chr12 #13298	0
3383	1	174455003	174456076	1073	1	9.882	41.176	197.24	2.05893	17	64	0	0	1	Scube2	39817	in gene	MergedReg chr1 #3383	0
51753	8	127964086	127965766	1680	2	10.449	43.528	326.46	2.05858	26	75	0	0	1	Oxsr1	45025	in gene	MergedReg chr8 #51753	1
39493	5	59037678	59039766	2088	1	10	41.615	387.911	2.0571	26	100	0	0	1	Tln1	24870	in gene	MergedReg chr5 #39493	0
39943	5	78474681	78475285	604	1	9.579	39.842	107.431	2.05634	17	59	0	0	1	Rgs3	45944	in gene	MergedReg chr5 #39943	0
28896	2	200228921	200232095	3174	2	23.01	95.687	1355.85	2.05606	61	228	0	0	1	Notch2	43324	in gene	MergedReg chr2 #28896	1
50376	8	71885230	71888574	3344	2	15.288	63.567	948.965	2.05588	37	125	0	0	1	Dapk2	64837	in gene	MergedReg chr8 #50376	1
48359	7	132433454	132434679	1225	2	10.735	44.632	244.081	2.05576	29	86	0	0	1	Slc2a13	323492	in gene	MergedReg chr7 #48359	1
26528	2	25390616	25391618	1002	2	9.692	40.219	179.908	2.05301	20	63	0	0	1	LOC103691432	9171	downstream	MergedReg chr2 #26528	1
54207	9	114691372	114692615	1243	1	9.333	38.667	214.567	2.05069	15	65	0	0	2	Rab12, LOC103690590	17620, 4533	in gene, downstream	MergedReg chr9 #54207	0
29710	2	242087581	242088163	582	1	12.21	50.579	131.415	2.05048	24	89	0	0	1	Ppp3ca	178536	in gene	MergedReg chr2 #29710	0
43638	6	43778849	43779941	1092	2	13.323	55.176	268.983	2.05012	26	101	0	0	1	Grhl1	44525	in gene	MergedReg chr6 #43638	1
45748	7	11669883	11670952	1069	2	13.794	57.118	272.585	2.0499	32	89	0	1	3	Lmnb2, Timm13, Tmprss9	12547, -6923, 38563	in gene, upstream, downstream	MergedReg chr7 #45748	1
43785	6	55624956	55626444	1488	2	8.283	34.298	227.837	2.0499	16	67	0	0	1	Bzw2	21950	in gene	MergedReg chr6 #43785	1
3050	1	164056060	164057343	1283	1	8.35	34.575	198.034	2.04988	19	60	0	0	1	Uvrag	44867	in gene	MergedReg chr1 #3050	0
52772	9	43918697	43919816	1119	1	6.571	27.2	135.879	2.04942	12	35	0	0	1	Inpp4a	29369	in gene	MergedReg chr9 #52772	0
30256	20	5626381	5627834	1453	1	7.044	29.133	188.974	2.04819	11	46	0	0	3	Bak1, LOC103694384, Ggnbp1	-8824, 9013, 8133	upstream, downstream, downstream	MergedReg chr20 #30256	0
30640	20	11052496	11053181	685	2	14.1	58.191	177.95	2.0451	27	97	0	2	3	LOC103694400, Agpat3, LOC102550992	-6180, -7809, 11109	upstream, upstream, downstream	MergedReg chr20 #30640	1
32970	3	58983435	58986398	2963	3	15.598	64.359	851.32	2.04478	34	121	0	0	1	Zak	22034	in gene	MergedReg chr3 #32970	1
53343	9	79523900	79526428	2528	3	17.266	71.24	803.994	2.04475	49	155	0	0	1	Mreg	19860	in gene	MergedReg chr9 #53343	1
43236	6	25772302	25774628	2326	1	8.384	34.548	358.744	2.04289	15	69	0	0	1	Bre	277802	in gene	MergedReg chr6 #43236	0
18748	15	51151236	51152255	1019	1	8.226	33.871	154.083	2.04179	12	52	0	0	1	Slc25a37	16748	in gene	MergedReg chr15 #18748	0
6182	1	277667117	277667957	840	1	10.769	44.269	166.009	2.03941	19	71	0	0	1	Tdrd1	30063	in gene	MergedReg chr1 #6182	0
49519	8	46258858	46259661	803	1	8.44	34.64	124.178	2.03712	14	48	0	0	1	Sorl1	27912	in gene	MergedReg chr8 #49519	0
47383	7	104543592	104545236	1644	1	8.706	35.725	262.196	2.03685	18	58	0	1	2	Fam49b, LOC103692930	97460, 3005	in gene, downstream	MergedReg chr7 #47383	0
9437	10	89298543	89299721	1178	1	8.861	36.351	191.167	2.03645	17	51	0	1	2	G6pc, LOC103693431	13123, -4633	downstream, upstream	MergedReg chr10 #9437	0
32191	3	10640124	10640713	589	1	9.579	39.263	103.241	2.03522	13	58	0	0	1	Gpr107	54236	in gene	MergedReg chr3 #32191	0
17737	15	2873781	2874596	815	1	7.654	31.346	114.049	2.034	14	46	0	0	1	Kat6b	107566	in gene	MergedReg chr15 #17737	0
30316	20	6353167	6355178	2011	1	7.651	31.302	281.019	2.03253	19	66	1	0	2	Cdkn1a, Rab44	5750, -9667	in gene, upstream	MergedReg chr20 #30316	0
2635	1	141023074	141024678	1604	1	7.38	30.18	216.11	2.0319	14	47	0	0	1	Abhd2	25636	in gene	MergedReg chr1 #2635	0
34103	3	122142384	122143494	1110	1	6.516	26.629	131.956	2.03094	12	47	0	0	1	Sirpa	29555	in gene	MergedReg chr3 #34103	0
52274	9	16410643	16411540	897	1	9.929	40.536	162.325	2.02948	18	54	0	1	2	Tbcc, Gltscr1l	-4753, 4492	upstream, in gene	MergedReg chr9 #52274	0
14270	13	51109667	51115683	6016	6	22.925	93.564	2512.86	2.02903	55	173	0	1	1	LOC103691905	-7435	upstream	MergedReg chr13 #14270	1
788	1	48235866	48237709	1843	1	9.448	38.517	316.905	2.02741	24	108	0	0	1	Igf2r	60681	in gene	MergedReg chr1 #788	0
31242	20	30871204	30873220	2016	1	11.525	46.952	422.568	2.02642	23	120	0	0	1	Adamts14	16724	in gene	MergedReg chr20 #31242	0
32874	3	52282065	52282846	781	1	8.667	35.292	123.049	2.02574	15	52	0	0	1	Ttc21b	78605	downstream	MergedReg chr3 #32874	0
43976	6	75235720	75237233	1513	2	10.319	42	283.688	2.02509	20	74	0	1	2	LOC102547890, Timm23b	-7923, 8542	upstream, downstream	MergedReg chr6 #43976	1
18301	15	33312392	33313442	1050	1	5.455	22.151	103.833	2.02172	10	35	0	0	1	Acin1	20339	in gene	MergedReg chr15 #18301	0
3380	1	174432781	174434405	1624	1	7.902	32.059	232.428	2.02044	13	52	0	0	1	Scube2	61763	in gene	MergedReg chr1 #3380	0
47634	7	117324750	117327364	2614	2	14.768	59.866	698.615	2.01926	37	111	0	2	2	LOC102549107, Spatc1	399, -222	in gene, upstream	MergedReg chr7 #47634	1
8660	10	73888126	73890519	2393	3	17.413	70.573	753.934	2.01895	32	136	0	0	1	Tubd1	23494	downstream	MergedReg chr10 #8660	1
41925	5	158258242	158258885	643	1	9.1	36.85	105.779	2.01773	18	58	0	0	1	Pax7	54947	in gene	MergedReg chr5 #41925	0
48566	7	140351776	140352611	835	1	13.741	55.63	207.371	2.01738	20	86	0	0	2	Ddx23, Rnd1	-9455, 4016	upstream, in gene	MergedReg chr7 #48566	0
15075	13	85419646	85421107	1461	1	6.891	27.891	181.914	2.01701	15	54	0	0	1	Uck2	23600	in gene	MergedReg chr13 #15075	0
15126	13	88342744	88344797	2053	2	10.406	42.094	385.799	2.0162	27	94	0	0	1	Ddr2	92776	in gene	MergedReg chr13 #15126	1
7514	10	45762253	45763192	939	2	13.724	55.483	232.583	2.01534	24	79	0	0	1	Snap47	36030	in gene	MergedReg chr10 #7514	1
28408	2	187227533	187229114	1581	2	13.898	56.184	396.549	2.01528	32	104	0	0	2	Sh2d2a, Prcc	9472, 29817	downstream, downstream	MergedReg chr2 #28408	1
25628	19	43932686	43933351	665	1	12.667	51.191	151.973	2.01482	21	79	0	0	2	Bcar1, LOC103694330	34431, 11128	in gene, downstream	MergedReg chr19 #25628	0
45161	6	126333980	126336963	2983	1	10.66	43.075	573.628	2.01464	23	92	0	0	1	LOC102548124	4770	in gene	MergedReg chr6 #45161	0
34712	3	151217491	151219848	2357	1	8.959	36.149	380.371	2.01255	15	68	0	0	1	Trpc4ap	5454	in gene	MergedReg chr3 #34712	0
32492	3	15149455	15150014	559	1	10.882	43.882	109.509	2.01169	17	58	0	0	1	Ttll11	162569	in gene	MergedReg chr3 #32492	0
35195	3	163856094	163858795	2701	2	19.906	80.188	966.91	2.01018	46	170	0	0	3	Znfx1, LOC102552241, Kcnb1	-9773, 8155, 78166	upstream, downstream, in gene	MergedReg chr3 #35195	1
39870	5	75437478	75438154	676	1	9.095	36.619	110.511	2.00945	15	54	0	0	1	Musk	45026	in gene	MergedReg chr5 #39870	0
21255	17	4991582	4993070	1488	2	11.957	48.128	319.707	2.00902	28	87	0	1	3	LOC102553264, LOC102553373, LOC102557486	5394, 9365, -884	in gene, downstream, upstream	MergedReg chr17 #21255	1
36680	4	79991956	79992677	721	1	8.696	35	112.656	2.00893	15	61	0	0	1	Dfna5	7362	in gene	MergedReg chr4 #36680	0
5503	1	254734547	254736896	2349	3	11.527	46.351	486.065	2.00758	32	100	0	0	1	Ankrd1	9962	in gene	MergedReg chr1 #5503	1
45155	6	126304074	126305668	1594	1	10.98	44.04	313.392	2.00394	22	78	0	0	1	Lgmn	3336	in gene	MergedReg chr6 #45155	0
6133	1	276578749	276580246	1497	2	9.34	37.447	250.26	2.00336	31	84	0	0	1	LOC102554304	8634	in gene	MergedReg chr1 #6133	1
18500	15	41576047	41576912	865	1	7.667	30.704	118.567	2.00169	12	49	0	0	1	Sgcg	18796	in gene	MergedReg chr15 #18500	0
28685	2	196249756	196251134	1378	1	10.046	40.186	247.216	2.00007	20	82	0	0	1	Pip5k1a	20504	in gene	MergedReg chr2 #28685	0
14010	13	36267967	36268708	741	1	12.208	48.833	161.541	2.00003	17	68	0	0	1	Steap3	5807	in gene	MergedReg chr13 #14010	0
2161	1	103123801	103124691	890	1	8.107	32.393	128.704	1.99844	16	46	0	0	1	LOC100365259	4517	in gene	MergedReg chr1 #2161	0
9195	10	85760148	85762612	2464	2	15.091	60.273	663.003	1.99782	44	144	0	0	1	Lasp1	16718	in gene	MergedReg chr10 #9195	1
16454	14	34432598	34433509	911	1	9.385	37.483	152.442	1.99781	20	70	0	0	1	LOC102556353	18733	in gene	MergedReg chr14 #16454	0
9966	10	99452321	99453733	1412	2	53.818	13.477	339.246	-1.99759	138	31	0	0	1	Kcnj2	23762	downstream	MergedReg chr10 #9966	1
48991	8	13161475	13162135	660	1	44.35	11.1	130.674	-1.99837	57	16	0	1	1	Amotl1	-4816	upstream	MergedReg chr8 #48991	1
53880	9	98150177	98152550	2373	1	38.851	9.716	411.578	-1.99952	64	17	0	0	1	Lrrfip1	11878	in gene	MergedReg chr9 #53880	1
32916	3	57749948	57750959	1011	1	37.938	9.469	171.229	-2.00236	58	14	0	0	1	Cybrd1	32314	downstream	MergedReg chr3 #32916	1
40085	5	100851190	100852115	925	1	33.172	8.276	136.983	-2.00296	53	18	0	0	1	LOC103692393	4346	in gene	MergedReg chr5 #40085	1
13574	12	45304562	45305245	683	1	46.619	11.619	142.146	-2.00443	82	19	0	1	1	LOC102554374	-3350	upstream	MergedReg chr12 #13574	1
53669	9	92862875	92864221	1346	1	22.548	5.619	135.489	-2.00461	35	10	0	0	1	Cab39	29221	in gene	MergedReg chr9 #53669	1
13422	12	40746085	40746632	547	1	46.294	11.529	113.048	-2.00556	62	15	0	0	1	Hectd4	114676	in gene	MergedReg chr12 #13422	1
36894	4	89266102	89267337	1235	1	23.308	5.795	128.506	-2.00794	43	11	0	0	1	Fam13a	14552	in gene	MergedReg chr4 #36894	1
21284	17	5499787	5501080	1293	2	56.65	14.075	327.002	-2.00894	99	35	0	2	2	LOC102548402, Agtpbp1	-6119, 1917	upstream, in gene	MergedReg chr17 #21284	1
17879	15	8051489	8052100	611	1	43.263	10.737	118.008	-2.01054	67	17	0	0	1	LOC102552344	-10083	upstream	MergedReg chr15 #17879	1
29647	2	238844701	238846368	1667	3	58.755	14.547	437.253	-2.01399	148	40	0	0	1	LOC100362967	6000	downstream	MergedReg chr2 #29647	1
13329	12	39544431	39545347	916	1	29.448	7.276	120.421	-2.01695	43	9	0	0	1	Atp2a2	-9014	upstream	MergedReg chr12 #13329	1
5697	1	260677541	260678325	784	1	37.833	9.333	132.416	-2.01923	61	13	0	1	1	LOC103691362	1533	in gene	MergedReg chr1 #5697	1
36014	4	27891751	27892613	862	1	40.593	10	156.211	-2.02123	59	17	0	1	2	Cdk6, LOC102550744	77070, -1845	in gene, upstream	MergedReg chr4 #36014	1
16355	14	20586000	20587446	1446	1	30.622	7.533	197.676	-2.02327	49	16	0	0	1	Slc4a4	313220	in gene	MergedReg chr14 #16355	1
8244	10	63645714	63649646	3932	5	66.008	16.236	1158.68	-2.02344	168	58	0	0	2	Prpf8, Rilp	12439, -11350	in gene, upstream	MergedReg chr10 #8244	1
12990	12	28619308	28620655	1347	2	54.048	13.286	325.012	-2.02433	126	23	0	0	1	Wbscr17	237650	in gene	MergedReg chr12 #12990	1
951	1	53467839	53469614	1775	2	52.964	13.018	419.692	-2.0245	123	32	0	0	1	Rps6ka2	138813	in gene	MergedReg chr1 #951	1
33257	3	79561162	79562569	1407	2	61.227	15.046	384.582	-2.02479	135	38	0	0	2	Nup160, Fnbp4	65626, -8760	in gene, upstream	MergedReg chr3 #33257	1
34064	3	121188912	121189692	780	1	33.917	8.333	118.104	-2.0251	60	12	0	0	1	Anapc1	36823	in gene	MergedReg chr3 #34064	1
17184	14	84705371	84707013	1642	2	69.75	17.135	511.292	-2.02525	160	38	0	0	1	Mtmr3	114223	in gene	MergedReg chr14 #17184	1
8172	10	62055143	62057114	1971	2	53.443	13.115	470.251	-2.02678	207	48	0	0	1	Rtn4rl1	20262	in gene	MergedReg chr10 #8172	1
5012	1	226884302	226885878	1576	2	59.224	14.531	416.683	-2.02705	99	32	0	1	1	Cd6	2173	in gene	MergedReg chr1 #5012	1
2006	1	101192855	101193588	733	1	35.652	8.739	116.665	-2.02844	51	12	0	0	1	Ccdc155	9826	in gene	MergedReg chr1 #2006	1
21098	17	391517	392998	1481	1	34.298	8.404	226.765	-2.02898	54	15	0	1	2	Fbp2, Fbp1	-2339, 25223	upstream, downstream	MergedReg chr17 #21098	1
17594	14	114151874	114153884	2010	2	41.419	10.113	371.662	-2.03408	107	22	0	0	1	Rtn4	29362	in gene	MergedReg chr14 #17594	1
19679	16	9182035	9182788	753	1	30.125	7.348	101.268	-2.03554	55	15	0	0	1	Vstm4	90104	downstream	MergedReg chr16 #19679	1
25061	19	24206881	24207829	948	1	26.724	6.517	113.1	-2.03586	37	9	0	0	1	Rnf150	163145	in gene	MergedReg chr19 #25061	1
29505	2	227335718	227339228	3510	2	89.385	21.734	1400.63	-2.04008	188	41	0	0	1	Synpo2	74451	in gene	MergedReg chr2 #29505	1
19727	16	10934832	10946230	11398	8	132.267	32.154	6730.26	-2.04038	282	108	0	1	2	Ldb3, Opn4	933, 12018	in gene, downstream	MergedReg chr16 #19727	1
13834	12	51141101	51143314	2213	3	99.449	24.174	982.503	-2.0405	167	55	0	2	2	LOC103691457, LOC100912310	-1266, 1976	upstream, downstream	MergedReg chr12 #13834	1
42233	5	166163421	166164627	1206	1	42.342	10.29	227.966	-2.04085	82	17	0	0	1	Ube4b	95045	in gene	MergedReg chr5 #42233	1
117	1	8026978	8027743	765	1	34.174	8.304	116.71	-2.04102	52	11	0	0	1	Aig1	11448	in gene	MergedReg chr1 #117	1
50632	8	79358319	79360187	1868	1	42.569	10.328	354.995	-2.04324	71	19	0	0	1	Nedd4	35845	in gene	MergedReg chr8 #50632	1
39091	5	21948805	21949705	900	1	27.607	6.679	110.921	-2.04733	36	9	1	0	1	Chd7	180148	in gene	MergedReg chr5 #39091	1
40467	5	124632808	124636216	3408	2	36.594	8.849	556.752	-2.04802	88	23	0	0	1	Prkaa2	8057	in gene	MergedReg chr5 #40467	1
7601	10	46656834	46660251	3417	3	47.132	11.387	718.973	-2.04932	101	22	0	0	1	Tom1l2	62371	in gene	MergedReg chr10 #7601	1
11540	11	69984698	69986047	1349	1	39.357	9.5	237.021	-2.05062	67	18	0	0	2	Kalrn, LOC103693587	501079, 15687	in gene, downstream	MergedReg chr11 #11540	1
44386	6	99934811	99935929	1118	1	48.571	11.714	242.421	-2.05186	78	19	0	0	1	Fntb	51411	in gene	MergedReg chr6 #44386	1
27765	2	124113641	124115483	1842	1	41.491	9.982	341.189	-2.0554	111	18	0	0	1	Fgf2	33490	in gene	MergedReg chr2 #27765	1
49112	8	22726136	22727213	1077	1	29.618	7.118	142.404	-2.05693	47	13	0	0	1	Smarca4	78351	in gene	MergedReg chr8 #49112	1
21049	16	84566054	84567221	1167	1	40.556	9.722	211.29	-2.06059	72	17	0	0	1	Myo16	396952	downstream	MergedReg chr16 #21049	1
22766	17	77186637	77195755	9118	6	77.017	18.446	3135	-2.06187	239	80	0	0	1	Optn	23495	in gene	MergedReg chr17 #22766	1
48734	7	142921154	142926047	4893	3	70.375	16.855	1537.25	-2.06189	171	46	0	1	2	Nr4a1, RGD1359310	22793, -5787	downstream, upstream	MergedReg chr7 #48734	1
40084	5	100848745	100849710	965	1	36.467	8.733	157.101	-2.06204	64	16	0	0	1	LOC103692393	6771	downstream	MergedReg chr5 #40084	1
391	1	23372505	23373608	1103	1	30.829	7.382	151.805	-2.0622	52	16	0	0	1	Eya4	135439	in gene	MergedReg chr1 #391	1
37229	4	116463293	116464087	794	1	40.12	9.6	142.211	-2.06322	73	21	0	0	1	Exoc6b	322771	in gene	MergedReg chr4 #37229	1
17820	15	4314095	4314807	712	1	40.545	9.682	128.875	-2.06615	66	18	0	0	1	Cfap70	29403	in gene	MergedReg chr15 #17820	1
54604	X	37835082	37837183	2101	1	37.123	8.862	348.194	-2.06661	61	20	0	0	1	Sh3kbp1	360233	in gene	MergedReg chrX #54604	1
21324	17	7716564	7718681	2117	2	65.879	15.712	622.615	-2.06795	183	36	0	0	1	Spock1	42091	in gene	MergedReg chr17 #21324	1
51321	8	116833883	116835549	1666	1	60.192	14.346	447.678	-2.06892	119	30	0	0	4	Ip6k1, Gmppb, Rnf123, Amigo3	52759, 8482, 22334, 3943	downstream, in gene, in gene, downstream	MergedReg chr8 #51321	1
49879	8	59280460	59281094	634	1	35.25	8.4	99.7701	-2.06916	58	15	0	1	1	Dnaja4	2515	in gene	MergedReg chr8 #49879	1
4137	1	204565017	204566311	1294	1	48.122	11.463	277.99	-2.06971	100	20	0	0	1	Oat	16406	in gene	MergedReg chr1 #4137	1
6107	1	275893350	275894468	1118	2	61.743	14.686	308.164	-2.07183	124	28	0	0	1	Gpam	12887	in gene	MergedReg chr1 #6107	1
27865	2	140290515	140291725	1210	1	25.342	6.026	136.892	-2.07226	31	11	0	0	1	Ccrn4l	4459	in gene	MergedReg chr2 #27865	1
38974	5	5995316	5996364	1048	1	25.909	6.152	121.217	-2.07433	37	10	0	0	2	Slco5a1, Sulf1	129290, 191061	downstream, downstream	MergedReg chr5 #38974	1
39275	5	47659407	47661326	1919	2	34.95	8.298	299.415	-2.07446	80	24	0	0	1	RGD1562865	114352	in gene	MergedReg chr5 #39275	1
32735	3	44025353	44026643	1290	1	37.4	8.875	215.384	-2.07522	67	17	0	1	1	Galnt5	34	in gene	MergedReg chr3 #32735	1
20910	16	81682236	81682914	678	1	52.545	12.454	159.042	-2.07694	92	22	0	0	2	Grtp1, Lamp1	17042, 23986	in gene, downstream	MergedReg chr16 #20910	1
38734	4	179409572	179410427	855	1	27.308	6.462	104.234	-2.07927	40	13	0	1	2	Lrmp, LOC103692263	27145, -4366	in gene, upstream	MergedReg chr4 #38734	1
22940	17	87727954	87729417	1463	1	33.935	8.022	221.638	-2.08074	49	13	1	0	1	Arhgap21	68751	in gene	MergedReg chr17 #22940	1
6725	10	15156871	15158152	1281	1	43.9	10.375	251.053	-2.08111	87	19	0	1	4	Narfl, Haghl, Fam173a, Metrn	13779, -292, 4384, 8946	downstream, upstream, downstream, downstream	MergedReg chr10 #6725	1
52638	9	38185478	38187122	1644	2	57.627	13.608	422.941	-2.08229	119	27	0	0	2	Dst, LOC102551615	110671, -10038	in gene, upstream	MergedReg chr9 #52638	1
9547	10	90956948	90958151	1203	1	42.263	9.974	226.975	-2.08315	77	25	0	0	1	Eftud2	26422	in gene	MergedReg chr10 #9547	1
6827	10	16266829	16268437	1608	2	56.44	13.26	405.159	-2.08964	98	29	0	0	1	Bod1	7905	downstream	MergedReg chr10 #6827	1
53715	9	94139344	94140353	1009	1	25.781	6.033	116.13	-2.09536	37	9	0	0	1	Dis3l2	372011	in gene	MergedReg chr9 #53715	1
18324	15	33657990	33659054	1064	1	47.97	11.212	227.858	-2.09709	72	19	0	1	1	Myh7	-761	upstream	MergedReg chr15 #18324	1
27316	2	78194631	78197166	2535	1	46.228	10.797	523.161	-2.09814	135	26	0	0	1	LOC103689968	92537	in gene	MergedReg chr2 #27316	1
17994	15	13292031	13294713	2682	3	71.881	16.786	860.647	-2.09835	165	41	0	0	1	Ptprg	340467	in gene	MergedReg chr15 #17994	1
25058	19	24155487	24156919	1432	1	53.8	12.533	343.936	-2.10187	95	26	0	0	1	Rnf150	111993	in gene	MergedReg chr19 #25058	1
382	1	23261283	23262663	1380	1	41.093	9.535	253.162	-2.10759	87	14	0	0	1	Eya4	24356	in gene	MergedReg chr1 #382	1
14005	13	36069023	36069974	951	1	25.467	5.867	108.121	-2.11793	44	10	0	0	1	Sctr	30257	in gene	MergedReg chr13 #14005	1
31598	20	46513048	46514105	1057	1	38.849	8.939	183.319	-2.11969	74	14	0	0	1	Foxo3	85498	in gene	MergedReg chr20 #31598	1
29889	2	250719855	250722748	2893	1	45.856	10.544	592.238	-2.12069	116	19	0	0	1	Sh3glb1	22910	in gene	MergedReg chr2 #29889	1
25574	19	43150879	43151854	975	1	27.806	6.387	121.031	-2.12219	51	9	0	1	1	Pdpr	-2124	upstream	MergedReg chr19 #25574	1
29782	2	243845294	243846343	1049	1	36.758	8.394	172.139	-2.13063	69	13	0	0	1	Eif4e	26204	in gene	MergedReg chr2 #29782	1
2106	1	102214612	102217169	2557	3	63.062	14.375	719.864	-2.13321	113	39	0	0	1	Ush1c	40901	in gene	MergedReg chr1 #2106	1
27106	2	53414796	53415589	793	1	30.96	7.04	109.604	-2.13676	43	11	0	2	2	Ghr, LOC102548637	-1238, 1141	upstream, in gene	MergedReg chr2 #27106	1
46139	7	27533024	27534922	1898	1	30.25	6.85	256.315	-2.14276	47	12	0	0	1	Stab2	18105	in gene	MergedReg chr7 #46139	1
51603	8	123113570	123114435	865	1	26.333	5.962	101.688	-2.143	46	11	0	0	1	Osbpl10	84274	in gene	MergedReg chr8 #51603	1
6403	10	6885454	6886448	994	2	58.613	13.258	260.095	-2.14436	110	25	0	1	1	LOC102546403	-3319	upstream	MergedReg chr10 #6403	1
26763	2	34114691	34115558	867	1	43.741	9.889	169.301	-2.14509	76	16	0	0	1	Nln	70712	in gene	MergedReg chr2 #26763	1
8551	10	68418298	68419119	821	1	29.654	6.692	108.687	-2.14772	45	11	0	0	1	Asic2	928515	in gene	MergedReg chr10 #8551	1
32544	3	22493289	22494085	796	1	33.72	7.6	119.826	-2.14953	54	11	0	0	1	Dennd1a	7805	in gene	MergedReg chr3 #32544	1
9531	10	90776332	90777131	799	1	37	8.32	131.978	-2.15287	59	12	0	1	2	LOC102550942, Gjc1	-4575, 7628	upstream, downstream	MergedReg chr10 #9531	1
26115	19	56810166	56811484	1318	1	32.585	7.317	191.728	-2.15488	54	13	0	0	2	Taf5l, Urb2	-9820, 7117	upstream, in gene	MergedReg chr19 #26115	1
25924	19	54123188	54123756	568	1	40.333	9.056	102.273	-2.15501	55	11	0	0	1	Gse1	198333	in gene	MergedReg chr19 #25924	1
13467	12	41931072	41932166	1094	1	32.971	7.4	161.028	-2.1556	65	14	0	0	1	Rbm19	62345	in gene	MergedReg chr12 #13467	1
45267	6	128756291	128757082	791	1	31.083	6.958	109.762	-2.15938	41	12	0	1	3	LOC100912305, Glrx5, LOC100912332	-6257, 6183, 4591	upstream, in gene, downstream	MergedReg chr6 #45267	1
15994	14	3761011	3761829	818	1	35.769	8	130.621	-2.16064	63	15	0	0	1	LOC103693713	10704	downstream	MergedReg chr14 #15994	1
52637	9	38184338	38185310	972	1	25.567	5.667	110.943	-2.17363	40	7	0	0	1	Dst	112147	in gene	MergedReg chr9 #52637	1
16567	14	42026767	42027609	842	1	50.846	11.269	191.126	-2.17377	92	19	0	0	1	Atp8a1	21189	in gene	MergedReg chr14 #16567	1
52758	9	43690208	43691917	1709	3	60.259	13.352	459.744	-2.17412	118	25	0	1	2	Vwa3b, LOC102554996	83990, 671	in gene, in gene	MergedReg chr9 #52758	1
51271	8	116345186	116346823	1637	1	62.765	13.902	458.689	-2.17467	119	21	0	1	6	Hyal1, LOC100910872, Hyal3, Ifrd2, Lsmem2, Sema3b	13080, 9563, 9492, 2908, 7088, 17573	downstream, downstream, downstream, in gene, downstream, downstream	MergedReg chr8 #51271	1
22594	17	66392798	66395503	2705	3	51.682	11.435	624.106	-2.17621	99	31	0	1	1	Actn2	3497	in gene	MergedReg chr17 #22594	1
51721	8	127223045	127226117	3072	2	58.49	12.927	802.149	-2.1778	96	25	0	0	2	Ctdspl, Golga4	159289, 53255	in gene, in gene	MergedReg chr8 #51721	1
17274	14	86241335	86242636	1301	1	50.463	11.146	293.091	-2.1787	92	20	0	0	2	Camk2b, LOC102550651	55766, 4545	in gene, downstream	MergedReg chr14 #17274	1
28143	2	156011172	156012773	1601	2	38.94	8.587	278.317	-2.18103	81	16	0	0	2	Kcnab1, Ssr3	294884, 11881	downstream, in gene	MergedReg chr2 #28143	1
51800	8	129015149	129016942	1793	1	38.786	8.536	310.461	-2.1839	70	17	0	0	1	Myrip	43662	in gene	MergedReg chr8 #51800	1
28178	2	164547230	164548190	960	1	27.267	6	116.859	-2.18412	48	10	0	1	1	Mlf1	-1737	upstream	MergedReg chr2 #28178	1
4319	1	211213012	211213738	726	1	33	7.261	106.955	-2.18423	52	13	0	1	2	Mapk1ip1, Ppp2r2d	-7597, 7472	upstream, in gene	MergedReg chr1 #4319	1
18009	15	13375901	13376921	1020	1	29.844	6.562	135.897	-2.18523	39	11	0	0	1	Ptprg	257428	in gene	MergedReg chr15 #18009	1
37676	4	129617522	129619814	2292	3	60.486	13.292	618.901	-2.18604	160	35	0	1	1	Lmod3	472	in gene	MergedReg chr4 #37676	1
911	1	52522515	52523573	1058	1	33.424	7.333	157.869	-2.18841	59	11	0	0	1	Pde10a	21404	in gene	MergedReg chr1 #911	1
26762	2	34113793	34114595	802	1	32.28	7.08	115.574	-2.18882	47	13	0	0	1	Nln	71642	in gene	MergedReg chr2 #26762	1
17149	14	84081789	84083050	1261	1	48.4	10.6	272.466	-2.19094	95	25	0	0	1	Osbp2	24611	in gene	MergedReg chr14 #17149	1
46037	7	24942690	24943493	803	1	40.08	8.76	143.68	-2.19388	69	16	0	0	1	Ckap4	7848	in gene	MergedReg chr7 #46037	1
45373	6	135381651	135383346	1695	1	34.679	7.566	262.415	-2.19646	53	16	0	0	1	Tecpr2	77970	in gene	MergedReg chr6 #45373	1
39271	5	47611930	47612752	822	1	39.154	8.538	143.681	-2.19719	77	13	0	0	1	RGD1562865	66327	in gene	MergedReg chr5 #39271	1
54783	X	77095467	77096398	931	1	38.345	8.345	159.371	-2.20005	58	12	0	0	1	Atp7a	19845	in gene	MergedReg chrX #54783	1
41793	5	156300429	156304411	3982	2	79.564	17.282	1414.39	-2.20285	193	65	0	0	1	Ece1	86951	in gene	MergedReg chr5 #41793	1
5709	1	260862620	260865570	2950	3	58.129	12.624	765.538	-2.20309	108	25	0	0	1	Slit1	128271	in gene	MergedReg chr1 #5709	1
12893	12	24482566	24483503	937	1	24.621	5.345	102.991	-2.20363	41	11	0	0	2	Fzd9, Baz1b	9053, 53817	downstream, in gene	MergedReg chr12 #12893	1
34697	3	151050540	151051517	977	1	31.333	6.8	136.662	-2.20408	53	11	0	0	1	Acss2	18144	in gene	MergedReg chr3 #34697	1
37184	4	115337361	115338879	1518	1	60.191	13.043	407.902	-2.20627	129	26	0	1	2	Clec4f, Cd207	-6099, 16695	upstream, downstream	MergedReg chr4 #37184	1
52811	9	45885646	45886964	1318	1	52.585	11.39	309.406	-2.20688	84	25	0	0	1	LOC102552746	11711	in gene	MergedReg chr9 #52811	1
30480	20	8002716	8003807	1091	1	33.412	7.235	162.734	-2.2073	58	11	0	0	1	Fkbp5	94030	in gene	MergedReg chr20 #30480	1
48598	7	140915407	140917568	2161	1	42.206	9.132	407.175	-2.20845	82	16	0	2	3	Kcnh3, Mcrs1, LOC103692979	127500, 2747, -2799	downstream, in gene, upstream	MergedReg chr7 #48598	1
19820	16	19705046	19705978	932	1	29.207	6.31	121.522	-2.2106	39	11	0	0	1	Myo9b	36140	in gene	MergedReg chr16 #19820	1
52925	9	49860642	49862248	1606	2	49.8	10.735	357.048	-2.21382	93	24	0	0	1	Tgfbrap1	41498	in gene	MergedReg chr9 #52925	1
837	1	50414750	50417519	2769	1	31.115	6.701	384.631	-2.21516	76	17	0	0	1	Pacrg	345861	in gene	MergedReg chr1 #837	1
40082	5	100844989	100845791	802	1	35.8	7.708	128.177	-2.21553	51	12	0	0	1	LOC103692393	10608	downstream	MergedReg chr5 #40082	1
18157	15	23852373	23853948	1575	1	39.673	8.531	278.951	-2.21737	64	14	0	0	1	Samd4a	76160	in gene	MergedReg chr15 #18157	1
33851	3	113434175	113435639	1464	1	34.565	7.422	225.907	-2.21943	70	15	0	0	3	Hypk, Mfap1a, Wdr76	11255, 10551, -10591	downstream, in gene, upstream	MergedReg chr3 #33851	1
4318	1	211211897	211212856	959	1	34.667	7.433	148.418	-2.22155	56	13	0	1	2	Mapk1ip1, Ppp2r2d	-6598, 6473	upstream, in gene	MergedReg chr1 #4318	1
18428	15	39848284	39852803	4519	4	72.732	15.585	1467.3	-2.22243	145	31	0	0	1	Cab39l	105419	downstream	MergedReg chr15 #18428	1
30326	20	6687301	6688584	1283	1	34.975	7.475	200.326	-2.22618	56	10	0	0	1	Ppil1	176629	in gene	MergedReg chr20 #30326	1
32525	3	16814830	16816022	1192	1	40.595	8.676	216.023	-2.2262	87	17	0	1	1	LOC690884	-1544	upstream	MergedReg chr3 #32525	1
21479	17	12358454	12360610	2156	1	59.176	12.632	569.569	-2.22793	99	26	0	0	1	Auh	49342	in gene	MergedReg chr17 #21479	1
2123	1	102419335	102423469	4134	2	54.806	11.674	1011.46	-2.23103	132	35	0	0	1	Kcnc1	6777	in gene	MergedReg chr1 #2123	1
27179	2	56499887	56503448	3561	2	50.982	10.838	810.477	-2.23389	131	34	0	0	2	LOC103691479, Egflam	12168, 178881	downstream, downstream	MergedReg chr2 #27179	1
54789	X	77270591	77271621	1030	1	27.97	5.938	128.612	-2.23583	39	12	0	0	2	Pgk1, Taf9b	7707, 24124	in gene, downstream	MergedReg chrX #54789	1
16954	14	79569105	79570703	1598	1	40.56	8.6	289.352	-2.23765	67	13	0	0	1	Sorcs2	30993	in gene	MergedReg chr14 #16954	1
54566	X	32149702	32151188	1486	1	29.956	6.348	198.726	-2.23847	58	13	0	1	1	Tmem27	3242	in gene	MergedReg chrX #54566	1
35532	3	175403082	175404239	1157	1	59	12.5	304.746	-2.23879	109	25	0	1	1	Lsm14b	-4809	upstream	MergedReg chr3 #35532	1
49109	8	22705934	22707018	1084	1	63.5	13.441	307.295	-2.24012	108	22	0	0	1	Smarca4	58153	in gene	MergedReg chr8 #49109	1
52039	9	1796847	1797768	921	1	32.103	6.793	131.995	-2.24059	55	13	0	0	2	LOC103693188, Plcl2	26649, 187347	in gene, in gene	MergedReg chr9 #52039	1
40772	5	135652621	135654334	1713	1	44.679	9.434	341.675	-2.24366	92	18	0	0	3	Tesk2, Toe1, Mutyh	79305, 9822, -9855	in gene, downstream, upstream	MergedReg chr5 #40772	1
15863	13	112003968	112010467	6499	2	73.735	15.524	2139.3	-2.24785	246	62	0	3	3	Hsd11b1, G0s2, LOC102547023	-10686, -2165, 775	upstream, upstream, in gene	MergedReg chr13 #15863	1
35984	4	27255988	27257643	1655	1	32.904	6.923	243.108	-2.24879	53	16	0	0	1	Akap9	74767	in gene	MergedReg chr4 #35984	1
35869	4	11024761	11025931	1170	2	50.838	10.676	265.538	-2.25154	89	30	0	0	1	Magi2	1447077	in gene	MergedReg chr4 #35869	1
28142	2	156009888	156010944	1056	1	30.412	6.382	143.371	-2.25256	45	11	0	0	2	Kcnab1, Ssr3	293328, 13437	downstream, downstream	MergedReg chr2 #28142	1
35753	4	7377184	7377873	689	1	45.318	9.5	139.393	-2.25408	64	12	0	0	1	Kcnh2	22367	in gene	MergedReg chr4 #35753	1
51720	8	127213426	127214664	1238	1	27.282	5.718	150.782	-2.25437	37	10	0	0	2	Ctdspl, Golga4	148753, 42719	in gene, in gene	MergedReg chr8 #51720	1
12894	12	24490387	24491361	974	1	24.581	5.129	106.883	-2.26079	35	12	0	0	1	Baz1b	45977	in gene	MergedReg chr12 #12894	1
17996	15	13314181	13315165	984	2	73.867	15.4	324.487	-2.262	113	30	0	0	1	Ptprg	319166	in gene	MergedReg chr15 #17996	1
26804	2	34854065	34856006	1941	1	39.557	8.246	342.768	-2.26217	66	16	0	0	1	Cwc27	67686	in gene	MergedReg chr2 #26804	1
31193	20	29754186	29755477	1291	1	50.15	10.45	289.034	-2.26275	84	22	0	0	1	Chst3	13749	in gene	MergedReg chr20 #31193	1
50637	8	79377156	79378168	1012	1	26.645	5.548	120.378	-2.26383	39	10	0	1	2	Nedd4, LOC103693141	54254, 665	in gene, in gene	MergedReg chr8 #50637	1
20246	16	49055429	49056400	971	1	30.033	6.241	130.188	-2.2667	56	15	0	1	1	LOC102553302	-6865	upstream	MergedReg chr16 #20246	1
7710	10	49174588	49175597	1009	1	47.125	9.781	212.273	-2.26844	108	23	1	0	1	Trnaw-cca	-8029	upstream	MergedReg chr10 #7710	1
19953	16	21149866	21151542	1676	1	32.712	6.788	244.756	-2.26876	58	14	0	0	1	Mau2	18596	in gene	MergedReg chr16 #19953	1
48737	7	142946307	142948546	2239	2	87.786	18.214	877.468	-2.26894	151	47	0	0	2	RGD1359310, LOC103692985	18039, 7485	downstream, downstream	MergedReg chr7 #48737	1
4229	1	205809688	205812651	2963	2	56.903	11.785	752.695	-2.27155	90	35	0	0	1	Dhx32	31259	in gene	MergedReg chr1 #4229	1
548	1	36185992	36186686	694	2	58.714	12.143	181.909	-2.27358	83	22	1	1	1	Ube2ql1	423	in gene	MergedReg chr1 #548	1
36325	4	58440076	58447014	6938	2	59.581	12.3	1845.42	-2.27619	163	26	0	1	1	LOC103692090	-10710	upstream	MergedReg chr4 #36325	1
36983	4	99618662	99619307	645	1	40.95	8.45	117.914	-2.27684	70	15	1	1	1	Reep1	447	in gene	MergedReg chr4 #36983	1
29500	2	227320333	227325134	4801	3	72.513	14.939	1554.17	-2.27916	169	48	0	0	1	Synpo2	89191	in gene	MergedReg chr2 #29500	1
15699	13	108596528	108599793	3265	1	50.078	10.307	729.932	-2.28055	104	29	0	0	1	LOC102548910	4378	in gene	MergedReg chr13 #15699	1
31126	20	28182649	28184310	1661	1	40.365	8.288	299.314	-2.28401	68	20	0	0	1	Edar	79604	in gene	MergedReg chr20 #31126	1
11539	11	69978741	69982430	3689	2	59.574	12.209	981.109	-2.28674	129	21	0	0	2	Kalrn, LOC103693587	496292, 20474	in gene, downstream	MergedReg chr11 #11539	1
4195	1	205023803	205024986	1183	1	36.568	7.486	193.125	-2.28831	66	13	0	0	1	Ctbp2	6171	in gene	MergedReg chr1 #4195	1
46327	7	35401876	35402772	896	1	38.821	7.929	155.284	-2.29163	66	11	0	2	2	LOC103692826, LOC102554269	-7686, -1349	upstream, upstream	MergedReg chr7 #46327	1
2931	1	154401094	154402220	1126	1	23.086	4.714	116.048	-2.29199	38	7	0	0	1	Picalm	24423	in gene	MergedReg chr1 #2931	1
26158	19	57688933	57691444	2511	1	64.064	13.064	718.146	-2.29392	147	22	0	0	1	Egln1	10970	in gene	MergedReg chr19 #26158	1
39987	5	88567127	88567939	812	1	28.692	5.84	104.008	-2.29661	53	13	0	0	1	Tle1	62742	in gene	MergedReg chr5 #39987	1
39304	5	48322456	48323627	1171	1	27.135	5.514	141.853	-2.29898	41	10	0	0	1	Gabrr2	24941	in gene	MergedReg chr5 #39304	1
53802	9	97195915	97196942	1027	1	44.344	9	203.309	-2.30074	71	19	0	0	1	Iqca1	102330	in gene	MergedReg chr9 #53802	1
49217	8	26691673	26692901	1228	1	42.59	8.641	233.484	-2.30124	66	19	0	0	1	Eepd1	41023	in gene	MergedReg chr8 #49217	1
5660	1	259362767	259364238	1471	1	32.326	6.548	212.284	-2.30357	60	14	0	1	2	Pdlim1, Sorbs1	-6496, 138606	upstream, downstream	MergedReg chr1 #5660	1
14485	13	56265045	56266194	1149	1	29.722	6	152.458	-2.3085	54	12	0	0	1	Crb1	197215	downstream	MergedReg chr13 #14485	1
14729	13	71520812	71522677	1865	3	68.948	13.914	574.054	-2.30897	148	38	0	1	1	Trnaw-cca	-219	upstream	MergedReg chr13 #14729	1
27347	2	80278050	80279533	1483	1	36.456	7.348	241.358	-2.31073	62	16	0	0	2	Otulin, LOC64038	14439, 9130	in gene, downstream	MergedReg chr2 #27347	1
12489	12	13054912	13055872	960	1	31.226	6.29	133.826	-2.31162	48	12	0	0	1	Fam220a	11651	in gene	MergedReg chr12 #12489	1
53588	9	85614674	85617392	2718	2	61.471	12.365	745.885	-2.31364	137	39	0	0	1	Serpine2	10092	in gene	MergedReg chr9 #53588	1
12892	12	24475572	24476691	1119	1	26.314	5.286	131.453	-2.31558	37	10	0	1	2	Fzd9, Baz1b	2150, 60720	in gene, downstream	MergedReg chr12 #12892	1
14544	13	69093604	69094267	663	1	38.6	7.75	114.249	-2.31633	55	11	0	0	1	Fam129a	144270	in gene	MergedReg chr13 #14544	1
53591	9	85619952	85620841	889	1	43.643	8.75	173.208	-2.3184	59	15	0	0	1	Serpine2	5729	in gene	MergedReg chr9 #53591	1
48738	7	142948638	142952438	3800	2	84.193	16.874	1428.27	-2.3189	228	38	0	0	1	LOC103692985	10597	downstream	MergedReg chr7 #48738	1
5543	1	255411813	255414388	2575	1	68.013	13.625	781.846	-2.31955	135	28	0	1	1	LOC102553702	-3412	upstream	MergedReg chr1 #5543	1
48459	7	138160213	138160981	768	1	31.708	6.333	108.713	-2.32389	52	11	0	1	2	LOC103692969, LOC102550357	9740, -2466	in gene, upstream	MergedReg chr7 #48459	1
51600	8	123085596	123086319	723	2	49.261	9.783	158.999	-2.3321	78	20	0	0	1	Osbpl10	56229	in gene	MergedReg chr8 #51600	1
20615	16	70715194	70716203	1009	1	28.031	5.562	126.265	-2.33335	38	11	0	1	2	Rnf170, Hook3	-5537, 5351	upstream, in gene	MergedReg chr16 #20615	1
51799	8	129011266	129015005	3739	2	76.845	15.243	1282.69	-2.3338	195	37	0	0	1	Myrip	40752	in gene	MergedReg chr8 #51799	1
30904	20	20345560	20346723	1163	1	44.189	8.757	229.428	-2.33518	70	18	0	0	1	Ank3	397374	in gene	MergedReg chr20 #30904	1
9953	10	98789857	98791818	1961	1	44.869	8.869	392.804	-2.33888	116	17	0	0	1	Map2k6	83677	in gene	MergedReg chr10 #9953	1
52354	9	17642179	17646716	4537	2	52.433	10.321	1062	-2.34489	123	35	1	1	1	LOC102550363	-175	upstream	MergedReg chr9 #52354	1
7330	10	39673200	39674952	1752	1	56.873	11.182	444.828	-2.34657	120	19	0	0	1	Acsl6	19065	in gene	MergedReg chr10 #7330	1
17510	14	107036793	107037440	647	1	39.238	7.714	113.335	-2.3467	65	15	0	1	2	Ehbp1, LOC102550584	88361, -3657	in gene, upstream	MergedReg chr14 #17510	1
24366	18	71016086	71016959	873	1	30.259	5.926	117.929	-2.35223	54	12	0	0	1	Dym	20447	in gene	MergedReg chr18 #24366	1
13224	12	38126638	38127755	1117	1	42.171	8.257	210.29	-2.35256	78	15	0	0	1	LOC687565	-9439	upstream	MergedReg chr12 #13224	1
23133	18	15556962	15559285	2323	2	69.306	13.569	718.74	-2.35267	142	25	0	1	2	Mapre2, LOC102551809	743973, 311	in gene, in gene	MergedReg chr18 #23133	1
26142	19	57592087	57593014	927	1	49.172	9.621	203.493	-2.35358	83	14	0	0	2	Trim67, RGD1562218	36147, 22008	in gene, downstream	MergedReg chr19 #26142	1
27519	2	98581831	98583742	1911	2	55.068	10.763	469.799	-2.35513	130	24	0	0	1	Zfhx4	27610	in gene	MergedReg chr2 #27519	1
52728	9	43363231	43365493	2262	1	38.887	7.592	392.689	-2.35674	62	14	0	0	1	Tmem131	150963	in gene	MergedReg chr9 #52728	1
42600	5	173639828	173643833	4005	2	67.664	13.192	1209.8	-2.35873	146	32	0	1	2	Perm1, Plekhn1	1050, 12306	in gene, downstream	MergedReg chr5 #42600	1
53794	9	97131953	97132903	950	1	40.2	7.833	170.491	-2.35956	85	18	0	0	1	Asb18	19404	in gene	MergedReg chr9 #53794	1
51723	8	127232005	127234452	2447	3	89.224	17.342	974.693	-2.36316	206	42	0	0	2	Ctdspl, Golga4	167936, 61902	in gene, in gene	MergedReg chr8 #51723	1
2124	1	102426252	102430301	4049	2	47.706	9.246	862.329	-2.36727	123	24	0	0	1	Kcnc1	13651	in gene	MergedReg chr1 #2124	1
23134	18	15559447	15561573	2126	2	50.03	9.687	474.838	-2.36867	131	33	0	1	2	Mapre2, LOC102551809	746360, -2076	in gene, upstream	MergedReg chr18 #23134	1
49048	8	22169120	22170694	1574	1	43.84	8.44	308.054	-2.37693	94	19	0	0	1	Cdc37	3890	in gene	MergedReg chr8 #49048	1
27693	2	119206312	119207252	940	1	50.172	9.621	210.543	-2.38262	98	16	0	0	1	Usp13	9616	in gene	MergedReg chr2 #27693	1
16556	14	41740034	41740873	839	1	29.5	5.654	110.493	-2.38337	39	9	0	0	1	Grxcr1	45631	in gene	MergedReg chr14 #16556	1
37948	4	145909668	145910364	696	1	50.524	9.619	156.985	-2.39301	84	18	0	0	1	Atp2b2	38981	in gene	MergedReg chr4 #37948	1
47231	7	98467934	98468986	1052	1	26.303	5	123.53	-2.39523	44	8	0	0	1	Fer1l6	69234	in gene	MergedReg chr7 #47231	1
32547	3	22495984	22497321	1337	1	39.405	7.429	235.199	-2.40714	77	15	0	0	1	Dennd1a	4840	in gene	MergedReg chr3 #32547	1
42764	6	6321362	6323531	2169	2	73.573	13.765	712.41	-2.41817	152	30	0	1	2	LOC103690379, LOC103692542	7174, 2216	in gene, in gene	MergedReg chr6 #42764	1
52972	9	51001302	51002072	770	1	36.542	6.833	125.613	-2.41896	53	12	0	0	1	Mettl21cl1	3286	in gene	MergedReg chr9 #52972	1
28144	2	156012857	156016627	3770	1	38.966	7.282	655.812	-2.41981	78	17	0	0	2	Kcnab1, Ssr3	297654, 9111	downstream, in gene	MergedReg chr2 #28144	1
17201	14	84949994	84951938	1944	1	56.688	10.574	491.971	-2.42252	91	21	0	0	1	Zmat5	13123	in gene	MergedReg chr14 #17201	1
30435	20	7547684	7548858	1174	1	42.917	8	224.931	-2.42348	77	20	0	0	1	Anks1a	63724	in gene	MergedReg chr20 #30435	1
28376	2	185157292	185158145	853	1	29.037	5.407	110.574	-2.42499	42	12	0	1	1	LOC103691612	-3984	upstream	MergedReg chr2 #28376	1
10999	11	35092145	35093783	1638	2	50.137	9.333	366.627	-2.42546	83	22	0	0	1	Kcnj6	169398	in gene	MergedReg chr11 #10999	1
22994	18	2052297	2059105	6808	6	74.826	13.92	2274.18	-2.42638	145	47	0	4	5	Mib1, Mir3582, Mir133a, Mir3571, Mir1	84787, 3242, -3137, 779, -682	in gene, downstream, upstream, downstream, upstream	MergedReg chr18 #22994	1
16514	14	37141799	37142481	682	1	34.667	6.429	105.549	-2.4309	49	10	0	0	1	Lrrc66	13442	in gene	MergedReg chr14 #16514	1
2141	1	102628523	102630239	1716	1	39.698	7.358	304.115	-2.43168	82	16	0	0	1	Sergef	35586	in gene	MergedReg chr1 #2141	1
4237	1	205828665	205829983	1318	1	23.854	4.415	140.355	-2.43375	37	10	0	0	1	Dhx32	13104	in gene	MergedReg chr1 #4237	1
6454	10	10605761	10608001	2240	1	52.929	9.783	529.29	-2.43571	108	23	0	0	1	Sec14l5	23051	in gene	MergedReg chr10 #6454	1
31662	20	47256281	47258078	1797	1	37.036	6.839	297.115	-2.43707	65	12	0	0	1	Snx3	31797	in gene	MergedReg chr20 #31662	1
13495	12	43505251	43506418	1167	1	50.5	9.306	263.096	-2.44005	82	17	0	0	1	Med13l	71029	in gene	MergedReg chr12 #13495	1
42915	6	9700397	9701490	1093	1	30.206	5.559	147.389	-2.44194	47	14	0	0	1	Prkce	217543	in gene	MergedReg chr6 #42915	1
52926	9	49870371	49872701	2330	1	45.722	8.414	475.59	-2.44202	92	19	0	0	1	Tgfbrap1	31407	in gene	MergedReg chr9 #52926	1
40920	5	139672277	139673267	990	1	40.871	7.516	180.635	-2.44304	74	14	0	0	1	Kcnq4	4528	in gene	MergedReg chr5 #40920	1
15868	13	112051656	112053749	2093	1	46.308	8.508	432.69	-2.44437	82	14	0	0	1	Lamb3	21067	in gene	MergedReg chr13 #15868	1
12757	12	22478948	22480095	1147	1	43.314	7.829	221.791	-2.46793	75	15	1	2	3	LOC686980, LOC102550903, Ache	21622, -7238, -2469	downstream, upstream, upstream	MergedReg chr12 #12757	1
7815	10	55269188	55270222	1034	1	32.562	5.875	150.309	-2.47053	52	9	0	1	1	Myh10	-5209	upstream	MergedReg chr10 #7815	1
29265	2	212841888	212842641	753	1	50.917	9.167	171.163	-2.47363	76	15	0	0	1	Ntng1	230206	in gene	MergedReg chr2 #29265	1
20734	16	73815403	73816483	1080	1	44.882	8.059	216.395	-2.47746	81	14	0	0	1	Ank1	96566	in gene	MergedReg chr16 #20734	1
24507	18	76888422	76889377	955	1	32.3	5.793	137.708	-2.47915	48	10	0	0	1	Kcng2	-8157	upstream	MergedReg chr18 #24507	1
37289	4	118537896	118539514	1618	1	25.04	4.489	180.869	-2.47977	46	9	0	1	2	Gmcl1, Anxa4	-4410, 56896	upstream, downstream	MergedReg chr4 #37289	1
25808	19	52266382	52267285	903	1	28.893	5.179	116.475	-2.47997	44	12	0	0	2	Adad2, Kcng4	7925, 16396	downstream, downstream	MergedReg chr19 #25808	1
4136	1	204562680	204564351	1671	1	40.115	7.115	299.251	-2.49521	76	16	0	0	1	Oat	18555	in gene	MergedReg chr1 #4136	1
46864	7	70645365	70647159	1794	2	72.643	12.857	581.793	-2.49827	188	35	0	2	3	Inhbe, LOC102547832, Inhbc	-3414, 1080, 15213	upstream, in gene, downstream	MergedReg chr7 #46864	1
52356	9	17653494	17655216	1722	1	25.259	4.463	194.179	-2.50071	38	10	0	0	2	LOC102550363, LOC103690501	-10083, 11126	upstream, downstream	MergedReg chr9 #52356	1
51029	8	104882538	104884142	1604	1	41.5	7.28	297.17	-2.5111	69	19	0	0	1	Spsb4	29619	in gene	MergedReg chr8 #51029	1
45342	6	134837614	134838615	1001	1	34.452	6.032	153.957	-2.51388	52	12	0	2	3	Ppp2r5c, LOC102547242, LOC102547175	33980, -625, 1594	in gene, upstream, downstream	MergedReg chr6 #45342	1
18158	15	23858970	23859955	985	1	34.323	6	150.929	-2.51614	56	11	0	0	1	Samd4a	82462	in gene	MergedReg chr15 #18158	1
16357	14	20589763	20590806	1043	1	42.406	7.406	197.453	-2.5175	71	17	0	0	1	Slc4a4	309659	in gene	MergedReg chr14 #16357	1
31581	20	46418135	46419240	1105	1	50.971	8.886	251.442	-2.52007	108	17	0	0	2	LOC102554658, Foxo3	89126, -9391	in gene, upstream	MergedReg chr20 #31581	1
9530	10	90773776	90776233	2457	3	58.688	10.195	643.734	-2.5252	134	35	0	1	2	LOC102550942, Gjc1	-2848, 9355	upstream, downstream	MergedReg chr10 #9530	1
34700	3	151087777	151088484	707	1	33.182	5.727	104.731	-2.53455	48	8	0	0	1	Gss	18427	in gene	MergedReg chr3 #34700	1
23756	18	52592351	52593960	1609	1	37.549	6.471	269.716	-2.53671	90	13	0	1	1	LOC103694224	-474	upstream	MergedReg chr18 #23756	1
43765	6	53965616	53966317	701	1	43.318	7.455	135.562	-2.53869	94	13	0	0	1	Hdac9	93153	in gene	MergedReg chr6 #43765	1
53056	9	60009932	60010962	1030	1	39.938	6.871	183.643	-2.53917	74	14	0	0	1	Slc39a10	62882	in gene	MergedReg chr9 #53056	1
844	1	50486761	50487651	890	1	28.036	4.808	111.393	-2.54377	40	10	0	0	1	Pacrg	416933	in gene	MergedReg chr1 #844	1
25814	19	52317378	52319081	1703	1	47.472	8.132	360.914	-2.54539	94	16	0	0	1	Wfdc1	4458	in gene	MergedReg chr19 #25814	1
34023	3	119958683	119959782	1099	2	69.257	11.829	339.792	-2.54963	162	25	0	0	1	Gpat2	9313	in gene	MergedReg chr3 #34023	1
54561	X	31779898	31782233	2335	1	31.89	5.438	332.425	-2.55196	43	11	0	1	2	Asb11, Piga	797, 18525	in gene, downstream	MergedReg chrX #54561	1
2137	1	102504503	102505710	1207	1	64.132	10.921	345.568	-2.55394	139	28	0	0	1	Sergef	159861	in gene	MergedReg chr1 #2137	1
15580	13	103360525	103361324	799	1	46.56	7.92	166.078	-2.55552	72	15	0	0	1	Eprs	60004	in gene	MergedReg chr13 #15580	1
36981	4	99527793	99528991	1198	1	30.946	5.243	165.506	-2.56129	65	12	0	0	1	Kdm3a	18923	in gene	MergedReg chr4 #36981	1
54424	X	14495961	14496831	870	1	26.074	4.407	101.27	-2.56474	40	8	0	1	3	Lancl3, Xk, LOC100363171	138172, -979, -9919	downstream, upstream, upstream	MergedReg chrX #54424	1
36781	4	84636682	84637716	1034	1	44.125	7.438	203.684	-2.56861	76	12	0	0	1	Wipf3	40311	in gene	MergedReg chr4 #36781	1
17496	14	106228600	106231125	2525	1	34.367	5.756	387.396	-2.57789	73	12	0	0	1	Ugp2	19460	in gene	MergedReg chr14 #17496	1
37949	4	145926512	145927551	1039	1	32.938	5.5	152.779	-2.58225	62	10	0	0	1	Atp2b2	21966	in gene	MergedReg chr4 #37949	1
6172	1	277224019	277225051	1032	1	37.5	6.25	172.768	-2.58496	64	10	0	0	1	Casp7	33973	in gene	MergedReg chr1 #6172	1
22135	17	33008059	33009773	1714	1	36.296	6.019	277.729	-2.59221	53	10	0	0	1	Mylk4	28164	in gene	MergedReg chr17 #22135	1
39876	5	75471982	75473386	1404	1	26.409	4.364	165.528	-2.59731	63	8	0	0	1	Musk	79894	in gene	MergedReg chr5 #39876	1
15120	13	87339015	87340086	1071	1	32.273	5.333	154.305	-2.59731	51	11	0	0	2	LOC103692065, LOC103692068	-9424, 5190	upstream, in gene	MergedReg chr13 #15120	1
14205	13	50574170	50574881	711	1	33.783	5.565	107.231	-2.60184	55	9	0	0	1	Plekha6	8067	in gene	MergedReg chr13 #14205	1
46109	7	27061254	27062981	1727	2	62.778	10.315	484.007	-2.60552	135	30	0	1	1	LOC103692815	477	in gene	MergedReg chr7 #46109	1
15085	13	85620652	85621663	1011	1	46.742	7.677	210.965	-2.6061	84	13	0	1	1	Mgst3	1234	in gene	MergedReg chr13 #15085	1
42908	6	9545270	9545974	704	1	42.682	7	134.143	-2.6082	68	10	0	0	1	Prkce	62222	in gene	MergedReg chr6 #42908	1
30506	20	8230764	8232653	1889	1	48.034	7.857	405.072	-2.61201	94	17	0	0	1	Tbc1d22b	15611	in gene	MergedReg chr20 #30506	1
13314	12	39493516	39494702	1186	1	36.919	5.973	195.473	-2.62784	63	12	0	0	1	Ift81	73948	in gene	MergedReg chr12 #13314	1
23059	18	5131757	5132881	1124	1	27.857	4.5	139.782	-2.63004	44	12	0	0	1	Zfp521	182320	in gene	MergedReg chr18 #23059	1
53795	9	97133115	97134905	1790	1	45.036	7.25	359.886	-2.63503	96	20	0	0	1	Asb18	17822	in gene	MergedReg chr9 #53795	1
53913	9	98349423	98351309	1886	1	59.61	9.576	501.895	-2.63806	142	17	0	0	1	Ramp1	36734	in gene	MergedReg chr9 #53913	1
51495	8	119030776	119033434	2658	3	61.735	9.855	732.552	-2.64716	120	25	0	1	1	Myl3	1331	in gene	MergedReg chr8 #51495	1
50248	8	70075732	70076289	557	1	41.5	6.611	103.194	-2.65017	74	10	0	0	1	Megf11	216024	in gene	MergedReg chr8 #50248	1
43573	6	41912177	41913419	1242	1	44.846	7.128	248.655	-2.65341	87	15	0	2	2	Lpin1, Ntsr2	-7646, -4296	upstream, upstream	MergedReg chr6 #43573	1
20846	16	81100674	81102256	1582	1	39.959	6.347	282.21	-2.65437	76	10	0	0	1	Tfdp1	12825	in gene	MergedReg chr16 #20846	1
5661	1	259370185	259373036	2851	1	45.315	7.135	576.755	-2.667	92	16	0	0	1	Sorbs1	130498	downstream	MergedReg chr1 #5661	1
32988	3	59059627	59061878	2251	1	50.286	7.914	505.329	-2.66768	134	15	0	0	1	Zak	97870	in gene	MergedReg chr3 #32988	1
40874	5	138638850	138640894	2044	1	47.587	7.476	434.231	-2.67023	82	17	0	0	2	Foxj3, Rps27a	51904, -10846	in gene, upstream	MergedReg chr5 #40874	1
51893	8	130542841	130543752	911	1	28.552	4.483	116.12	-2.67106	44	7	0	0	2	Ackr2, Cyp8b1	9748, 7092	in gene, downstream	MergedReg chr8 #51893	1
49630	8	49112585	49113407	822	1	27.36	4.211	100.401	-2.69983	38	9	0	2	3	Tmem25, Ttc36, Kmt2a	-6756, -3015, 72876	upstream, upstream, in gene	MergedReg chr8 #49630	1
7324	10	39654746	39656328	1582	1	40.22	6.178	284.054	-2.7027	69	13	1	2	2	LOC102551269, Acsl6	-853, 526	upstream, in gene	MergedReg chr10 #7324	1
14143	13	49399986	49401783	1797	1	47.393	7.268	380.202	-2.70504	96	16	0	0	1	Nfasc	121586	in gene	MergedReg chr13 #14143	1
47306	7	99848707	99849775	1068	1	34.485	5.281	164.42	-2.70709	53	10	0	0	1	Nsmce2	171946	in gene	MergedReg chr7 #47306	1
34243	3	125278247	125279693	1446	1	54.267	8.244	350.313	-2.71866	152	17	0	0	1	LOC102552951	8392	in gene	MergedReg chr3 #34243	1
50865	8	91656310	91657497	1187	1	27.595	4.189	146.229	-2.71973	39	7	0	0	1	Bckdhb	192686	downstream	MergedReg chr8 #50865	1
4500	1	216331301	216332545	1244	1	33.359	4.949	185.262	-2.75287	61	9	0	0	1	Kcnq1	38836	in gene	MergedReg chr1 #4500	1
42914	6	9686264	9687091	827	1	35.231	5.115	130.072	-2.78404	73	10	0	0	1	Prkce	203277	in gene	MergedReg chr6 #42914	1
42913	6	9683846	9684615	769	1	42.917	6.125	147.336	-2.80877	76	14	0	0	1	Prkce	200830	in gene	MergedReg chr6 #42913	1
13807	12	49875373	49876306	933	1	41.965	5.966	174.792	-2.81435	60	11	0	0	1	Myo18b	114740	in gene	MergedReg chr12 #13807	1
28175	2	164543693	164544568	875	1	69.074	9.704	269.82	-2.83149	158	17	0	1	1	Mlf1	-5317	upstream	MergedReg chr2 #28175	1
36782	4	84645867	84647711	1844	1	40.053	5.625	329.722	-2.83199	80	12	0	0	2	Wipf3, LOC103692134	49901, 10018	in gene, downstream	MergedReg chr4 #36782	1
11360	11	62248024	62249074	1050	1	38.424	5.394	180.112	-2.83258	66	10	0	0	1	Zbtb20	312564	in gene	MergedReg chr11 #11360	1
3904	1	197773313	197774248	935	1	38.138	5.31	159.192	-2.84445	62	10	0	1	2	Lat, Spns1	-2657, 4695	upstream, in gene	MergedReg chr1 #3904	1
11292	11	61379330	61380665	1335	1	37.732	5.25	224.876	-2.8454	57	9	0	0	1	Sidt1	59524	in gene	MergedReg chr11 #11292	1
18425	15	39840351	39842171	1820	1	56.14	7.8	456.137	-2.84748	113	20	0	0	1	Cab39l	96137	in gene	MergedReg chr15 #18425	1
17989	15	13062144	13063169	1025	1	37.091	5.152	169.724	-2.84786	53	10	0	0	1	Ptprg	571183	in gene	MergedReg chr15 #17989	1
2120	1	102414335	102416194	1859	1	41.678	5.789	345.89	-2.8479	78	14	1	1	1	Kcnc1	639	in gene	MergedReg chr1 #2120	1
20735	16	73827102	73828129	1027	1	44.333	6.121	203.259	-2.85654	65	9	1	0	1	Ank1	84894	in gene	MergedReg chr16 #20735	1
44057	6	86816365	86817856	1491	1	33	4.511	219.656	-2.87095	55	11	0	1	3	Prpf39, Fkbp3, Fancm	31317, 5005, -6084	downstream, in gene, upstream	MergedReg chr6 #44057	1
6456	10	10610475	10611466	991	1	35.484	4.806	156.985	-2.88426	50	13	0	0	1	Sec14l5	18962	in gene	MergedReg chr10 #6456	1
8605	10	72149872	72151276	1404	1	64.568	8.636	404.703	-2.90238	148	16	0	2	3	Mrm1, Dhrs11, Ggnbp2	-8041, 2922, 38296	upstream, in gene, downstream	MergedReg chr10 #8605	1
47115	7	95486233	95487536	1303	1	31.39	4.171	182.595	-2.91184	49	6	0	0	1	Sntb1	182891	in gene	MergedReg chr7 #47115	1
28336	2	182951821	182952634	813	1	36.08	4.76	130.951	-2.92217	55	8	0	0	2	LOC679811, LOC103691595	79046, 3205	in gene, in gene	MergedReg chr2 #28336	1
8552	10	68425259	68426634	1375	1	31.465	4.146	193.145	-2.92396	54	8	0	0	1	Asic2	921277	in gene	MergedReg chr10 #8552	1
45398	6	135872756	135873329	573	1	41.778	5.389	106.87	-2.95465	64	9	1	0	1	Exoc3l4	6904	in gene	MergedReg chr6 #45398	1
13315	12	39495004	39496001	997	1	37.625	4.812	167.465	-2.96698	55	7	0	0	1	Ift81	75341	in gene	MergedReg chr12 #13315	1
6723	10	15153320	15153963	643	1	37.25	4.75	106.927	-2.97124	47	8	0	0	3	Narfl, Haghl, Fam173a	9909, 3578, 8254	downstream, in gene, downstream	MergedReg chr10 #6723	1
2130	1	102437738	102439019	1281	1	30.5	3.875	174.422	-2.97654	46	8	0	0	1	Kcnc1	23753	in gene	MergedReg chr1 #2130	1
17226	14	85512700	85513870	1170	1	30.081	3.811	157.12	-2.98061	55	6	0	0	1	Kremen1	-9624	upstream	MergedReg chr14 #17226	1
13028	12	30456040	30457694	1654	1	32.216	4.078	237.881	-2.98184	61	9	0	0	2	Phkg1, Sumf2	6436, 33816	in gene, downstream	MergedReg chr12 #13028	1
13602	12	46420962	46421892	930	1	32.103	4.036	133.285	-2.99171	43	8	0	0	1	Cit	72728	in gene	MergedReg chr12 #13602	1
42674	6	2325409	2326827	1418	1	28.068	3.5	177.68	-3.0035	38	7	0	0	2	Cyp1b1, LOC103692534	-9396, 24143	upstream, downstream	MergedReg chr6 #42674	1
26568	2	28801324	28802028	704	1	36.682	4.545	115.286	-3.01272	59	8	1	1	2	Tmem171, LOC102546725	464, 7964	in gene, downstream	MergedReg chr2 #26568	1
9856	10	96939953	96940877	924	1	25.621	3.08	105.687	-3.05632	49	8	0	0	1	Cep112	276709	in gene	MergedReg chr10 #9856	1
948	1	53404096	53404750	654	1	63.429	7.619	185.19	-3.05747	106	10	0	0	1	Rps6ka2	74510	in gene	MergedReg chr1 #948	1
47116	7	95487637	95488725	1088	1	30.206	3.529	146.715	-3.0975	53	7	0	0	1	Sntb1	181594	in gene	MergedReg chr7 #47116	1
18323	15	33656471	33657418	947	1	32.167	3.667	135.992	-3.13291	46	7	0	1	1	Myh7	817	in gene	MergedReg chr15 #18323	1
25811	19	52313438	52314751	1313	1	57.561	6.561	337.4	-3.1331	101	12	0	1	1	Wfdc1	323	in gene	MergedReg chr19 #25811	1
31664	20	47262868	47264449	1581	1	45.66	5.16	322.27	-3.14549	77	14	0	0	1	Snx3	38276	downstream	MergedReg chr20 #31664	1
37062	4	100429294	100430404	1110	1	36.6	4.091	181.366	-3.16132	68	11	0	0	2	Capg, Elmod3	27548, 35263	downstream, in gene	MergedReg chr4 #37062	1
10997	11	35087819	35089298	1479	1	37.826	4.196	249.753	-3.17229	74	9	0	0	1	Kcnj6	173804	in gene	MergedReg chr11 #10997	1
13575	12	45305336	45306576	1240	1	57.308	6.158	317.241	-3.2182	105	11	0	1	1	LOC102554374	-4403	upstream	MergedReg chr12 #13575	1
41763	5	156208691	156209767	1076	1	38.206	4.034	183.525	-3.24352	81	7	0	1	1	Ece1	-6240	upstream	MergedReg chr5 #41763	1
36780	4	84608038	84608861	823	1	55.08	5.8	202.37	-3.2474	88	14	0	0	1	Wipf3	11561	in gene	MergedReg chr4 #36780	1
54249	9	115861040	115861677	637	1	42.45	4.45	120.717	-3.25389	53	7	0	1	1	Lrrc30	-7315	upstream	MergedReg chr9 #54249	1
32989	3	59062052	59062829	777	1	42	4.375	145.688	-3.26303	73	8	0	0	1	Zak	99558	in gene	MergedReg chr3 #32989	1
6159	1	277156814	277158564	1750	1	45.745	4.673	357.383	-3.29119	81	10	0	0	1	Nrap	23712	in gene	MergedReg chr1 #6159	1
6304	10	1050251	1051417	1166	1	37.944	3.853	197.512	-3.29982	65	8	0	0	1	LOC102555240	31897	downstream	MergedReg chr10 #6304	1
17904	15	8936629	8937931	1302	1	40.463	4.05	235.191	-3.32061	70	12	0	0	1	Thrb	302535	in gene	MergedReg chr15 #17904	1
29340	2	219849692	219851499	1807	1	37.439	3.673	302.019	-3.34951	68	7	0	1	1	Agl	-7494	upstream	MergedReg chr2 #29340	1
31780	3	2251223	2251904	681	1	47.273	4.5	143.718	-3.39302	75	7	0	0	1	Pnpla7	68675	in gene	MergedReg chr3 #31780	1
11293	11	61385582	61387218	1636	1	60.98	5.804	445.372	-3.39322	124	13	0	0	1	Sidt1	65927	in gene	MergedReg chr11 #11293	1
6458	10	10612093	10614265	2172	1	50.779	4.803	492.375	-3.40222	117	10	0	0	1	Sec14l5	16753	in gene	MergedReg chr10 #6458	1
53793	9	97129564	97130444	880	1	39.5	3.536	155.179	-3.48166	53	7	0	0	1	Asb18	21828	in gene	MergedReg chr9 #53793	1
17975	15	12441341	12442039	698	1	36.955	3.273	115.154	-3.49708	49	5	0	0	1	Atxn7	127960	in gene	MergedReg chr15 #17975	1
2125	1	102430796	102432574	1778	1	55.782	4.8	442.77	-3.53869	106	10	0	0	1	Kcnc1	17060	in gene	MergedReg chr1 #2125	1
52355	9	17647738	17653121	5383	1	104.627	8.84	2514.32	-3.56507	283	19	0	1	1	LOC102550363	-6157	upstream	MergedReg chr9 #52355	1

## Sheet: Enriched H3K27ac  Sites
Merged Region	Chromosome	Start	End	Length	IntervalCount	1_Control_H3K27Ac_rn6::1 Avg Value	2_Denervated_H3K27Ac_rn6::1 Avg Value	MaxTags	Log2Ratio Denerv/Control	1_Control_H3K27Ac_rn6::1 Peak Value	2_Denervated_H3K27Ac_rn6::1 Peak Value	CGIslandCount	PromoterCount	GeneCount	Gene List	Dist to Start	Position	UCSC Link	1_Control_H3K27Ac_rn6::1 Present	2_Denervated_H3K27Ac_rn6::1 Present
7049	10	29579776	29582238	2462	1	1.954	70.377	773.519	5.1706	5	116	1	0	0				MergedReg chr10 #7049	0	1
22711	17	70722357	70723094	737	1	1.55	44.478	146.341	4.84275	3	70	0	0	1	Pfkfb3	89924	downstream	MergedReg chr17 #22711	0	1
24464	18	74371467	74372090	623	1	1.5	40.263	111.981	4.74642	4	55	0	0	0				MergedReg chr18 #24464	0	1
597	1	39803921	39805399	1478	1	1.333	32.652	215.445	4.61442	2	56	0	1	1	Ppp1r14c	-6654	upstream	MergedReg chr1 #597	0	1
40945	5	140643474	140644185	711	1	1.952	47.182	149.761	4.59521	4	79	0	1	2	Mfsd2a, LOC100909490	13916, -6772	in gene, upstream	MergedReg chr5 #40945	0	1
51768	8	128163400	128164551	1151	1	2.917	67.722	347.982	4.53707	5	128	0	0	1	Scn5a	102664	downstream	MergedReg chr8 #51768	0	1
52576	9	30773498	30775295	1797	1	2.275	51.554	413.583	4.50215	4	110	0	0	1	Col19a1	91057	in gene	MergedReg chr9 #52576	0	1
49266	8	28626859	28627735	876	1	1.2	27.148	106.168	4.49974	2	43	0	0	0				MergedReg chr8 #49266	0	1
44071	6	91723043	91724250	1207	1	2.857	60.838	327.819	4.4124	6	112	0	0	0				MergedReg chr6 #44071	0	1
17297	14	86765615	86767385	1770	1	2.262	47.782	377.563	4.4008	4	114	0	0	1	LOC103693157	7784	downstream	MergedReg chr14 #17297	0	1
46506	7	49719031	49720083	1052	1	1.536	32.03	150.427	4.38217	3	60	0	0	1	Myf5	13207	downstream	MergedReg chr7 #46506	0	1
36924	4	97860380	97862024	1644	1	2.404	48.577	356.52	4.33676	5	88	0	0	0				MergedReg chr4 #36924	0	1
7508	10	45751081	45752723	1642	1	1.63	32.686	239.6	4.32573	3	56	0	1	3	LOC102546363, LOC103693339, Snap47	20565, -7949, 46850	downstream, upstream, downstream	MergedReg chr10 #7508	0	1
10893	11	33152746	33155461	2715	1	2.373	46.682	565.811	4.29808	7	101	0	0	0				MergedReg chr11 #10893	0	1
43965	6	75130739	75132394	1655	1	1.921	37.654	278.203	4.29287	5	66	0	0	0				MergedReg chr6 #43965	0	1
24820	19	16213009	16214331	1322	1	1.95	37.829	223.259	4.27795	4	62	0	0	0				MergedReg chr19 #24820	0	1
7051	10	29587088	29587951	863	1	2.304	44.259	170.516	4.26376	4	67	0	0	0				MergedReg chr10 #7051	0	1
46715	7	62187775	62188616	841	1	1.926	36.37	136.55	4.23907	4	56	0	0	0				MergedReg chr7 #46715	0	1
49781	8	54258703	54260199	1496	1	2.459	46.128	308.069	4.2295	8	114	0	0	0				MergedReg chr8 #49781	0	1
7041	10	29536172	29536915	743	1	3.652	67.783	224.834	4.21416	7	124	0	0	0				MergedReg chr10 #7041	0	1
15324	13	95795525	95796646	1121	1	2.057	38.114	190.74	4.21171	4	63	0	0	0				MergedReg chr13 #15324	0	1
36655	4	78691637	78692431	794	1	2.217	40.6	143.912	4.1948	3	70	0	2	2	LOC102546557, Gpnmb	416, -2413	in gene, upstream	MergedReg chr4 #36655	0	1
15503	13	101319288	101320733	1445	1	2.667	48.822	314.945	4.19424	7	116	0	0	0				MergedReg chr13 #15503	0	1
7048	10	29578847	29579670	823	1	2.364	43.115	158.409	4.18889	5	67	0	0	0				MergedReg chr10 #7048	0	1
44696	6	107611270	107612190	920	1	2.893	52.036	213.719	4.16887	6	70	0	0	1	Dnal1	14945	in gene	MergedReg chr6 #44696	0	1
7042	10	29542958	29544834	1876	1	2.213	39.644	332.019	4.16303	5	71	0	0	0				MergedReg chr10 #7042	0	1
14431	13	52839223	52840046	823	1	1.826	32.538	119.548	4.15537	4	54	0	0	0				MergedReg chr13 #14431	0	1
26794	2	34594153	34594814	661	1	3	53.3	157.283	4.1511	5	78	0	0	1	Adamts6	220349	downstream	MergedReg chr2 #26794	0	1
44695	6	107609584	107610948	1364	1	2.781	47.953	292	4.10795	6	104	0	0	1	Dnal1	13481	in gene	MergedReg chr6 #44695	0	1
43170	6	24213638	24214265	627	1	2.368	40.737	114.027	4.1046	4	62	0	0	0				MergedReg chr6 #43170	0	1
31669	20	47628681	47629494	813	1	1.85	31.28	113.53	4.07964	4	65	0	0	1	Scml4	32556	in gene	MergedReg chr20 #31669	0	1
12001	11	82615716	82616842	1126	1	3.5	58.943	296.294	4.07389	6	88	0	0	1	Igf2bp2	150208	in gene	MergedReg chr11 #12001	0	1
23572	18	32867659	32868095	436	1	3.25	54.692	106.454	4.07282	5	82	0	0	0				MergedReg chr18 #23572	0	1
10911	11	33731953	33733234	1281	1	2.237	36.9	211.022	4.04398	4	63	0	0	0				MergedReg chr11 #10911	0	1
11457	11	66192897	66193564	667	1	2.5	41	122.085	4.03562	6	57	0	0	0				MergedReg chr11 #11457	0	1
16074	14	7159629	7160481	852	1	1.957	31.667	120.448	4.01626	5	48	0	0	1	Klhl8	-9460	upstream	MergedReg chr14 #16074	0	1
51769	8	128164716	128166205	1489	1	3.935	63.565	422.537	4.0138	8	115	0	0	1	Scn5a	101179	downstream	MergedReg chr8 #51769	0	1
30183	20	4565530	4566432	902	1	2.917	46.965	189.118	4.00903	5	90	0	2	4	C2, LOC102553878, Zbtb12, Ehmt2	-4829, 6809, -6119, -10081	upstream, downstream, upstream, upstream	MergedReg chr20 #30183	0	1
32563	3	22995751	22996306	555	1	2.824	45.235	112.078	4.00163	5	64	0	0	1	Nr5a1	24413	downstream	MergedReg chr3 #32563	0	1
14429	13	52826304	52828857	2553	1	2.97	47.45	540.803	3.99787	8	90	0	1	1	Igfn1	-6579	upstream	MergedReg chr13 #14429	0	1
419	1	24296081	24297597	1516	1	2.933	46.787	316.648	3.99566	7	78	0	0	1	Sgk1	5470	in gene	MergedReg chr1 #419	0	1
42161	5	164934933	164935922	989	1	1.8	28.516	125.903	3.9857	3	47	0	1	2	Draxin, Mad2l2	7561, -7776	in gene, upstream	MergedReg chr5 #42161	0	1
48767	7	143635282	143635980	698	1	3.136	49.591	154.529	3.98308	5	75	0	0	1	Krt18	6176	downstream	MergedReg chr7 #48767	0	1
32562	3	22988956	22990575	1619	1	6.627	100.647	727.444	3.9248	18	179	0	0	1	Nr5a1	30676	downstream	MergedReg chr3 #32562	0	1
18545	15	42299168	42300372	1204	1	2.73	41.237	221.649	3.91697	6	76	0	0	0				MergedReg chr15 #18545	0	1
33031	3	60454960	60457494	2534	1	3.148	47.266	534.697	3.9083	7	91	0	0	1	Chrna1	4497	in gene	MergedReg chr3 #33031	0	1
598	1	39807138	39808134	996	1	1.909	28.581	127.083	3.90417	4	48	0	1	1	Ppp1r14c	-3678	upstream	MergedReg chr1 #598	0	1
28548	2	188866803	188868464	1661	1	1.929	28.692	212.756	3.89472	5	48	0	0	1	Kcnn3	23529	in gene	MergedReg chr2 #28548	0	1
21224	17	4643433	4644557	1124	1	2.238	32.743	164.3	3.8709	4	48	0	0	0				MergedReg chr17 #21224	0	1
23889	18	56577944	56579653	1709	1	3.02	44.13	336.688	3.86914	8	80	0	0	1	Pde6a	34146	in gene	MergedReg chr18 #23889	0	1
30702	20	11970161	11970875	714	1	3.045	43.955	140.107	3.85151	7	63	0	1	1	Adarb1	-1863	upstream	MergedReg chr20 #30702	0	1
50019	8	63298109	63298946	837	1	1.917	27.518	102.824	3.84345	4	39	0	0	1	RGD1562618	11686	downstream	MergedReg chr8 #50019	0	1
29561	2	231496548	231497205	657	1	3.3	47.1	138.146	3.83519	5	79	0	0	0				MergedReg chr2 #29561	0	1
40828	5	136903078	136904125	1047	1	1.767	25.031	116.998	3.82434	3	35	0	0	1	St3gal3	62041	in gene	MergedReg chr5 #40828	0	1
11458	11	66193792	66194670	878	1	5.556	78.536	307.833	3.82124	11	136	0	0	0				MergedReg chr11 #11458	0	1
51959	8	131720619	131721556	937	1	2.263	31.931	133.569	3.81865	5	45	0	1	2	LOC103690480, LOC103690478	93071, -5988	in gene, upstream	MergedReg chr8 #51959	0	1
32188	3	10612372	10613355	983	1	3.36	46.903	205.829	3.80315	7	72	0	0	1	Ncs1	-10191	upstream	MergedReg chr3 #32188	0	1
27951	2	141860764	141861747	983	1	2	27.71	121.602	3.79233	4	47	0	0	0				MergedReg chr2 #27951	0	1
23891	18	56630728	56631996	1268	1	1.828	25.282	143.114	3.78977	4	39	0	0	1	Ppargc1b	19162	in gene	MergedReg chr18 #23891	0	1
14267	13	51085769	51087275	1506	1	2.833	39.17	263.348	3.78935	10	63	0	0	1	Adora1	-9666	upstream	MergedReg chr13 #14267	0	1
7052	10	29619122	29619997	875	1	2.259	31	121.094	3.77851	4	41	0	0	0				MergedReg chr10 #7052	0	1
51777	8	128264909	128266461	1552	1	2.3	31.333	217.093	3.76798	4	49	1	1	1	Scn5a	954	in gene	MergedReg chr8 #51777	0	1
16959	14	79924458	79925156	698	1	3.19	43.273	134.842	3.76184	6	60	0	0	1	Afap1	110291	in gene	MergedReg chr14 #16959	0	1
51770	8	128166304	128170975	4671	1	6.288	84.877	1769.91	3.7547	18	169	0	0	1	Scn5a	98000	downstream	MergedReg chr8 #51770	0	1
37926	4	145437431	145438504	1073	1	3.226	43.529	208.512	3.75416	8	72	0	1	2	Il17rc, Creld1	10552, -1997	in gene, upstream	MergedReg chr4 #37926	0	1
34473	3	147239099	147239797	698	1	3.053	41.182	128.326	3.75371	7	61	0	0	1	Psmf1	23827	in gene	MergedReg chr3 #34473	0	1
7050	10	29582446	29584217	1771	1	6.145	82.418	651.617	3.74547	12	134	1	0	0				MergedReg chr10 #7050	0	1
39557	5	60823476	60824381	905	1	2.741	36.5	147.467	3.73512	5	52	0	0	1	Frmpd1	71556	in gene	MergedReg chr5 #39557	0	1
28557	2	188909167	188910946	1779	1	2.875	37.875	300.802	3.71961	8	64	0	0	1	Kcnn3	65952	in gene	MergedReg chr2 #28557	0	1
32651	3	35409089	35409836	747	1	2.909	38.304	127.737	3.7189	6	57	0	0	1	Lypd6b	137676	in gene	MergedReg chr3 #32651	0	1
14459	13	53598635	53599390	755	1	2.429	31.826	107.271	3.71177	5	43	0	0	0				MergedReg chr13 #14459	0	1
28990	2	204363922	204364598	676	1	2.562	33.333	100.594	3.70161	4	61	0	0	0				MergedReg chr2 #28990	0	1
28555	2	188894721	188896080	1359	1	2.054	26.691	161.933	3.69985	4	36	0	0	1	Kcnn3	51296	in gene	MergedReg chr2 #28555	0	1
51168	8	112169562	112170726	1164	1	4.8	62.189	323.161	3.69555	11	120	0	0	1	Tmem108	95450	in gene	MergedReg chr8 #51168	0	1
52663	9	41610225	41611138	913	1	2.828	36.448	148.558	3.68799	6	73	0	0	0				MergedReg chr9 #52663	0	1
21655	17	17726684	17727458	774	1	3.32	42.68	147.475	3.68431	6	70	0	0	0				MergedReg chr17 #21655	0	1
49782	8	54260465	54261174	709	1	3.045	38.864	123.011	3.67392	5	60	0	0	0				MergedReg chr8 #49782	0	1
24933	19	20359650	20360143	493	1	3.727	47.533	104.615	3.67284	6	73	0	0	1	Zfp423	212695	in gene	MergedReg chr19 #24933	0	1
39388	5	57337270	57339089	1819	1	3.245	41.211	334.655	3.66674	6	107	0	0	1	Nfx1	47241	in gene	MergedReg chr5 #39388	0	1
24742	19	10979997	10981892	1895	1	3.417	43.1	364.618	3.65689	9	99	0	0	1	Nlrc5	24007	in gene	MergedReg chr19 #24742	0	1
10887	11	33004892	33005533	641	1	3.45	43.45	124.337	3.65469	5	61	0	0	0				MergedReg chr11 #10887	0	1
49265	8	28620713	28621676	963	1	2.429	30.533	131.265	3.65193	7	45	0	0	0				MergedReg chr8 #49265	0	1
19576	16	7370359	7371190	831	1	2.36	29.385	109.013	3.63822	5	43	0	0	1	Dnah1	36235	in gene	MergedReg chr16 #19576	0	1
28044	2	148216999	148218047	1048	1	1.84	22.812	106.728	3.63202	4	31	0	0	0				MergedReg chr2 #28044	0	1
45126	6	126076071	126077339	1268	1	4.079	50.051	283.324	3.61711	6	108	0	0	1	Slc24a4	60930	in gene	MergedReg chr6 #45126	0	1
37460	4	121510683	121511272	589	1	3.684	45.105	118.602	3.61394	6	72	0	0	1	Chchd6	54242	in gene	MergedReg chr4 #37460	0	1
53719	9	94276075	94277278	1203	1	4.919	59.919	321.797	3.60658	9	127	0	1	2	Prss56, Chrnd	-2443, -9874	upstream, upstream	MergedReg chr9 #53719	0	1
4560	1	218183641	218185199	1558	1	3.489	42.49	295.533	3.60624	7	69	0	0	0				MergedReg chr1 #4560	0	1
35590	3	176519515	176520135	620	1	3.2	38.7	107.116	3.59619	6	67	0	1	2	Col20a1, LOC102546950	28505, 1622	in gene, downstream	MergedReg chr3 #35590	0	1
51771	8	128249858	128250534	676	1	6.476	77.762	234.675	3.58589	12	116	0	0	1	Scn5a	16443	in gene	MergedReg chr8 #51771	0	1
32542	3	22307912	22308563	651	1	3.35	40.05	116.395	3.57957	5	66	0	0	1	Dennd1a	193255	in gene	MergedReg chr3 #32542	0	1
48283	7	128386937	128388321	1384	1	2.436	29.046	179.463	3.57575	5	53	0	0	0				MergedReg chr7 #48283	0	1
3377	1	174341062	174342071	1009	1	2.417	28.806	129.756	3.57508	6	41	0	0	3	Akip1, LOC499240, Ascl3	10936, 8915, 14024	downstream, in gene, downstream	MergedReg chr1 #3377	0	1
28543	2	188862717	188863437	720	1	2.81	33.435	107.47	3.57272	6	42	0	0	1	Kcnn3	18973	in gene	MergedReg chr2 #28543	0	1
25871	19	53713811	53716121	2310	1	3.385	40.236	414.934	3.57126	8	62	0	0	1	RGD1304884	-8856	upstream	MergedReg chr19 #25871	0	1
34060	3	120981851	120982448	597	1	3.895	46.158	123.019	3.56689	6	74	0	0	0				MergedReg chr3 #34060	0	1
24745	19	10992335	10993498	1163	1	5.139	60.833	315.843	3.56529	11	114	0	0	1	Nlrc5	12035	in gene	MergedReg chr19 #24745	0	1
1425	1	80866485	80867847	1362	1	3.535	41.744	253.818	3.56179	9	64	0	1	1	Igsf23	-1775	upstream	MergedReg chr1 #1425	0	1
36667	4	79356988	79358124	1136	1	4.912	57.556	291.891	3.55058	10	106	0	1	1	RGD1564712	-7651	upstream	MergedReg chr4 #36667	0	1
11634	11	71540182	71540917	735	1	5	58.435	191.74	3.54683	9	111	0	0	2	Slc51a, Pcyt1a	7762, 51486	in gene, downstream	MergedReg chr11 #11634	0	1
19478	16	2802412	2804003	1591	1	4.578	53.46	379.709	3.54567	9	91	0	0	1	Arhgef3	59401	in gene	MergedReg chr16 #19478	0	1
35737	4	7301775	7303193	1418	1	3.659	42.568	269.471	3.54025	6	76	0	0	2	Asic3, Abcb8	-9567, 9373	upstream, in gene	MergedReg chr4 #35737	0	1
2322	1	127484353	127485632	1279	1	3.676	42.5	242.667	3.53125	8	62	0	1	1	LOC102549748	-3330	upstream	MergedReg chr1 #2322	0	1
29798	2	244376991	244377611	620	1	4.389	50.6	140.054	3.52717	6	80	0	1	1	Rap1gds1	-6318	upstream	MergedReg chr2 #29798	0	1
7686	10	48451067	48451592	525	1	4.882	56.235	131.801	3.52592	8	88	0	0	1	Specc1	211037	in gene	MergedReg chr10 #7686	0	1
34474	3	147240028	147240919	891	1	3.96	45.607	181.41	3.52568	9	81	0	0	1	Psmf1	22802	in gene	MergedReg chr3 #34474	0	1
33554	3	94633787	94635736	1949	1	5.361	61.328	533.608	3.51597	12	135	0	0	1	Tcp11l1	22706	in gene	MergedReg chr3 #33554	0	1
51772	8	128250773	128251550	777	1	4.542	51.958	180.229	3.51595	8	69	0	0	1	Scn5a	15478	in gene	MergedReg chr8 #51772	0	1
25963	19	54984723	54985553	830	1	2.4	27.308	101.186	3.50822	6	39	0	0	0				MergedReg chr19 #25963	0	1
23309	18	28101925	28103463	1538	1	3.417	38.708	265.772	3.50183	7	82	0	0	1	Sil1	199169	in gene	MergedReg chr18 #23309	0	1
31291	20	31560848	31562450	1602	1	3.383	38.26	273.627	3.49946	6	58	0	0	1	Col13a1	36707	in gene	MergedReg chr20 #31291	0	1
53992	9	99367783	99368649	866	1	3	33.889	131.017	3.49778	5	49	0	1	1	RGD1564730	-2929	upstream	MergedReg chr9 #53992	0	1
9865	10	97613275	97613808	533	1	3.75	42.235	100.497	3.49348	8	72	0	0	0				MergedReg chr10 #9865	0	1
5137	1	238913655	238916379	2724	1	3.971	44.718	543.803	3.49328	10	106	0	0	0				MergedReg chr1 #5137	0	1
12383	12	9815095	9816467	1372	1	4.757	53.209	325.905	3.48355	11	130	0	0	0				MergedReg chr12 #12383	0	1
36925	4	97879010	97881209	2199	2	7.235	80.677	792.003	3.47909	22	144	0	0	0				MergedReg chr4 #36925	1	1
34090	3	122056486	122060315	3829	1	4.724	52.647	899.935	3.47827	16	144	0	1	3	RGD1566226, LOC102546597, LOC103691885	-768, 11348, -11521	upstream, downstream, upstream	MergedReg chr3 #34090	0	1
18288	15	33175035	33175925	890	1	4.214	46.786	185.891	3.47281	6	76	0	0	3	Prmt5, Trnar-acg, Haus4	-9587, 9254, 18090	upstream, downstream, downstream	MergedReg chr15 #18288	0	1
30836	20	18623531	18624385	854	1	4.852	53.259	203.05	3.45637	7	81	0	0	0				MergedReg chr20 #30836	0	1
24192	18	63114631	63116741	2110	1	6.475	70.939	668.22	3.45363	23	114	0	0	1	Cidea	32825	downstream	MergedReg chr18 #24192	0	1
48280	7	127179074	127179713	639	1	5.75	62.95	179.576	3.45257	10	94	0	0	1	Tbc1d22a	99238	in gene	MergedReg chr7 #48280	0	1
819	1	49550333	49551191	858	1	2.593	28.259	108.242	3.44602	5	50	0	0	1	Park2	519236	in gene	MergedReg chr1 #819	0	1
11408	11	64912913	64914102	1189	1	5.027	54.649	290.079	3.44243	11	111	0	0	2	Pla1a, Popdc2	31482, 41187	in gene, in gene	MergedReg chr11 #11408	0	1
37916	4	145340757	145342468	1711	1	3.491	37.519	286.585	3.42591	10	79	0	1	2	Arpc4, Ttll3	11155, -542	downstream, upstream	MergedReg chr4 #37916	0	1
54633	X	43643772	43645151	1379	1	2.651	28.419	174.954	3.42225	6	42	0	0	0				MergedReg chrX #54633	0	1
22215	17	42144281	42145549	1268	1	2.444	26.15	148.028	3.41949	5	38	0	0	1	Aldh5a1	12830	in gene	MergedReg chr17 #22215	0	1
42160	5	164932898	164934020	1122	1	2.452	26.114	130.803	3.41279	6	36	0	0	2	Draxin, Mad2l2	9529, -9744	in gene, upstream	MergedReg chr5 #42160	0	1
12391	12	10147153	10147809	656	1	3.8	40.238	117.84	3.40449	8	67	0	0	0				MergedReg chr12 #12391	0	1
44337	6	99381610	99382464	854	1	3.148	33.296	126.941	3.40284	8	60	0	0	1	Zbtb25	18728	in gene	MergedReg chr6 #44337	0	1
35224	3	164033728	164034274	546	1	8.389	88.556	215.855	3.40002	17	148	0	0	1	B4galt5	21560	downstream	MergedReg chr3 #35224	0	1
23680	18	48180596	48181212	616	1	4.474	46.895	128.961	3.3898	7	77	0	0	1	Snx2	48516	downstream	MergedReg chr18 #23680	0	1
25271	19	33534980	33535778	798	1	3.15	32.76	116.707	3.37851	7	53	0	0	1	LOC103694319	10026	downstream	MergedReg chr19 #25271	0	1
7043	10	29549278	29550755	1477	1	4.674	48.575	320.291	3.37748	9	91	0	0	0				MergedReg chr10 #7043	0	1
35244	3	164134035	164135090	1055	1	3.032	31.454	148.143	3.3749	5	44	0	0	0				MergedReg chr3 #35244	0	1
51165	8	112042899	112043840	941	1	3.333	34.567	145.212	3.3745	6	48	0	0	1	Tmem108	222225	in gene	MergedReg chr8 #51165	0	1
35289	3	164464997	164466646	1649	1	4.196	43.255	318.426	3.36578	10	68	0	0	0				MergedReg chr3 #35289	0	1
19686	16	9595115	9596840	1725	1	4.591	47.259	363.936	3.36371	12	74	1	0	1	Arhgap22	139277	in gene	MergedReg chr16 #19686	0	1
49307	8	32992178	32993424	1246	1	2.857	29.359	163.309	3.36123	6	42	0	0	1	Barx2	25444	in gene	MergedReg chr8 #49307	0	1
35086	3	162380852	162382180	1328	1	4.711	48.167	285.562	3.35394	7	89	0	0	1	Eya2	96237	in gene	MergedReg chr3 #35086	0	1
30774	20	14140749	14142325	1576	1	8.694	88.837	625.032	3.35307	22	146	0	0	0				MergedReg chr20 #30774	0	1
34137	3	123457490	123459344	1854	1	4.094	41.793	345.912	3.35168	9	66	0	0	1	Atrn	24008	in gene	MergedReg chr3 #34137	0	1
44441	6	102695240	102696572	1332	1	3.585	36.585	217.55	3.35121	7	57	0	0	2	Rad51b, LOC102546422	221898, 12640	in gene, downstream	MergedReg chr6 #44441	0	1
7040	10	29535139	29535986	847	1	5.72	57.846	218.73	3.33813	15	118	0	0	0				MergedReg chr10 #7040	0	1
21183	17	1895717	1896544	827	1	2.913	29.423	108.629	3.33637	7	52	0	0	0				MergedReg chr17 #21183	0	1
16076	14	7165425	7166621	1196	1	2.216	22.351	119.338	3.33431	6	38	0	1	1	Klhl8	-3492	upstream	MergedReg chr14 #16076	0	1
28545	2	188864093	188865001	908	1	2.793	27.965	113.358	3.32373	5	39	0	0	1	Kcnn3	20443	in gene	MergedReg chr2 #28545	0	1
27089	2	53151158	53151863	705	1	3.5	35	110.156	3.32193	7	50	0	0	2	LOC103691472, Ghr	25306, 262444	downstream, in gene	MergedReg chr2 #27089	0	1
51992	8	132367791	132368989	1198	1	5.114	50.973	272.615	3.31721	10	96	0	0	0				MergedReg chr8 #51992	0	1
51739	8	127539563	127540428	865	1	4.074	40.556	156.611	3.3154	7	61	0	0	2	Ctdspl, Itga9	474703, 269066	in gene, in gene	MergedReg chr8 #51739	0	1
44744	6	108637611	108638460	849	1	2.654	26.308	99.712	3.30926	4	37	0	0	1	Arel1	33081	in gene	MergedReg chr6 #44744	0	1
34130	3	123319780	123321674	1894	1	3.661	36.288	306.828	3.30918	8	63	0	0	1	RGD1565616	55728	in gene	MergedReg chr3 #34130	0	1
10251	10	106225441	106226776	1335	1	3.951	38.829	231.414	3.29684	9	74	0	0	1	Sept9	17800	in gene	MergedReg chr10 #10251	0	1
30639	20	11050602	11051668	1066	1	3.364	33.03	157.187	3.29553	7	47	0	1	2	LOC103694400, Agpat3	-7883, -9512	upstream, upstream	MergedReg chr20 #30639	0	1
37687	4	129776199	129777642	1443	1	4.356	42.556	274.144	3.28829	7	62	0	0	1	Frmd4b	69604	in gene	MergedReg chr4 #37687	0	1
19424	16	1986034	1987422	1388	1	3.975	38.791	240.366	3.2867	10	55	0	0	2	Ppif, Zcchc24	7537, 61564	downstream, downstream	MergedReg chr16 #19424	0	1
27063	2	49690891	49692602	1711	1	3	29.264	223.53	3.28609	7	55	0	0	1	Emb	8983	in gene	MergedReg chr2 #27063	0	1
38422	4	160563760	160565801	2041	1	8.068	78.531	715.544	3.28298	18	141	0	0	1	Tspan9	160268	in gene	MergedReg chr4 #38422	0	1
51161	8	111990972	111991694	722	1	4	38.913	125.425	3.28218	10	63	0	0	1	Tmem108	274261	in gene	MergedReg chr8 #51161	0	1
52370	9	17769549	17770200	651	1	5	48.4	140.662	3.27501	10	64	0	0	0				MergedReg chr9 #52370	0	1
35203	3	163888830	163890422	1592	1	3.354	32.42	230.414	3.27293	6	51	0	0	1	Kcnb1	45984	in gene	MergedReg chr3 #35203	0	1
46505	7	49716650	49718186	1536	1	2.511	24.208	165.998	3.26915	6	45	0	0	0				MergedReg chr7 #46505	0	1
50664	8	81820702	81821759	1057	1	2.621	25.151	118.681	3.26243	5	34	0	0	0				MergedReg chr8 #50664	0	1
36926	4	97881397	97883549	2152	1	5.767	55.209	530.401	3.25901	13	129	0	0	0				MergedReg chr4 #36926	0	1
15502	13	101312122	101314111	1989	1	5.2	49.726	441.54	3.25742	10	80	0	0	1	Susd4	131452	downstream	MergedReg chr13 #15502	0	1
11636	11	71542675	71543465	790	1	3.68	35.12	123.861	3.25452	7	55	0	0	2	Slc51a, Pcyt1a	10283, 48965	in gene, downstream	MergedReg chr11 #11636	0	1
16082	14	7191057	7191855	798	1	3.714	35.44	126.255	3.25433	6	56	0	0	1	Klhl8	21941	in gene	MergedReg chr14 #16082	0	1
36606	4	78142048	78142855	807	1	5.538	52.769	190.11	3.25225	8	96	0	0	2	Sspo, Zfp862	64342, 6265	downstream, in gene	MergedReg chr4 #36606	0	1
238	1	15349913	15350895	982	1	3.516	33.452	146.651	3.25009	6	49	0	0	1	Pex7	24298	in gene	MergedReg chr1 #238	0	1
25269	19	33521875	33524045	2170	1	5.147	48.882	473.544	3.2475	14	79	0	0	0				MergedReg chr19 #25269	0	1
19702	16	10801637	10802448	811	1	3	28.48	103.113	3.24691	5	45	0	1	1	Bmpr1a	470	in gene	MergedReg chr16 #19702	0	1
24985	19	21343435	21345585	2150	1	5.531	52.492	503.829	3.24649	14	114	0	0	1	LOC102547741	14197	downstream	MergedReg chr19 #24985	0	1
14064	13	45526562	45527380	818	1	3.053	28.8	105.171	3.23777	6	52	0	0	0				MergedReg chr13 #14064	0	1
48049	7	122648603	122649669	1066	1	3.118	29.353	139.689	3.23482	7	58	0	1	2	Xpnpep3, Dnajb7	12884, -5082	in gene, upstream	MergedReg chr7 #48049	0	1
17862	15	7886121	7887932	1811	1	6.8	63.857	516.272	3.23124	21	118	0	0	2	Ube2e2, Rpl36a-ps4	485533, 9324	in gene, downstream	MergedReg chr15 #17862	0	1
37555	4	123753285	123753867	582	1	4.444	41.333	107.392	3.21736	7	56	0	1	1	Ccdc174	-7130	upstream	MergedReg chr4 #37555	0	1
50050	8	64331204	64332483	1279	1	3.3	30.4	173.579	3.20353	6	47	0	0	1	Hexa	6408	in gene	MergedReg chr8 #50050	0	1
15504	13	101321811	101322963	1152	1	2.909	26.722	137.427	3.19943	8	46	0	0	0				MergedReg chr13 #15504	0	1
29562	2	231497300	231498542	1242	1	5.649	51.615	286.187	3.19172	15	130	0	0	0				MergedReg chr2 #29562	0	1
47362	7	103138929	103140698	1769	1	7.018	64.091	506.147	3.19099	16	168	0	0	0				MergedReg chr7 #47362	0	1
33439	3	82872564	82874629	2065	1	5.081	46.369	427.464	3.18998	10	103	0	0	1	Alkbh3	33060	downstream	MergedReg chr3 #33439	0	1
47989	7	121787529	121788883	1354	1	5.135	46.833	283.089	3.18909	11	100	0	2	2	Enthd1, Grap2	-4015, -3124	upstream, upstream	MergedReg chr7 #47989	0	1
34059	3	120981169	120981731	562	1	5.944	54.167	135.901	3.18791	10	94	0	0	0				MergedReg chr3 #34059	0	1
50609	8	78901995	78903644	1649	1	4.265	38.784	285.513	3.18484	8	93	0	0	1	Zfp280d	44258	in gene	MergedReg chr8 #50609	0	1
31292	20	31584584	31586359	1775	1	5.964	53.836	426.602	3.17422	13	106	0	0	1	Col13a1	12885	in gene	MergedReg chr20 #31292	0	1
4839	1	222379977	222382521	2544	1	6.747	60.785	690.344	3.1714	17	114	0	0	1	Macrod1	70330	in gene	MergedReg chr1 #4839	0	1
47208	7	98132787	98134275	1488	1	4.5	40.447	268.684	3.16804	9	61	0	1	1	LOC102549374	-1644	upstream	MergedReg chr7 #47208	0	1
23306	18	28051791	28053717	1926	1	5.85	52.517	451.552	3.16628	17	116	0	0	1	Ctnna1	129182	in gene	MergedReg chr18 #23306	0	1
23890	18	56604607	56605966	1359	1	3.816	34.233	207.69	3.16525	8	66	0	0	1	Pde6a	60634	in gene	MergedReg chr18 #23890	0	1
32520	3	15577822	15578580	758	1	3.875	34.625	117.169	3.15955	6	64	0	0	1	Ptgs1	17516	in gene	MergedReg chr3 #32520	0	1
8609	10	72218172	72219134	962	1	3.333	29.7	127.551	3.15557	8	44	0	0	2	Myo19, Znhit3	20178, 17276	in gene, downstream	MergedReg chr10 #8609	0	1
23575	18	32892346	32893595	1249	1	5.513	48.974	273.074	3.15111	13	86	0	0	0				MergedReg chr18 #23575	0	1
11406	11	64903309	64905936	2627	1	4.236	37.598	440.937	3.14988	9	74	0	0	2	Pla1a, Popdc2	22597, 50072	in gene, downstream	MergedReg chr11 #11406	0	1
39721	5	70598304	70599314	1010	1	4.438	39.344	177.399	3.14816	9	58	0	0	1	Tal2	5938	in gene	MergedReg chr5 #39721	0	1
35589	3	176518316	176519394	1078	1	3.735	32.971	158.673	3.14202	7	57	0	1	2	Col20a1, LOC102546950	27535, 2592	in gene, downstream	MergedReg chr3 #35589	0	1
3373	1	174253954	174254661	707	1	3.909	34.5	108.891	3.14172	6	65	0	0	1	St5	36229	in gene	MergedReg chr1 #3373	0	1
39904	5	76521536	76523179	1643	1	4.827	42.481	311.591	3.13762	11	75	0	0	1	Susd1	114124	in gene	MergedReg chr5 #39904	0	1
13201	12	37982010	37983969	1959	1	4.66	40.968	358.287	3.1361	9	71	0	2	2	LOC102552690, Vps37b	1731, -1801	in gene, upstream	MergedReg chr12 #13201	0	1
37505	4	123243486	123245056	1570	1	3.196	28.06	196.671	3.13418	6	40	0	0	0				MergedReg chr4 #37505	0	1
29460	2	226582335	226583395	1060	1	3.353	29.412	139.182	3.13288	5	50	0	0	1	Bcar3	19815	in gene	MergedReg chr2 #29460	0	1
7053	10	29623147	29623758	611	1	5.4	47.316	129.063	3.1313	9	67	0	0	0				MergedReg chr10 #7053	0	1
31996	3	7104527	7105853	1326	1	5.317	46.585	275.767	3.13118	9	69	0	0	1	Ralgds	15056	in gene	MergedReg chr3 #31996	0	1
39352	5	56431159	56433223	2064	1	5	43.692	402.591	3.12737	14	100	0	0	1	Aco1	7115	in gene	MergedReg chr5 #39352	0	1
52774	9	43925767	43927178	1411	1	6.273	54.727	344.731	3.12503	12	102	0	0	1	Inpp4a	36585	in gene	MergedReg chr9 #52774	0	1
40806	5	136664340	136667445	3105	1	9.031	78.701	1090.92	3.12342	18	156	0	1	1	Slc6a9	-3782	upstream	MergedReg chr5 #40806	0	1
26941	2	44194838	44196312	1474	1	5.087	44.283	291.398	3.12187	10	79	0	0	1	Ankrd55	99515	in gene	MergedReg chr2 #26941	0	1
34834	3	154844784	154846496	1712	1	4.111	35.741	273.163	3.12002	10	73	0	0	1	LOC100911534	5530	in gene	MergedReg chr3 #34834	0	1
16958	14	79923659	79924359	700	1	6.591	57.273	178.978	3.11929	16	100	0	0	1	Afap1	111089	in gene	MergedReg chr14 #16958	0	1
52573	9	30633743	30635601	1858	1	8.426	73.155	606.795	3.11804	24	162	0	0	1	Col19a1	230781	in gene	MergedReg chr9 #52573	0	1
19013	15	61447072	61447645	573	1	5.222	45.333	115.963	3.11789	9	68	0	0	1	Vwa8	282574	in gene	MergedReg chr15 #19013	0	1
35200	3	163873710	163875595	1885	1	9.07	78.661	661.946	3.11647	18	152	0	0	1	Kcnb1	60958	in gene	MergedReg chr3 #35200	0	1
10221	10	106025088	106025898	810	1	5.885	51	184.42	3.11538	9	86	0	0	1	LOC100912002	3787	downstream	MergedReg chr10 #10221	0	1
25874	19	53727659	53728340	681	1	6.143	52.857	160.695	3.10508	12	74	0	0	1	RGD1304884	4177	in gene	MergedReg chr19 #25874	0	1
39792	5	72648363	72649478	1115	1	4.588	39.4	196.121	3.10226	8	79	0	0	0				MergedReg chr5 #39792	0	1
53767	9	96636306	96637275	969	1	5.133	44.033	190.482	3.10071	10	81	0	0	0				MergedReg chr9 #53767	0	1
8617	10	72481876	72482843	967	1	2.933	25.1	108.356	3.09724	6	56	0	2	2	LOC103693407, RGD1310166	636, -3793	in gene, upstream	MergedReg chr10 #8617	0	1
39898	5	76435188	76435994	806	1	4.087	34.8	125.218	3.08997	7	45	0	0	1	LOC102551074	3868	in gene	MergedReg chr5 #39898	0	1
44238	6	96336475	96337772	1297	1	4.366	37.171	215.227	3.08979	9	65	0	1	1	LOC102550345	-2864	upstream	MergedReg chr6 #44238	0	1
4565	1	218252745	218253748	1003	1	4.87	41.452	185.609	3.08945	8	62	0	0	0				MergedReg chr1 #4565	0	1
47209	7	98138914	98140783	1869	1	5.224	44.414	370.579	3.08779	10	78	0	1	1	LOC102549374	-7961	upstream	MergedReg chr7 #47209	0	1
39175	5	25648448	25650012	1564	1	3.622	30.612	213.737	3.07924	7	46	0	0	0				MergedReg chr5 #39175	0	1
52116	9	10702089	10702615	526	1	6.188	52.25	122.694	3.07789	9	79	0	0	1	Kdm4b	31771	in gene	MergedReg chr9 #52116	0	1
4566	1	218255615	218256988	1373	1	6.372	53.628	328.711	3.07317	13	99	0	0	0				MergedReg chr1 #4566	0	1
54303	9	119392626	119394940	2314	1	6.583	55.222	570.463	3.06843	14	103	0	0	1	Myom1	39943	in gene	MergedReg chr9 #54303	0	1
34203	3	124846686	124849068	2382	2	7.08	59.187	629.39	3.06346	22	142	0	1	1	Slc23a2	-5656	upstream	MergedReg chr3 #34203	1	1
5820	1	264103636	264104478	842	1	3.577	29.885	112.336	3.0626	6	59	0	0	1	Scd4	10061	in gene	MergedReg chr1 #5820	0	1
26414	2	21820428	21822635	2207	1	4.206	35.044	345.277	3.05865	8	62	0	0	1	Msh3	110260	in gene	MergedReg chr2 #26414	0	1
35231	3	164062212	164063089	877	1	5.296	43.926	171.978	3.0521	8	72	0	1	1	B4galt5	-7089	upstream	MergedReg chr3 #35231	0	1
43648	6	43878985	43880095	1110	1	2.667	22.118	109.603	3.05193	7	28	0	1	1	Rrm2	-5087	upstream	MergedReg chr6 #43648	0	1
449	1	24639614	24640841	1227	1	3.968	32.897	180.199	3.05147	9	49	0	0	0				MergedReg chr1 #449	0	1
20971	16	83371215	83372748	1533	1	4.521	37.479	256.497	3.05137	9	67	0	0	1	Rab20	13865	in gene	MergedReg chr16 #20971	0	1
50781	8	85874422	85875427	1005	1	3.281	27.188	121.982	3.05076	6	40	0	1	1	LOC102549445	-5272	upstream	MergedReg chr8 #50781	0	1
44239	6	96339000	96339845	845	1	5.808	47.852	180.513	3.04247	11	76	0	1	1	LOC102550345	-565	upstream	MergedReg chr6 #44239	0	1
40426	5	121963328	121964044	716	1	4.826	39.739	127.023	3.04166	8	72	0	0	1	Pde4b	204450	in gene	MergedReg chr5 #40426	0	1
29887	2	250692291	250692844	553	1	4.938	40.588	100.202	3.03905	9	50	0	0	0				MergedReg chr2 #29887	0	1
45507	6	137832300	137833060	760	1	4.167	34.208	116.063	3.03725	9	45	0	0	0				MergedReg chr6 #45507	0	1
50464	8	72903311	72904772	1461	1	6.87	56.348	367.52	3.03598	13	107	0	0	0				MergedReg chr8 #50464	0	1
51948	8	130922731	130923658	927	1	3.31	26.862	111.166	3.02066	5	39	0	0	1	Ano10	10321	in gene	MergedReg chr8 #51948	0	1
33594	3	101338791	101340066	1275	1	3.706	30.05	171.044	3.01943	8	49	0	0	0				MergedReg chr3 #33594	0	1
19749	16	17532515	17534335	1820	1	7.913	63.875	518.984	3.01295	17	111	0	1	1	Tspan14	-5430	upstream	MergedReg chr16 #19749	0	1
9448	10	89362971	89363669	698	1	4.182	33.727	105.096	3.01164	7	51	0	0	3	Rpl27, Ifi35, Vat1	10456, 4944, 11196	downstream, in gene, downstream	MergedReg chr10 #9448	0	1
43112	6	21955223	21956843	1620	1	6.082	49.02	354.52	3.01075	10	78	0	0	1	Birc6	136451	in gene	MergedReg chr6 #43112	0	1
47341	7	102742573	102743822	1249	1	4.75	38.282	213.456	3.01067	11	70	0	0	1	LOC100910797	94807	in gene	MergedReg chr7 #47341	0	1
37553	4	123749452	123750112	660	1	5.333	42.905	126.417	3.00813	8	57	0	0	1	LOC102548902	45833	downstream	MergedReg chr4 #37553	0	1
3451	1	175620731	175622996	2265	1	6.141	49.394	499.453	3.00779	13	117	0	0	2	Ampd3, rnf141	36561, 35671	in gene, downstream	MergedReg chr1 #3451	0	1
54191	9	114440261	114441376	1115	1	5.886	47.257	235.23	3.00517	10	97	0	0	0				MergedReg chr9 #54191	0	1
28882	2	200109590	200110557	967	1	4.345	34.867	150.52	3.00443	10	62	0	1	1	LOC102550637	-3082	upstream	MergedReg chr2 #28882	0	1
7509	10	45753941	45754657	716	1	4.043	32.435	103.676	3.00405	6	52	0	0	3	LOC102546363, LOC103693339, Snap47	22962, -10346, 44453	downstream, upstream, downstream	MergedReg chr10 #7509	0	1
8453	10	66430013	66431037	1024	1	7.844	62.875	287.429	3.00283	16	124	0	0	1	Ksr1	51848	in gene	MergedReg chr10 #8453	0	1
40816	5	136777375	136778658	1283	1	8.537	68.268	391.017	2.99941	17	151	0	0	1	St3gal3	187626	in gene	MergedReg chr5 #40816	0	1
26917	2	43634052	43637536	3484	1	7.26	57.67	896.974	2.98978	21	165	0	0	1	LOC102554307	14917	in gene	MergedReg chr2 #26917	0	1
15608	13	104489735	104491588	1853	1	6.907	54.81	453.406	2.98831	17	124	0	0	0				MergedReg chr13 #15608	0	1
34728	3	151424543	151426301	1758	1	4.418	35.018	274.829	2.98663	13	71	0	0	1	Uqcc1	48690	in gene	MergedReg chr3 #34728	0	1
12338	12	7003534	7005413	1879	1	4.271	33.814	283.645	2.98497	7	68	0	0	0				MergedReg chr12 #12338	0	1
25965	19	54995009	54995779	770	1	6.042	47.5	163.281	2.97483	10	96	0	0	0				MergedReg chr19 #25965	0	1
32521	3	15578739	15579401	662	1	4.762	37.333	110.332	2.97081	7	55	0	0	1	Ptgs1	18385	in gene	MergedReg chr3 #32521	0	1
23072	18	5695846	5697535	1689	2	10.731	84.115	634.242	2.97058	25	204	0	0	0				MergedReg chr18 #23072	1	1
17016	14	81035321	81036202	881	1	5.357	41.929	164.908	2.96845	9	74	0	0	1	Rgs12	33756	in gene	MergedReg chr14 #17016	0	1
44435	6	102579273	102580640	1367	1	4.837	37.721	230.199	2.96318	8	67	0	0	1	Rad51b	105948	in gene	MergedReg chr6 #44435	0	1
22962	17	90503080	90504201	1121	1	4.118	32.057	160.428	2.96062	8	53	0	0	1	Lyst	18451	in gene	MergedReg chr17 #22962	0	1
8616	10	72471462	72473760	2298	2	9.174	71.319	731.657	2.95866	33	126	0	0	1	LOC103693407	10384	in gene	MergedReg chr10 #8616	1	1
25979	19	55128640	55129444	804	1	5.654	43.923	157.652	2.95763	8	68	0	0	0				MergedReg chr19 #25979	0	1
12337	12	7000842	7001790	948	1	3.862	30	126.964	2.95754	7	50	0	0	0				MergedReg chr12 #12337	0	1
33034	3	60459281	60461167	1886	2	6.857	53.254	448.38	2.95724	31	139	0	1	1	Chrna1	500	in gene	MergedReg chr3 #33034	1	1
47363	7	103222099	103223740	1641	1	8.18	63.471	464.982	2.95592	17	104	0	1	1	LOC103692928	-5494	upstream	MergedReg chr7 #47363	0	1
2386	1	129047636	129049010	1374	1	3.132	24.279	148.926	2.95455	6	35	0	0	1	Igf1r	123402	in gene	MergedReg chr1 #2386	0	1
12444	12	11537557	11537951	394	1	7.75	60	105.536	2.95269	11	92	0	0	1	Trrap	89809	downstream	MergedReg chr12 #12444	0	1
36524	4	66742616	66743065	449	1	6.643	51.214	102.657	2.94663	10	79	0	0	1	Tbxas1	118659	in gene	MergedReg chr4 #36524	0	1
28549	2	188868764	188874368	5604	2	7.341	56.432	1411.81	2.94246	39	122	0	0	1	Kcnn3	27462	in gene	MergedReg chr2 #28549	1	1
20772	16	74722162	74722601	439	1	7.286	56	109.75	2.94223	11	83	0	0	1	Vps36	21540	in gene	MergedReg chr16 #20772	0	1
40197	5	107915857	107916743	886	1	4.357	33.464	132.362	2.9412	6	46	0	0	0				MergedReg chr5 #40197	0	1
25964	19	54991011	54992139	1128	1	6.6	50.686	255.24	2.94105	10	92	0	0	0				MergedReg chr19 #25964	0	1
46681	7	60753153	60754026	873	1	4.037	30.963	120.673	2.93919	6	44	0	0	1	Mdm2	-9971	upstream	MergedReg chr7 #46681	0	1
34730	3	151433692	151434750	1058	1	3.379	25.788	121.802	2.93203	6	45	0	0	1	Uqcc1	39891	in gene	MergedReg chr3 #34730	0	1
33160	3	64162666	64163743	1077	1	6.485	49.455	237.781	2.93094	11	78	0	0	1	LOC103691834	28909	in gene	MergedReg chr3 #33160	0	1
51004	8	104668438	104669361	923	1	5.759	43.897	180.879	2.93023	12	66	0	0	1	Zbtb38	25996	in gene	MergedReg chr8 #51004	0	1
14751	13	72717387	72718532	1145	1	5.167	39.333	201.055	2.92834	11	82	0	0	1	LOC102552819	-8448	upstream	MergedReg chr13 #14751	0	1
14282	13	51159133	51160566	1433	1	9.047	68.711	439.566	2.92503	20	135	0	0	1	Ppfia4	23463	in gene	MergedReg chr13 #14282	0	1
14864	13	78691412	78692265	853	1	3.963	30	114.241	2.9203	7	48	0	0	0				MergedReg chr13 #14864	0	1
11773	11	74345342	74346184	842	1	3.593	27.185	102.186	2.91955	7	45	0	0	0				MergedReg chr11 #11773	0	1
7146	10	35698617	35699710	1093	1	4.118	31.059	151.551	2.915	10	51	0	0	3	RGD1564036, Sqstm1, LOC102555400	18476, 17153, 12810	in gene, downstream, downstream	MergedReg chr10 #7146	0	1
195	1	13364061	13366066	2005	2	8.508	64.143	574.137	2.9144	23	147	0	1	2	NEWGENE_2319083, LOC103690924	6785, -1259	in gene, upstream	MergedReg chr1 #195	1	1
4564	1	218207832	218208660	828	1	5.923	44.538	164.632	2.91064	11	82	0	0	0				MergedReg chr1 #4564	0	1
50839	8	91008942	91009388	446	1	7.643	57.429	114.345	2.90957	13	78	0	0	1	LOC102554424	19611	in gene	MergedReg chr8 #50839	0	1
9165	10	85506597	85507816	1219	1	5.514	41.368	225.123	2.90734	12	71	0	0	1	Srcin1	10465	in gene	MergedReg chr10 #9165	0	1
51015	8	104747814	104749067	1253	2	9.846	73.795	412.791	2.90591	24	142	0	0	1	Pxylp1	42199	in gene	MergedReg chr8 #51015	1	1
40689	5	129212246	129213557	1311	1	6.585	49.293	288.496	2.90413	16	85	0	0	0				MergedReg chr5 #40689	0	1
21835	17	20527029	20528126	1097	1	3.607	26.941	131.939	2.90093	7	46	0	0	0				MergedReg chr17 #21835	0	1
24486	18	75407240	75408135	895	1	4	29.821	119.151	2.89826	7	51	0	0	0				MergedReg chr18 #24486	0	1
3604	1	177610428	177611752	1324	1	4.81	35.809	211.657	2.89621	10	54	0	0	1	Tead1	115590	in gene	MergedReg chr1 #3604	0	1
34019	3	119888138	119889147	1009	1	5.967	44.419	200.084	2.8961	11	71	0	0	0				MergedReg chr3 #34019	0	1
52369	9	17768220	17769350	1130	1	6.278	46.722	235.696	2.89573	10	77	0	0	0				MergedReg chr9 #52369	0	1
25054	19	23961493	23962978	1485	1	5.319	39.553	262.215	2.89456	10	74	0	0	0				MergedReg chr19 #25054	0	1
31932	3	5618050	5619175	1125	1	6.2	46.086	231.459	2.89399	16	65	0	2	2	Tmem8c, Adamtsl2	-923, -5862	upstream, upstream	MergedReg chr3 #31932	0	1
43347	6	27791904	27793340	1436	1	6.533	48.444	310.561	2.8905	13	78	0	0	1	Kif3c	23679	in gene	MergedReg chr6 #43347	0	1
51702	8	126430256	126431937	1681	1	4.412	32.623	244.818	2.88638	11	70	0	0	2	Azi2, Cmc1	20052, 64251	in gene, downstream	MergedReg chr8 #51702	0	1
11453	11	66107570	66110281	2711	2	7.412	54.671	661.666	2.88284	25	111	1	0	1	Gtf2e1	30824	in gene	MergedReg chr11 #11453	1	1
36666	4	79355743	79356818	1075	1	6	44.235	212.289	2.88215	17	75	0	1	1	RGD1564712	-6375	upstream	MergedReg chr4 #36666	0	1
16797	14	61106561	61107377	816	1	6.32	46.52	169.466	2.87985	13	73	0	0	0				MergedReg chr14 #16797	0	1
48253	7	126960326	126960884	558	1	5.647	41.529	103.452	2.87856	7	67	0	0	1	Gramd4	20792	in gene	MergedReg chr7 #48253	0	1
11671	11	71922755	71923911	1156	1	4.2	30.778	158.836	2.87344	8	44	0	0	1	Cep19	14998	in gene	MergedReg chr11 #11671	0	1
34722	3	151407846	151409296	1450	1	4.178	30.422	196.928	2.86423	9	45	0	0	1	Uqcc1	65541	in gene	MergedReg chr3 #34722	0	1
40659	5	128791025	128791733	708	1	5.5	40	126.429	2.8625	8	61	0	0	1	Osbpl9	48056	in gene	MergedReg chr5 #40659	0	1
5126	1	238193809	238195402	1593	1	4.273	31.04	220.744	2.86081	9	46	0	0	0				MergedReg chr1 #5126	0	1
45755	7	11742388	11744456	2068	1	7.292	52.954	488.879	2.86035	16	105	0	0	2	Lingo3, Oaz1	6129, 11165	in gene, downstream	MergedReg chr7 #45755	0	1
31297	20	31670118	31672114	1996	2	9.018	65.242	581.353	2.85492	36	136	0	0	0				MergedReg chr20 #31297	1	1
33497	3	92903003	92904274	1271	1	4.075	29.425	166.961	2.85217	9	60	0	0	1	Pdhx	30087	downstream	MergedReg chr3 #33497	0	1
54051	9	105201414	105202077	663	1	10.05	72.55	214.735	2.85178	17	132	0	0	0				MergedReg chr9 #54051	0	1
52338	9	17415687	17416349	662	1	5.3	38.25	113.042	2.8514	10	50	0	0	0				MergedReg chr9 #52338	0	1
39809	5	74261673	74262789	1116	1	5.114	36.829	183.487	2.84832	12	60	0	0	1	Ptpn3	105472	in gene	MergedReg chr5 #39809	0	1
24148	18	61225351	61226486	1135	1	9.257	66.6	337.46	2.84691	17	122	0	0	1	RGD1560815	5821	downstream	MergedReg chr18 #24148	0	1
11774	11	74352690	74353854	1164	1	7.194	51.389	267.039	2.83659	12	74	0	0	0				MergedReg chr11 #11774	0	1
48204	7	126132487	126135933	3446	1	8.794	62.804	966.172	2.83627	17	121	0	0	1	Fbln1	37417	in gene	MergedReg chr7 #48204	0	1
49778	8	54234418	54235963	1545	1	7.292	51.938	358.233	2.8324	17	93	0	0	0				MergedReg chr8 #49778	0	1
24372	18	71250375	71251002	627	1	6.316	44.737	125.224	2.82439	11	70	0	0	1	Dym	254613	in gene	MergedReg chr18 #24372	0	1
3354	1	171905182	171905901	719	1	5.826	41.261	132.44	2.8242	10	55	0	0	1	Ppfibp2	89228	in gene	MergedReg chr1 #3354	0	1
47785	7	119122901	119124799	1898	1	6.508	46.085	390.488	2.82401	19	105	0	1	2	LOC102553699, LOC102553868	-5101, 4854	upstream, in gene	MergedReg chr7 #47785	0	1
7463	10	43772110	43772811	701	1	6.364	44.955	140.685	2.82048	10	61	0	0	1	Sh3bp5l	3859	in gene	MergedReg chr10 #7463	0	1
34095	3	122070584	122072197	1613	1	9.959	70.02	504.207	2.81369	29	158	0	2	2	LOC102546597, LOC103691885	-1642, 1469	upstream, in gene	MergedReg chr3 #34095	0	1
3252	1	166832743	166835332	2589	1	6	42.123	486.859	2.81157	15	105	0	0	1	Clpb	94665	in gene	MergedReg chr1 #3252	0	1
10892	11	33151652	33152354	702	1	4.588	32.136	100.712	2.80825	9	48	0	0	0				MergedReg chr11 #10892	0	1
20053	16	26992888	26993571	683	1	5.409	37.864	115.451	2.80739	9	59	0	0	1	Cpe	86513	in gene	MergedReg chr16 #20053	0	1
51993	8	132371516	132372369	853	1	4.889	34.185	130.178	2.80575	7	51	0	0	0				MergedReg chr8 #51993	0	1
49779	8	54247663	54248638	975	1	3.467	24.233	105.478	2.80521	6	31	0	0	0				MergedReg chr8 #49779	0	1
51156	8	111976656	111979313	2657	1	8.643	60.157	713.559	2.79913	20	153	0	0	1	Tmem108	287610	in gene	MergedReg chr8 #51156	0	1
10833	11	32051122	32052285	1163	1	7.667	53.278	276.617	2.79681	13	102	0	0	1	Itsn1	108584	in gene	MergedReg chr11 #10833	0	1
35230	3	164060272	164061453	1181	1	9.784	67.919	358.091	2.79532	20	150	0	1	1	B4galt5	-5301	upstream	MergedReg chr3 #35230	0	1
17937	15	10213514	10214297	783	1	8.875	61.583	215.266	2.79471	13	89	0	0	1	Rarb	93699	in gene	MergedReg chr15 #17937	0	1
599	1	39811353	39812847	1494	1	8.489	58.809	392.235	2.79237	20	101	1	1	1	Ppp1r14c	786	in gene	MergedReg chr1 #599	0	1
16136	14	8473747	8474838	1091	1	6.029	41.765	203.418	2.7923	9	61	0	0	1	Arhgap24	36143	in gene	MergedReg chr14 #16136	0	1
48585	7	140659085	140664018	4933	3	8.642	59.552	1311.47	2.78471	26	144	0	0	0				MergedReg chr7 #48585	1	1
5880	1	265982898	265984363	1465	1	4.348	29.956	195.918	2.78442	9	47	0	0	1	Gbf1	79017	in gene	MergedReg chr1 #5880	0	1
47062	7	91238450	91239436	986	1	5.067	34.839	153.354	2.7815	12	62	0	0	0				MergedReg chr7 #47062	0	1
2916	1	154033574	154035182	1608	1	4.479	30.7	220.382	2.77699	9	50	0	0	1	Me3	172809	in gene	MergedReg chr1 #2916	0	1
27186	2	56933574	56935305	1731	1	6.283	42.852	331.146	2.76984	15	66	0	0	1	Wdr70	262083	downstream	MergedReg chr2 #27186	0	1
36921	4	97853931	97856349	2418	2	8.467	57.747	623.358	2.76982	22	126	0	0	0				MergedReg chr4 #36921	1	1
45452	6	137143117	137143793	676	1	5.429	36.905	111.374	2.76506	8	65	0	0	0				MergedReg chr6 #45452	0	1
17957	15	11778528	11779902	1374	1	4.698	31.907	195.715	2.76375	8	66	0	0	0				MergedReg chr15 #17957	0	1
40117	5	102340469	102342810	2341	1	5.652	38.37	401.001	2.76315	13	77	0	0	0				MergedReg chr5 #40117	0	1
12609	12	16287114	16288837	1723	1	6.074	41.204	316.94	2.76207	12	86	0	1	2	LOC679924, Eif3b	-4798, 22215	upstream, in gene	MergedReg chr12 #12609	0	1
20224	16	48928192	48929502	1310	1	6.78	45.878	268.304	2.75845	13	77	0	1	2	Cenpu, Acsl1	-7599, 75051	upstream, downstream	MergedReg chr16 #20224	0	1
8395	10	65421436	65423045	1609	1	5.863	39.667	284.929	2.75823	11	62	0	1	3	Fam222b, Nek8, Traf4	70995, 16819, 2562	downstream, in gene, in gene	MergedReg chr10 #8395	0	1
29888	2	250692936	250693803	867	1	4.222	28.556	110.527	2.7578	7	46	0	0	0				MergedReg chr2 #29888	0	1
31301	20	31821097	31823767	2670	1	7.398	49.94	595.267	2.75499	20	134	0	0	1	Tspan15	34759	in gene	MergedReg chr20 #31301	0	1
25765	19	50968284	50969382	1098	1	5.714	38.571	189.067	2.75494	11	62	0	0	1	Cdh13	120040	in gene	MergedReg chr19 #25765	0	1
1563	1	84376896	84377821	925	1	6.69	44.931	185.541	2.74763	13	85	0	0	1	RGD1307554	15638	in gene	MergedReg chr1 #1563	0	1
10220	10	106023758	106024985	1227	1	6.868	46.079	252.406	2.74615	14	95	0	1	1	LOC100912002	2665	downstream	MergedReg chr10 #10220	0	1
26609	2	29509118	29510640	1522	1	6.125	41.083	279.144	2.74576	13	92	0	0	0				MergedReg chr2 #26609	0	1
1408	1	80751148	80753289	2141	1	8.537	57.209	546.806	2.74444	22	153	0	1	1	Bcl3	-7132	upstream	MergedReg chr1 #1408	0	1
25794	19	52046312	52047522	1210	2	10.816	72.421	391.203	2.74324	25	127	0	0	2	Mlycd, Osgin1	13967, -9899	in gene, upstream	MergedReg chr19 #25794	1	1
2117	1	102385980	102387048	1068	1	6.147	41.147	196.183	2.74283	12	59	0	0	1	Myod1	-10024	upstream	MergedReg chr1 #2117	0	1
43669	6	46475019	46477159	2140	2	10.794	72.239	690.14	2.74255	25	149	0	0	0				MergedReg chr6 #43669	1	1
25761	19	50948054	50949449	1395	1	6.69	44.727	278.545	2.74107	12	75	0	0	1	Cdh13	99958	in gene	MergedReg chr19 #25761	0	1
38426	4	160591821	160593474	1653	1	5.102	34.077	251.47	2.73966	9	58	0	0	1	Tspan9	132401	in gene	MergedReg chr4 #38426	0	1
32210	3	11134591	11135656	1065	1	4.742	31.588	150.184	2.73581	10	61	0	0	1	Ppapdc3	20572	downstream	MergedReg chr3 #32210	0	1
45495	6	137741114	137741623	509	1	6.812	45.375	103.107	2.73575	10	72	0	0	2	Jag2, Nudt14	-7954, 3775	upstream, in gene	MergedReg chr6 #45495	0	1
4838	1	222375979	222378288	2309	3	14.722	97.736	1007.47	2.73092	42	166	0	0	1	Macrod1	66214	in gene	MergedReg chr1 #4838	1	1
49968	8	62412484	62413261	777	1	5.75	38.125	132.246	2.7291	9	62	0	0	1	Csk	11835	in gene	MergedReg chr8 #49968	0	1
2400	1	129220562	129221694	1132	1	4.857	32.086	162.149	2.72381	10	53	0	0	1	Igf1r	296207	downstream	MergedReg chr1 #2400	0	1
47392	7	104690573	104691162	589	1	6.056	39.944	105.031	2.72154	12	60	0	0	1	Asap1	260223	in gene	MergedReg chr7 #47392	0	1
661	1	44101116	44101690	574	1	6.833	45.056	115.456	2.72113	11	62	0	0	1	Scaf8	82437	in gene	MergedReg chr1 #661	0	1
16888	14	72530731	72532119	1388	1	7.349	48.419	300.025	2.71995	12	94	0	0	0				MergedReg chr14 #16888	0	1
52819	9	45998041	45999017	976	1	5.065	33.29	145.049	2.71645	8	59	0	0	1	Npas2	96991	in gene	MergedReg chr9 #52819	0	1
47228	7	98339845	98340698	853	1	4.5	29.5	112.337	2.71272	10	44	0	0	1	Fam91a1	37469	in gene	MergedReg chr7 #47228	0	1
39896	5	76427225	76428398	1173	1	6.568	43.027	225.315	2.71172	12	70	0	1	2	Ugcg, LOC102551074	40973, -3912	downstream, upstream	MergedReg chr5 #39896	0	1
3441	1	175593707	175599348	5641	1	6.757	44.182	1112.64	2.709	17	116	0	0	1	Ampd3	11225	in gene	MergedReg chr1 #3441	0	1
44454	6	102764290	102768057	3767	2	7.707	50.385	847.323	2.70875	26	101	0	0	1	Rad51b	292165	in gene	MergedReg chr6 #44454	1	1
33399	3	82364010	82366137	2127	1	5.864	38.333	363.992	2.70863	16	83	0	0	1	Cd82	3773	in gene	MergedReg chr3 #33399	0	1
41186	5	147487762	147488969	1207	1	6.579	42.921	231.275	2.70574	12	76	0	0	1	Sync	12214	in gene	MergedReg chr5 #41186	0	1
2333	1	128352219	128354283	2064	1	6.938	45.231	416.771	2.70472	15	114	0	0	0				MergedReg chr1 #2333	0	1
10211	10	105810100	105811191	1091	1	4.862	31.677	154.284	2.70381	7	55	0	0	1	Mfsd11	14551	in gene	MergedReg chr10 #10211	0	1
42223	5	165989167	165990310	1143	1	5.257	34.25	174.767	2.70379	12	70	0	1	2	LOC100360180, Kif1b	-7392, 143759	upstream, downstream	MergedReg chr5 #42223	0	1
476	1	28401694	28402801	1107	1	3.182	20.714	102.368	2.7026	6	30	0	0	0				MergedReg chr1 #476	0	1
32522	3	15582318	15583319	1001	1	5.742	37.258	166.497	2.69792	12	57	0	0	1	Ptgs1	22133	downstream	MergedReg chr3 #32522	0	1
53725	9	94300627	94302686	2059	1	6.828	44.281	407.029	2.69715	13	66	0	1	3	Chrnd, Chrng, Eif4e2	15106, -562, -8820	downstream, upstream, upstream	MergedReg chr9 #53725	0	1
377	1	23135798	23137384	1586	2	7.522	48.78	345.38	2.6971	21	125	0	0	0				MergedReg chr1 #377	1	1
32092	3	8777918	8778871	953	1	5.133	33.267	141.533	2.69622	12	45	0	0	1	Ccbl1	7221	in gene	MergedReg chr3 #32092	0	1
46160	7	28966632	28967789	1157	2	10.028	64.5	333.154	2.68527	21	123	0	0	1	Gnptab	10859	in gene	MergedReg chr7 #46160	1	1
26785	2	34556638	34558310	1672	1	8.604	55.283	412.648	2.68376	15	98	0	0	1	Adamts6	183340	in gene	MergedReg chr2 #26785	0	1
48765	7	143595158	143597380	2222	1	8.414	53.957	535.234	2.68095	22	112	0	0	1	Krt8	7476	downstream	MergedReg chr7 #48765	0	1
46658	7	60065404	60066565	1161	1	9.757	62.541	324.152	2.68029	15	97	0	0	1	Best3	94839	downstream	MergedReg chr7 #46658	0	1
8506	10	67489457	67491021	1564	1	6.362	40.694	284.131	2.67726	11	81	0	1	1	Adap2	-4608	upstream	MergedReg chr10 #8506	0	1
53344	9	79526596	79527280	684	1	5.905	37.667	115.019	2.67329	9	63	0	0	1	Mreg	18086	in gene	MergedReg chr9 #53344	0	1
46991	7	77286876	77288833	1957	2	10.677	68.048	594.509	2.67205	28	194	0	0	0				MergedReg chr7 #46991	1	1
39793	5	72706649	72707455	806	1	5.773	36.6	131.695	2.66445	14	70	0	0	0				MergedReg chr5 #39793	0	1
54145	9	112381273	112381962	689	1	9.773	61.864	190.287	2.66223	19	100	0	0	1	Man2a1	88229	in gene	MergedReg chr9 #54145	0	1
4615	1	219164076	219165222	1146	1	5.556	35.139	179.774	2.66095	12	64	0	0	2	Aldh3b1, Unc93b1	16887, -8353	in gene, upstream	MergedReg chr1 #4615	0	1
17181	14	84526969	84528464	1495	1	5.404	34.128	227.774	2.65886	11	63	0	0	0				MergedReg chr14 #17181	0	1
47489	7	114590469	114591532	1063	1	6.788	42.849	203.341	2.6582	14	77	0	0	1	Ptk2	20334	in gene	MergedReg chr7 #47489	0	1
17669	15	132471	133340	869	1	4.296	27.037	104.889	2.65387	9	37	0	0	1	Dlg5	12677	in gene	MergedReg chr15 #17669	0	1
540	1	35244414	35244868	454	1	8.4	52.733	106.878	2.65024	12	77	0	0	0				MergedReg chr1 #540	0	1
52817	9	45975947	45976603	656	1	7.95	49.7	145.55	2.64422	13	77	0	0	1	Npas2	74737	in gene	MergedReg chr9 #52817	0	1
17325	14	88767132	88767933	801	1	5.28	32.96	117.861	2.64211	14	51	0	0	1	Tns3	140538	in gene	MergedReg chr14 #17325	0	1
8507	10	67491584	67492931	1347	1	8.349	52.093	313.256	2.64141	19	95	0	1	1	Adap2	-2590	upstream	MergedReg chr10 #8507	0	1
44340	6	99385002	99385840	838	1	4.885	30.462	113.961	2.64058	9	44	0	0	1	Zbtb25	15344	in gene	MergedReg chr6 #44340	0	1
30131	20	3536675	3537496	821	1	6.4	39.88	146.167	2.63952	9	61	0	1	1	Cb707485	-1909	upstream	MergedReg chr20 #30131	0	1
54032	9	100882664	100883601	937	1	4.379	27.241	113.95	2.63711	7	40	0	1	2	Thap4, Atg4b	4975, -5318	in gene, upstream	MergedReg chr9 #54032	0	1
9986	10	102048683	102050206	1523	1	5.044	31.34	213.084	2.63536	9	49	0	0	1	Slc39a11	119655	in gene	MergedReg chr10 #9986	0	1
34642	3	150211729	150213015	1286	1	8.675	53.85	309.157	2.63401	15	104	0	0	1	Chmp4b	24097	in gene	MergedReg chr3 #34642	0	1
36478	4	64782008	64782856	848	1	4.609	28.593	108.245	2.63314	9	48	0	0	1	Dgki	49041	in gene	MergedReg chr4 #36478	0	1
10059	10	103787022	103788187	1165	1	9.139	56.611	294.428	2.63097	21	91	0	0	2	Tmem104, LOC102554289	50496, 4515	in gene, downstream	MergedReg chr10 #10059	0	1
34727	3	151422889	151424346	1457	1	5.267	32.6	212.046	2.62982	9	53	0	0	1	Uqcc1	50495	in gene	MergedReg chr3 #34727	0	1
17129	14	83676315	83677532	1217	2	10.526	65.053	353.435	2.62766	21	117	0	0	1	Rnf185	8350	in gene	MergedReg chr14 #17129	1	1
40829	5	136911241	136912707	1466	1	3.867	23.761	155.507	2.61931	9	35	0	0	1	St3gal3	53668	in gene	MergedReg chr5 #40829	0	1
15601	13	104383724	104385158	1434	1	6.222	38.222	244.689	2.61895	11	66	0	0	0				MergedReg chr13 #15601	0	1
27296	2	78123442	78124323	881	1	4.25	26.071	102.538	2.61691	8	35	0	0	1	LOC103689968	20521	in gene	MergedReg chr2 #27296	0	1
48203	7	126128566	126130252	1686	2	15.34	94.038	707.804	2.61595	32	161	0	0	1	Fbln1	32616	in gene	MergedReg chr7 #48203	1	1
36954	4	99080175	99081082	907	1	5.857	35.893	145.335	2.61547	11	87	0	0	1	Smyd1	44514	in gene	MergedReg chr4 #36954	0	1
30818	20	18535342	18537438	2096	1	9.825	60.185	563.16	2.61487	20	100	0	0	1	Ube2d1	-10980	upstream	MergedReg chr20 #30818	0	1
6145	1	276863848	276865323	1475	1	11.022	67.217	442.612	2.60844	19	136	0	0	0				MergedReg chr1 #6145	0	1
12443	12	11536815	11537418	603	1	6.684	40.737	109.663	2.60756	10	57	0	0	1	Trrap	90447	downstream	MergedReg chr12 #12443	0	1
29547	2	231112180	231112649	469	1	8.308	50.6	105.944	2.60656	12	79	0	0	1	Camk2d	211507	in gene	MergedReg chr2 #29547	0	1
34323	3	137943116	137944321	1205	1	7.816	47.553	255.81	2.60503	14	74	0	0	1	Bfsp1	41281	in gene	MergedReg chr3 #34323	0	1
51617	8	123923188	123923857	669	1	6.6	40.143	119.891	2.60461	13	59	0	0	0				MergedReg chr8 #51617	0	1
2284	1	125242576	125243811	1235	1	4.385	26.667	147.026	2.60441	10	43	0	0	1	Mcee	13706	in gene	MergedReg chr1 #2284	0	1
49341	8	33737318	33738286	968	1	3.967	24.1	104.146	2.60291	8	32	0	0	0				MergedReg chr8 #49341	0	1
11703	11	72550545	72550993	448	1	9.286	56.214	112.428	2.5978	15	84	0	1	2	LOC102550974, LOC102550747	12343, -4420	downstream, upstream	MergedReg chr11 #11703	0	1
45422	6	136327610	136328515	905	1	10.517	63.621	257.04	2.59678	15	114	0	1	1	Klc1	-1778	upstream	MergedReg chr6 #45422	0	1
44851	6	110554831	110555834	1003	1	5.065	30.613	137.075	2.59551	9	48	0	0	0				MergedReg chr6 #44851	0	1
17003	14	80391805	80393073	1268	1	7.025	42.45	240.297	2.59519	9	75	0	0	1	Cpz	-10515	upstream	MergedReg chr14 #17003	0	1
34042	3	120436694	120437745	1051	1	4.606	27.818	130.521	2.59443	8	45	0	0	1	Acoxl	22824	in gene	MergedReg chr3 #34042	0	1
3376	1	174339987	174340969	982	1	4.645	28	122.75	2.59168	9	49	0	0	2	Akip1, LOC499240	9848, 10003	downstream, in gene	MergedReg chr1 #3376	0	1
38270	4	153462751	153463969	1218	1	7.615	45.872	249.429	2.5907	13	85	0	1	1	Bid	1887	in gene	MergedReg chr4 #38270	0	1
35245	3	164154586	164156435	1849	2	10.621	63.879	527.287	2.58842	25	118	0	1	1	LOC103691968	-28	upstream	MergedReg chr3 #35245	1	1
27033	2	46045606	46046329	723	1	7.682	46.091	148.767	2.58493	15	64	0	0	1	Arl15	377115	in gene	MergedReg chr2 #27033	0	1
14752	13	72718675	72719286	611	2	13.263	79.474	216.78	2.58308	25	136	0	1	1	LOC102552819	-7427	upstream	MergedReg chr13 #14752	1	1
26790	2	34588294	34589457	1163	1	5	29.861	155.037	2.57826	8	41	0	0	1	Adamts6	214741	in gene	MergedReg chr2 #26790	0	1
40827	5	136901526	136902689	1163	1	8.568	51.162	265.631	2.57804	19	111	0	0	1	St3gal3	63535	in gene	MergedReg chr5 #40827	0	1
39423	5	58019939	58022590	2651	1	10.481	62.585	740.682	2.57804	21	141	1	2	3	Dnai1, LOC100912292, LOC103692336	73468, -1428, -1603	downstream, upstream, upstream	MergedReg chr5 #39423	0	1
14094	13	48125429	48126156	727	1	5.348	31.913	103.575	2.57707	11	55	0	0	1	Srgap2	161016	in gene	MergedReg chr13 #14094	0	1
[truncated: 512 more rows]

## Sheet: Reduced H3K27ac Sites
Merged Region	Chromosome	Start	End	Length	IntervalCount	1_Control_H3K27Ac_rn6::1 Avg Value	2_Denervated_H3K27Ac_rn6::1 Avg Value	MaxTags	Log2Ratio Denerv/Control	1_Control_H3K27Ac_rn6::1 Peak Value	2_Denervated_H3K27Ac_rn6::1 Peak Value	CGIslandCount	PromoterCount	GeneCount	Gene List	Dist to Start	Position	UCSC Link	1_Control_H3K27Ac_rn6::1 Present	2_Denervated_H3K27Ac_rn6::1 Present
[truncated: 462 more rows]
