# Supplementary material for: Epigenetic Changes Governing Scn5a Expression in Denervated Skeletal Muscle
Source: Int J Mol Sci. 2021 Mar 9;22(5):2755. doi: 10.3390/ijms22052755 (PMC7963191; doi:10.3390/ijms22052755)
Supplement: Supplementary file 1 [file ijms-22-02755-s001.zip › Supplementary material/Table S15. ChIP-seq H3K27ac Super enhancer analysis.xlsx]

## Sheet: Data Explanation
Table S15: List of the super enhancers detected in both control and denervated samples
Term	Description
Merged Region	Unique identifier assigned to each Merged Region
Chromosome	Chromosome Number
Start	Nucleotide position on chromosome where Merged Region starts (if on + strand) or ends (if on – strand)
End	Nucleotide position on chromosome where Merged Region ends (if on + strand) or starts (if on – strand)
Length	Length of Merged Region in base pairs
IntervalCount	Number of Intervals that make up the Merged Region
[Samples X] Avg Value	Average of fragment densities of all the bins within the Merged Region in control samples
Log2Ratio Denerv/Control	Differential enrichment of H3K27ac in denervated sample compared to control sample
[Samples X] Peak Value	Peak fragment density of the Merged Region (Value at “Summit”) of control samples
CGIslandCount	Number of UCSC-annotated CpG Islands within a set distanceof each Merged Region
PromoterCount	Number of Promoters (-7500 to +2500 bp relative to gene starts) overlapping with each Merged Region
GeneCount	Number of NCBI annotated genes within a set distance (GeneMargin) of each Merged Region
Gene List	Names (symbols) of genes found within a set distance (GeneMargin) of Merged Region
Dist to Start	Distance of midpoint of Merged Region to gene start
Position	Location of midpoint of Merged Region relative to gene
UCSC Link	Link to display Merged Region +/- 0.5 kb flanking sequence in browser
[Samples X]Present	Presence of an Interval from [Sample x] in an Merged Region is denoted by "1" and absence is denoted by "0". These columns are useful for sorting data to determine patterns between samples

## Sheet: Super enhancer analysis
Merged Region	Chromosome	Start	End	Length	IntervalCount	1_Control_H3K27Ac_rn6_SE::1 Avg Value	2_Denervated_H3K27Ac_rn6_SE::1 Avg Value	LOG2 FC Denerv/Control	1_Control_H3K27Ac_rn6_SE::1 Peak Value	2_Denervated_H3K27Ac_rn6_SE::1 Peak Value	CGIslandCount	PromoterCount	GeneCount	Gene List	Dist to Start	Position	UCSC Link	1_Control_H3K27Ac_rn6_SE::1 Present	2_Denervated_H3K27Ac_rn6_SE::1 Present
967	8	128153123	128170975	17852	1	3.881	37.55	3.27431	22	169	0	0	2	Exog, Scn5a	28644, 104590	downstream, downstream	MergedReg chr8 #967	0	1
673	4	97879010	97895598	16588	1	10.715	53.697	2.32521	130	201	0	0	0				MergedReg chr4 #673	0	1
630	3	151407846	151445826	37980	1	6.2	20.948	1.75647	56	103	0	0	1	Uqcc1	47276	in gene	MergedReg chr3 #630	0	1
500	2	34586496	34618138	31642	1	8.288	29.813	1.84685	46	125	0	0	1	Adamts6	228183	downstream	MergedReg chr2 #500	0	1
539	2	203895667	203947339	51672	1	6.603	20.036	1.6014	60	181	0	0	0				MergedReg chr2 #539	0	1
47	1	140978031	141044113	66082	1	7.924	25.202	1.66924	105	178	1	1	1	Abhd2	12832	in gene	MergedReg chr1 #47	0	1
526	2	188892238	188924410	32172	1	12.372	44.136	1.83488	100	251	0	0	1	Kcnn3	64220	in gene	MergedReg chr2 #526	0	1
744	5	136762234	136791821	29587	1	8.104	23.296	1.52338	126	203	1	1	3	Ipo13, Artn, St3gal3	-28053, -12032, 188615	upstream, upstream, in gene	MergedReg chr5 #744	0	1
241	11	32771733	32809589	37856	1	7.865	22.056	1.48765	89	95	0	0	1	Runx1	69967	in gene	MergedReg chr11 #241	0	1
525	2	188844059	188877449	33390	1	14.405	53.215	1.88526	178	207	0	1	1	Kcnn3	16650	in gene	MergedReg chr2 #525	0	1
1015	9	119081166	119099933	18767	1	14.63	52.309	1.83813	85	201	0	1	2	Dlgap1, LOC102555426	504363, 8913	in gene, downstream	MergedReg chr9 #1015	0	1
820	6	102728980	102768057	39077	1	7.792	20.2	1.37429	84	190	0	0	2	Rad51b, LOC102546422	274510, -39972	in gene, upstream	MergedReg chr6 #820	0	1
59	1	175572393	175629876	57483	1	11.399	34.857	1.61254	104	169	1	2	3	LOC103691204, Ampd3, rnf141	-24313, 15832, 56400	upstream, in gene, downstream	MergedReg chr1 #59	0	1
715	4	160540731	160605979	65248	1	9.018	24.727	1.45521	86	141	2	0	2	Tspan11, Tspan9	117507, 151693	downstream, in gene	MergedReg chr4 #715	0	1
644	3	164077838	164135090	57252	1	9.052	23.676	1.38712	128	209	1	0	2	B4galt5, LOC103691968	-50903, 49018	upstream, downstream	MergedReg chr3 #644	0	1
642	3	163855617	163892814	37197	1	11.026	31.302	1.50535	130	192	1	0	3	Znfx1, LOC102552241, Kcnb1	-26544, 24926, 61395	upstream, downstream, in gene	MergedReg chr3 #642	0	1
994	9	43908418	43965461	57043	1	9.536	24.978	1.3892	84	260	0	0	1	Inpp4a	47052	in gene	MergedReg chr9 #994	0	1
302	13	51022362	51042789	20427	1	12.96	36.725	1.5027	82	207	0	3	4	LOC102552406, Chi3l1, Mybph, Adora1	-14997, 9749, -1610, 44281	upstream, downstream, upstream, downstream	MergedReg chr13 #302	0	1
1002	9	80203968	80253928	49960	1	8.127	19.033	1.22771	148	185	0	0	0				MergedReg chr9 #1002	0	1
537	2	200167626	200237897	70271	1	8.44	18.031	1.09516	113	228	1	1	1	Notch2	15577	in gene	MergedReg chr2 #537	0	1
819	6	102687719	102715695	27976	1	10.838	24.211	1.15956	126	206	0	1	2	Rad51b, LOC102546422	227699, 6839	in gene, downstream	MergedReg chr6 #819	0	1
182	10	73887793	73952820	65027	1	12.13	27.963	1.20494	146	179	0	1	4	Rps6kb1, Tubd1, Vmp1, Mir21	-54541, 54478, 81589, -18005	upstream, downstream, in gene, upstream	MergedReg chr10 #182	0	1
941	8	71848219	71888574	40355	1	9.581	20.238	1.07882	71	125	0	0	1	Dapk2	46331	in gene	MergedReg chr8 #941	0	1
243	11	33139102	33171705	32603	1	14.531	35.048	1.2702	210	211	0	0	1	LOC102548550	-35820	upstream	MergedReg chr11 #243	0	1
384	16	17532515	17551393	18878	1	16.262	39.888	1.29445	107	159	1	1	2	RGD1309676, Tspan14	47954, 3099	downstream, in gene	MergedReg chr16 #384	0	1
733	5	76518552	76561141	42589	1	8.502	16.771	0.980095	79	173	0	0	1	Susd1	96635	in gene	MergedReg chr5 #733	0	1
675	4	99839947	99886962	47015	1	8.309	16.106	0.954851	126	135	0	0	3	Ptcd3, Polr1a, LOC102552926	-32671, 40486, -37748	upstream, in gene, upstream	MergedReg chr4 #675	0	1
872	7	97637195	97695367	58172	1	9.049	17.802	0.976209	114	188	0	1	3	Zhx2, LOC102553568, LOC102553429	107075, -35062, 40292	in gene, upstream, downstream	MergedReg chr7 #872	0	1
669	4	78666685	78697449	30764	1	12.175	26.018	1.09559	117	154	0	2	3	Svs1, LOC102546557, Gpnmb	42395, 10383, -12380	downstream, in gene, upstream	MergedReg chr4 #669	0	1
3	1	28300468	28318665	18197	1	16.334	37.983	1.21748	148	171	1	1	2	LOC103690944, Rnf217	-22651, 7606	upstream, in gene	MergedReg chr1 #3	0	1
870	7	77280465	77332247	51782	1	10.722	21.317	0.99143	161	194	2	0	1	Azin1	66037	downstream	MergedReg chr7 #870	0	1
481	19	50915071	50969382	54311	1	8.098	14.805	0.870447	120	104	0	0	1	Cdh13	93433	in gene	MergedReg chr19 #481	0	1
665	4	57525329	57550321	24992	1	15.241	32.98	1.11363	75	156	0	0	1	Ube2h	87322	in gene	MergedReg chr4 #665	0	1
643	3	163992389	164064257	71868	1	8.133	14.723	0.856212	104	150	0	3	3	Ptgis, LOC685963, B4galt5	-42194, 25914, 27238	upstream, downstream, downstream	MergedReg chr3 #643	0	1
56	1	165877983	165903004	25021	1	18.674	41.217	1.14221	125	183	1	1	3	Fam168a, Relt, Mir3102	167226, 11519, 30827	downstream, in gene, downstream	MergedReg chr1 #56	0	1
486	19	55326091	55352924	26833	1	16.634	34.739	1.06242	103	192	0	0	3	Ctu2, Piezo1, LOC103694354	38976, 28177, 41944	downstream, in gene, downstream	MergedReg chr19 #486	0	1
196	10	85743567	85784461	40894	1	11.609	21.73	0.904444	88	144	1	3	4	Rpl23, Trnac-gca, Trnac-gca, Lasp1	-38655, 21859, -20069, 19352	upstream, downstream, upstream, in gene	MergedReg chr10 #196	0	1
357	15	7845004	7905438	60434	1	12.868	24.337	0.919363	161	170	1	3	4	Ube2e2, LOC103693273, LOC102551991, Rpl36a-ps4	473728, -20417, 27165, -2481	in gene, upstream, downstream, upstream	MergedReg chr15 #357	0	1
745	5	140712091	140752320	40229	1	11.811	21.849	0.887436	151	205	1	1	2	Mycl, Trit1	40262, 20203	downstream, in gene	MergedReg chr5 #745	0	1
911	7	140659085	140679667	20582	1	17.051	34.384	1.01188	124	157	1	0	2	Tuba1a, LOC102556302	-28423, 28322	upstream, downstream	MergedReg chr7 #911	0	1
223	10	105588507	105600983	12476	1	29.91	68.751	1.20075	172	221	1	1	3	Aanat, Rhbdf2, Cygb	26654, 6140, 33346	downstream, in gene, downstream	MergedReg chr10 #223	0	1
226	10	106206751	106252468	45717	1	12.027	22.001	0.871292	68	137	1	1	1	Sept9	21301	in gene	MergedReg chr10 #226	0	1
654	3	175585061	175604644	19583	1	23.436	50.242	1.10017	95	237	1	1	2	Lama5, Rps21	6260, -34235	in gene, upstream	MergedReg chr3 #654	0	1
836	6	136305387	136337654	32267	1	16.152	31.155	0.947751	258	245	1	1	2	Apopt1, Klc1	42049, -8320	downstream, upstream	MergedReg chr6 #836	0	1
128	10	10850418	10887789	37371	2	18.62	37.075	0.993594	208	200	1	4	7	Anks3, Nudt16l1, Mgrn1, Mir3568, LOC679823, Ubald1, LOC100361104	60420, -37321, 12878, -13969, -6855, -20332, 74723	downstream, upstream, in gene, upstream, upstream, upstream, downstream	MergedReg chr10 #128	1	1
370	15	46316144	46327443	11299	1	27.051	58.603	1.11529	227	223	1	1	2	Ctsb, Fdft1	5052, 45509	in gene, downstream	MergedReg chr15 #370	0	1
482	19	52031944	52048095	16151	1	20.117	40.657	1.01509	225	229	1	1	2	Mlycd, Osgin1	7069, -16797	in gene, upstream	MergedReg chr19 #482	0	1
319	13	95787873	95813733	25860	1	15.636	29.516	0.916626	231	234	1	0	0				MergedReg chr13 #319	0	1
940	8	71058397	71119951	61554	1	10.312	17.64	0.774526	120	175	1	3	3	Ankdd1a, Plekho2, Pif1	-31910, 29794, -35303	upstream, downstream, upstream	MergedReg chr8 #940	0	1
616	3	93391674	93412831	21157	1	17.83	34.578	0.955548	236	217	1	1	2	Elf5, Cat	68583, 9806	downstream, in gene	MergedReg chr3 #616	0	1
242	11	32837863	32891645	53782	1	12.694	22.66	0.836001	142	235	4	1	1	Runx1	-4126	upstream	MergedReg chr11 #242	0	1
937	8	68618686	68679792	61106	1	19.155	37.38	0.964546	204	284	2	2	2	Smad3, LOC103693119	29110, 18297	in gene, downstream	MergedReg chr8 #937	0	1
474	19	37471980	37531995	60015	1	11.21	19.348	0.787398	189	198	3	4	6	Zdhhc1, Hsd11b2, Atp6v0d1, Agrp, LOC100361838, Fam65a	-48098, 25904, 23775, 26241, -30831, -53840	upstream, downstream, in gene, downstream, upstream, upstream	MergedReg chr19 #474	0	1
944	8	72901956	72942743	40787	2	18.836	35.945	0.932298	188	227	0	0	1	LOC102555025	35711	downstream	MergedReg chr8 #944	1	1
325	13	104993901	105036933	43032	1	10.489	17.573	0.744483	129	112	0	0	1	Tgfb2	126272	downstream	MergedReg chr13 #325	0	1
140	10	31145985	31163604	17619	1	19.076	36.369	0.930951	65	146	0	1	1	Adam19	8687	in gene	MergedReg chr10 #140	0	1
747	5	143107745	143124209	16464	1	36.323	79.173	1.12413	279	283	1	1	2	Meaf6, Zc3h12a	34886, 4154	downstream, in gene	MergedReg chr5 #747	0	1
751	5	147472127	147493925	21798	1	16.407	29.923	0.866943	219	204	1	1	2	Sync, Rbbp4	6875, 52214	in gene, downstream	MergedReg chr5 #751	0	1
54	1	157588714	157629233	40519	1	11.483	19.396	0.75626	66	112	0	0	3	LOC100912031, Rab30, LOC103691196	-35709, 35629, 45769	upstream, in gene, downstream	MergedReg chr1 #54	0	1
699	4	145558627	145615861	57234	1	9.328	15.061	0.691178	136	154	3	4	5	Fancd2, Fancd2os, Brk1, Vhl, Irak2	97375, -30723, 28038, 6375, -7331	downstream, upstream, downstream, in gene, upstream	MergedReg chr4 #699	0	1
628	3	150186234	150243805	57571	1	9.54	15.441	0.694705	97	116	1	1	2	Zfp966, Chmp4b	100167, 26744	downstream, in gene	MergedReg chr3 #628	0	1
698	4	145425187	145487860	62673	2	18.299	33.999	0.893728	179	215	5	5	7	Jagn1, Il17re, Il17rc, Creld1, Prrt3, Emc3, Fancd2	56635, 42565, 29108, 16559, 2377, 30852, -33346	downstream, downstream, downstream, downstream, in gene, downstream, upstream	MergedReg chr4 #698	1	1
230	10	107352922	107400605	47683	1	9.801	15.897	0.697754	101	133	1	3	4	Timp2, Ddc8, LOC103693483, Lgals3bp	9309, 915, 16625, 47909	in gene, in gene, downstream, downstream	MergedReg chr10 #230	0	1
417	17	15689322	15718807	29485	1	19.544	36.337	0.894714	198	193	1	1	2	Bicd2, Fgd3	13971, -33905	in gene, upstream	MergedReg chr17 #417	0	1
303	13	51109667	51183819	74152	2	16.624	29.773	0.840737	207	208	2	3	4	LOC103691905, Myog, Ppfia4, Tmem183a	26633, 20284, 36569, 54657	downstream, downstream, in gene, downstream	MergedReg chr13 #303	1	1
587	3	2743909	2782099	38190	2	25.54	49.82	0.963966	196	212	2	2	9	Lcn12, C8g, Fbxw5, Traf2, Edf1, Mamdc4, Phpt1, RGD1560470, Rabl6	-43869, -35388, 36269, 7682, -18165, 32105, 35432, 43711, 69693	upstream, upstream, downstream, in gene, upstream, downstream, downstream, downstream, downstream	MergedReg chr3 #587	1	1
283	12	37962981	38052826	89845	2	14.605	25.383	0.7974	169	178	2	3	5	Abcb9, LOC102552690, Vps37b, Hip1r, Ccdc62	83929, -23183, 23113, 45271, 86015	downstream, upstream, in gene, downstream, downstream	MergedReg chr12 #283	1	1
46	1	137198864	137234182	35318	1	11.68	19.33	0.726801	62	111	0	0	1	Akap13	203056	in gene	MergedReg chr1 #46	0	1
685	4	118682987	118726818	43831	1	12.728	21.382	0.748391	126	136	0	1	2	Aak1, LOC100360057	49204, 777	in gene, downstream	MergedReg chr4 #685	0	1
418	17	15844948	15902419	57471	2	14.252	24.258	0.767296	188	257	4	2	4	Susd3, RGD1306058, Ninj1, Wnk2	59551, 27784, 7601, -49913	downstream, downstream, in gene, upstream	MergedReg chr17 #418	1	1
240	11	31910620	31970124	59504	1	10.496	16.725	0.672167	138	210	0	1	3	Cryzl1, LOC103693539, Itsn1	-47225, -46522, -2747	upstream, upstream, upstream	MergedReg chr11 #240	0	1
622	3	124841655	124923929	82274	2	14.615	24.857	0.766202	201	206	3	4	4	Slc23a2, Tmem230, Pcna, Cds2	-40571, -3576, 1778, -13865	upstream, upstream, in gene, upstream	MergedReg chr3 #622	1	1
461	19	21196908	21275744	78836	2	13.708	22.993	0.746177	145	173	1	1	2	LOC102547565, N4bp1	-62917, 18188	upstream, in gene	MergedReg chr19 #461	1	1
367	15	41643947	41664509	20562	2	32.618	64.783	0.989947	165	227	0	0	2	Arl11, Ebpl	14265, 37290	downstream, downstream	MergedReg chr15 #367	1	1
183	10	73965498	74002931	37433	1	12.603	20.698	0.715724	187	170	1	2	3	Vmp1, Ptrh2, Cltc	17681, -17937, 86361	in gene, upstream, downstream	MergedReg chr10 #183	0	1
252	11	64903309	64968938	65629	2	16.423	28.204	0.780182	170	216	1	3	4	Pla1a, Popdc2, Cox17, Maats1	54098, 18571, 32314, -39382	downstream, in gene, downstream, upstream	MergedReg chr11 #252	1	1
517	2	178274965	178335792	60827	1	8.327	12.541	0.590784	198	184	1	1	2	Fnip2, Ppid	29549, -49452	in gene, upstream	MergedReg chr2 #517	0	1
494	2	8788364	8813366	25002	1	18.687	32.894	0.815789	149	195	1	0	0				MergedReg chr2 #494	0	1
919	8	22446815	22520559	73744	2	11.676	18.749	0.683268	186	229	2	2	4	Ilf3, Qtrt1, Dnm2, Tmed1	80808, 36630, 24816, 60684	downstream, downstream, in gene, downstream	MergedReg chr8 #919	1	1
641	3	163810153	163831023	20870	1	21.361	38.294	0.842139	163	204	1	1	5	Ddx27, Znfx1, LOC100911177, LOC102552241, Kcnb1	53352, 27083, 5268, -28701, 115022	downstream, in gene, downstream, upstream, downstream	MergedReg chr3 #641	0	1
76	1	204718955	204818382	99427	3	21.632	38.541	0.833227	150	236	1	2	4	Lhpp, Fam53b, LOC102552031, Mettl10	150843, 37070, -39795, 86959	downstream, in gene, upstream, downstream	MergedReg chr1 #76	1	1
143	10	37330548	37406830	76282	1	11.068	17.29	0.643543	177	197	0	0	3	Jade2, LOC100910970, Cdkn2aipnl	-52187, 56287, -53958	upstream, downstream, upstream	MergedReg chr10 #143	0	1
348	14	84393072	84449315	56243	1	11.894	18.805	0.660882	192	167	3	4	6	Rnf215, Ccdc157, Sf3a1, Tbc1d10a, Gatsl3, Osm	52743, -27960, 28011, 3873, -26660, -36294	downstream, upstream, downstream, in gene, upstream, upstream	MergedReg chr14 #348	0	1
945	8	79312517	79329843	17326	1	23.058	40.914	0.827327	237	212	1	1	1	Nedd4	-2228	upstream	MergedReg chr8 #945	0	1
210	10	91314102	91332249	18147	1	22.097	38.881	0.815215	151	226	0	0	3	LOC100361655, Spata32, Map3k14	-31332, -21020, 30426	upstream, upstream, in gene	MergedReg chr10 #210	0	1
171	10	61716140	61746800	30660	1	16.127	26.736	0.729306	165	201	1	2	4	Mnt, Sgsm2, Tsr1, Srr	56876, 13850, -14600, 40862	downstream, in gene, upstream, downstream	MergedReg chr10 #171	0	1
181	10	67860921	67895165	34244	1	13.866	22.349	0.688659	142	188	1	1	3	Psmd11, Cdk5r1, Myo1d	67388, 15989, 264821	downstream, downstream, in gene	MergedReg chr10 #181	0	1
409	17	1858048	1936978	78930	1	11.123	17.026	0.614194	155	177	2	3	3	Ctsl, LOC100910660, Cdk20	-18247, 12469, -38650	upstream, downstream, upstream	MergedReg chr17 #409	0	1
805	6	33517742	33610381	92639	1	10.55	15.99	0.599927	83	125	1	2	4	Gdf7, Hs1bp3, LOC102550373, LOC102550498	-56435, 46332, 1432, -62386	upstream, downstream, in gene, upstream	MergedReg chr6 #805	0	1
366	15	41573453	41596768	23315	1	16.941	27.855	0.717417	144	135	0	1	1	Sgcg	10165	in gene	MergedReg chr15 #366	0	1
953	8	104746845	104791351	44506	1	12.185	18.889	0.63244	190	233	1	1	1	Pxylp1	21541	in gene	MergedReg chr8 #953	0	1
378	16	1978714	2076041	97327	2	12.691	19.811	0.642496	148	167	2	3	4	Zmiz1, Ppif, Zcchc24, LOC102553299	278251, 48186, 20915, -27870	downstream, downstream, in gene, upstream	MergedReg chr16 #378	1	1
693	4	124934450	124958995	24545	1	17.073	28.049	0.716233	213	246	0	0	0				MergedReg chr4 #693	0	1
246	11	36074786	36115464	40678	2	21.777	36.862	0.759329	311	276	1	1	2	Ets2, LOC103693523	19416, 50004	downstream, downstream	MergedReg chr11 #246	1	1
150	10	45751081	45782338	31257	1	14.759	23.331	0.660653	234	162	0	1	5	Prss38, LOC102546363, LOC103693339, Snap47, Jmjd4	-39904, 35372, -22756, 32043, -32255	upstream, downstream, upstream, in gene, upstream	MergedReg chr10 #150	0	1
112	1	264047357	264104478	57121	1	9.098	13.133	0.529575	135	123	1	2	2	Scd, Scd4	16543, -18079	downstream, upstream	MergedReg chr1 #112	0	1
178	10	66370994	66451761	80767	2	21.06	34.844	0.726405	258	222	0	0	1	Ksr1	70996	in gene	MergedReg chr10 #178	1	1
141	10	35679655	35728306	48651	1	15.131	23.613	0.642074	256	235	3	4	6	Tbc1d9b, RGD1564036, Sqstm1, LOC102555400, Mgat4b, Ltc4s	66875, 23293, 12336, 7993, -22521, 38417	downstream, in gene, downstream, downstream, upstream, downstream	MergedReg chr10 #141	0	1
43	1	129194353	129221694	27341	1	23.079	38.519	0.73899	127	213	0	0	1	Igf1r	283102	in gene	MergedReg chr1 #43	0	1
646	3	164464997	164540560	75563	2	31.884	56.051	0.813907	284	257	1	0	1	LOC103691971	66383	downstream	MergedReg chr3 #646	1	1
742	5	128733818	128854783	120965	1	13.554	20.722	0.612445	304	284	2	1	2	Osbpl9, Calr4	45135, -70950	in gene, upstream	MergedReg chr5 #742	0	1
67	1	196929197	196952941	23744	1	18.452	29.575	0.680601	138	203	1	1	1	Il4r	-1276	upstream	MergedReg chr1 #67	0	1
309	13	72713128	72744674	31546	1	14.219	21.7	0.609875	180	199	2	2	2	LOC102552819, Ier5	2494, 15401	in gene, downstream	MergedReg chr13 #309	0	1
462	19	21342954	21399044	56090	1	10.361	14.987	0.532548	176	165	1	3	4	LOC102547741, LOC102549825, Siah1, Lonp2	-12292, 1552, -1164, 121635	upstream, in gene, upstream, downstream	MergedReg chr19 #462	0	1
540	2	203995544	204032605	37061	2	26.064	43.47	0.737962	211	202	1	3	3	Atp1a1, LOC103691652, LOC102549541	17949, -18072, -25276	in gene, upstream, upstream	MergedReg chr2 #540	1	1
119	1	267115118	267171086	55968	1	9.475	13.47	0.507552	75	92	1	0	1	Sh3pxd2a	102779	in gene	MergedReg chr1 #119	0	1
275	12	24007458	24060948	53490	1	11.088	16.144	0.541999	132	239	1	1	3	Styxl1, Tmem120a, Por	79622, 44607, -17140	downstream, downstream, upstream	MergedReg chr12 #275	0	1
145	10	39099518	39156634	57116	1	12.383	18.274	0.561432	203	259	1	1	2	Irf1, LOC102550895	18546, 65567	downstream, in gene	MergedReg chr10 #145	0	1
843	7	3329531	3360836	31305	1	19.716	31.175	0.661023	257	258	2	4	7	Gdf11, LOC102553109, Cd63, Rdh5, Bloc1s1, Itga7, Mettl7b	-29327, -12799, 24933, -2822, 1055, -9898, 41339	upstream, upstream, downstream, upstream, in gene, upstream, downstream	MergedReg chr7 #843	0	1
193	10	83580078	83655912	75834	2	20.256	32.055	0.6622	270	216	3	4	8	Zfp652, LOC102547047, Phospho1, Abi3, Gngt2, LOC103693426, Trnaq-uug, B4galnt2	61186, 18438, -16814, 37187, -36330, -50757, 54125, 83492	downstream, in gene, upstream, downstream, upstream, upstream, downstream, downstream	MergedReg chr10 #193	1	1
414	17	9972672	10004300	31628	1	18.081	28.111	0.63666	177	265	1	2	4	Nsd1, LOC498705, Fgfr4, Zfp346	-33092, 15690, 15849, 73314	upstream, downstream, downstream, downstream	MergedReg chr17 #414	0	1
1012	9	99157357	99264465	107108	2	21.968	35.133	0.677423	218	248	0	0	1	Hdac4	88804	in gene	MergedReg chr9 #1012	1	1
648	3	164654574	164697294	42720	1	15.506	23.471	0.598053	159	183	1	1	2	Ptpn1, Fam65c	10472, 116257	in gene, downstream	MergedReg chr3 #648	0	1
268	12	14191441	14244973	53532	1	12.089	17.552	0.537941	122	198	1	2	3	Ap5z1, Foxk1, LOC103693620	-42146, 26427, 365	upstream, in gene, in gene	MergedReg chr12 #268	0	1
634	3	160037093	160108117	71024	2	16.221	24.078	0.569853	205	217	2	2	4	Ttpal, Serinc3, Pkig, Ada	77590, -34527, 25332, 67342	downstream, upstream, in gene, downstream	MergedReg chr3 #634	1	1
848	7	11633865	11678262	44397	2	17.201	25.628	0.575228	169	199	5	3	5	Gng7, Gadd45b, Lmnb2, Timm13, Tmprss9	73079, -7742, -1807, -21277, 52917	downstream, upstream, upstream, upstream, downstream	MergedReg chr7 #848	1	1
221	10	102247817	102270688	22871	2	30.61	49.387	0.690128	159	219	1	1	2	Cpsf4l, Cdc42ep4	-31655, 10020	upstream, in gene	MergedReg chr10 #221	1	1
890	7	119117997	119159363	41366	2	17.263	25.567	0.5666	277	236	1	3	4	LOC102553699, LOC102553868, Txn2, Foxred2	-19931, 19684, 19493, 47990	upstream, in gene, downstream, downstream	MergedReg chr7 #890	1	1
684	4	118623439	118669653	46214	1	14.346	20.622	0.523536	268	225	1	2	2	LOC103692178, Aak1	-14654, -9152	upstream, upstream	MergedReg chr4 #684	0	1
571	20	18475870	18594597	118727	2	17.892	26.48	0.565588	280	279	4	5	5	Ipmk, LOC103694404, Cisd1, Ube2d1, Tfam	-45343, 43123, 41695, -12137, -58824	upstream, downstream, downstream, upstream, upstream	MergedReg chr20 #571	1	1
264	12	9703928	9755367	51439	2	16.039	23.355	0.542147	183	217	1	2	2	Rpo1-3, Lnx2	-2231, 1269	upstream, in gene	MergedReg chr12 #264	1	1
187	10	75842077	75961838	119761	2	13.643	19.43	0.510125	106	131	0	1	2	Msi2, LOC103693412	138294, -8915	in gene, upstream	MergedReg chr10 #187	1	1
18	1	85102999	85135213	32214	1	18.491	27.381	0.566352	151	139	3	2	3	Fcgbpl1, Fbl, Dyrk1b	60565, 15587, 6287	downstream, downstream, in gene	MergedReg chr1 #18	0	1
359	15	24268334	24313140	44806	2	15.091	21.682	0.522809	123	145	0	1	1	Fbxo34	23414	in gene	MergedReg chr15 #359	1	1
978	9	12864620	12915166	50546	1	9.939	13.482	0.439862	82	137	0	0	1	Rftn1	149008	in gene	MergedReg chr9 #978	0	1
806	6	33627487	33653273	25786	1	18.591	27.339	0.556356	94	143	0	1	1	LOC102550498	13933	downstream	MergedReg chr6 #806	0	1
219	10	97612016	97655010	42994	1	16.689	24.127	0.531751	225	235	1	2	2	LOC102550846, Gna13	7464, -13683	downstream, upstream	MergedReg chr10 #219	0	1
635	3	160464489	160515495	51006	1	10.984	15.024	0.451865	87	114	2	2	3	Pabpc1l, Tomm34, Stk4	79259, -24849, 22440	downstream, upstream, in gene	MergedReg chr3 #635	0	1
498	2	29473272	29518298	45026	1	11.169	15.27	0.4512	68	92	0	0	1	Zfp366	85604	in gene	MergedReg chr2 #498	0	1
869	7	70902065	70947857	45792	1	15.143	21.471	0.503738	117	120	0	2	3	Lrp1, Stat6, Nab2	2067, -21267, 46519	in gene, upstream, downstream	MergedReg chr7 #869	0	1
14	1	84032372	84068397	36025	1	16.741	24.016	0.52061	179	195	2	3	5	Snrpa, RGD1560854, Itpkc, Adck4, Numbl	-41957, 41713, -9951, 5833, -16891	upstream, downstream, upstream, in gene, upstream	MergedReg chr1 #14	0	1
697	4	145248592	145283387	34795	1	14.38	20.2	0.490292	279	243	2	2	5	Mtmr14, Cpne9, Brpf1, Ogg1, Camk1	70932, 28022, 1546, -16842, 34157	downstream, downstream, in gene, upstream, downstream	MergedReg chr4 #697	0	1
115	1	266253842	266285011	31169	1	16.099	22.886	0.507494	156	158	1	1	4	Sufu, Trim8, Arl3, LOC103691368	125662, 13629, 63673, -31673	downstream, in gene, downstream, upstream	MergedReg chr1 #115	0	1
38	1	102330999	102401316	70317	2	22.215	32.861	0.564842	242	220	2	1	3	Otog, Myod1, Kcnc1	108033, -30381, -48468	downstream, upstream, upstream	MergedReg chr1 #38	1	1
780	5	167949508	167970123	20615	1	22.005	32.373	0.55696	106	133	1	2	4	LOC102556220, Errfi1, LOC102556316, Park7	32457, 8254, 10312, 44909	downstream, in gene, downstream, downstream	MergedReg chr5 #780	0	1
13	1	80449620	80484108	34488	2	21.254	31.035	0.546162	164	236	2	3	5	Nkpd1, Ppp1r37, Gemin7, Zfp296, Clasrp	42357, 4663, 17206, -20334, 57396	downstream, in gene, downstream, upstream, downstream	MergedReg chr1 #13	1	1
341	14	37857546	37892752	35206	2	21.162	30.851	0.543841	238	241	1	2	2	Slain2, LOC102556376	-4026, -5510	upstream, upstream	MergedReg chr14 #341	1	1
921	8	22748393	22794539	46146	2	17.338	24.517	0.499845	173	145	3	2	4	Smarca4, Ldlr, Spc24, Kank2	123143, 21041, 14254, 49996	downstream, in gene, downstream, downstream	MergedReg chr8 #921	1	1
714	4	157845721	157871474	25753	1	18.897	26.943	0.511753	173	242	1	1	4	Ltbr, Scnn1a, Tnfrsf1a, Plekhg6	-29306, 23123, -6319, 38570	upstream, in gene, upstream, downstream	MergedReg chr4 #714	0	1
965	8	124345682	124403482	57800	1	10.913	14.518	0.411795	145	173	1	1	2	Tgfbr2, LOC102549723	24763, -52350	in gene, upstream	MergedReg chr8 #965	0	1
1013	9	99453769	99482337	28568	2	27.022	39.962	0.564494	203	218	0	0	0				MergedReg chr9 #1013	1	1
65	1	188639210	188678002	38792	1	12.283	16.534	0.428773	69	108	0	0	3	Iqck, Gprc5b, LOC102550985	86672, 55103, -36516	in gene, downstream, upstream	MergedReg chr1 #65	0	1
364	15	41036383	41084605	48222	1	12.255	16.473	0.426733	56	65	1	2	3	Spata13, C1qtnf9, Mipep	122836, -9085, -23570	in gene, upstream, upstream	MergedReg chr15 #364	0	1
135	10	16065561	16139423	73862	2	16.638	23.11	0.474035	176	243	0	1	2	Cpeb4, LOC103693293	-55283, -3667	upstream, upstream	MergedReg chr10 #135	1	1
73	1	201109393	201177029	67636	2	23.746	34.352	0.53271	188	182	1	2	3	RGD1563285, Nsmce4a, Tacc2	58784, -32373, 2949	downstream, upstream, in gene	MergedReg chr1 #73	1	1
881	7	114857771	114891688	33917	2	23.955	34.646	0.532362	217	200	1	1	1	Slc45a4	14253	in gene	MergedReg chr7 #881	1	1
422	17	18543083	18606203	63120	2	12.716	17.052	0.423296	204	213	1	1	1	Cap2	18223	in gene	MergedReg chr17 #422	1	1
855	7	12495801	12540291	44490	1	19.991	28.203	0.496498	236	208	3	3	5	Sbno2, Gpx4, Polr2e, Hmha1, Wdr18	49137, 1108, -14700, 23766, 51074	downstream, in gene, upstream, downstream, downstream	MergedReg chr7 #855	0	1
316	13	89707093	89726601	19508	1	23.337	33.508	0.521886	228	207	1	3	4	Dedd, Nit1, Pfdn2, Klhdc9	8370, 8959, -9017, 29721	in gene, downstream, upstream, downstream	MergedReg chr13 #316	0	1
750	5	146905434	146956186	50752	2	14.267	19.343	0.43913	89	123	2	1	3	Phc2, A3galt2, Zfp362	98242, -2782, 54553	in gene, upstream, downstream	MergedReg chr5 #750	1	1
290	12	45872202	45918362	46160	2	22.992	32.88	0.516078	250	212	1	1	2	Srrm4, Hspb8	55986, -10089	downstream, upstream	MergedReg chr12 #290	1	1
167	10	58925901	59049145	123244	2	18.711	26.087	0.479444	206	247	2	5	7	Tekt1, LOC103693361, Smtnl2, Ggt6, Mybbp1a, Spns2, Spns3	-63425, -72158, -14503, -7730, -12878, 61959, 125789	upstream, upstream, upstream, upstream, upstream, downstream, downstream	MergedReg chr10 #167	1	1
679	4	113710833	113737261	26428	1	22.477	31.892	0.504745	242	218	0	0	1	Sema4f	40485	downstream	MergedReg chr4 #679	0	1
977	9	12783882	12847328	63446	2	13.467	18.03	0.420971	122	161	0	0	1	Rftn1	74720	in gene	MergedReg chr9 #977	1	1
459	19	14391816	14405513	13697	2	49.711	77.054	0.632305	253	236	1	2	3	Hmgxb4, LOC102556139, Tom1	45991, -10664, 6297	downstream, upstream, in gene	MergedReg chr19 #459	1	1
981	9	16405175	16447619	42444	1	16.425	22.454	0.451079	231	216	3	2	3	Prph2, Tbcc, Gltscr1l	-40221, -20059, 19798	upstream, upstream, in gene	MergedReg chr9 #981	0	1
457	19	10277552	10318899	41347	2	17.771	24.492	0.462786	158	210	1	0	3	Kifc3, LOC103694284, Katnb1	53156, 28507, 62090	in gene, downstream, downstream	MergedReg chr19 #457	1	1
828	6	115514611	115556903	42292	1	17.764	24.416	0.45887	142	163	1	1	2	Ston2, Sel1l	11803, 81100	in gene, downstream	MergedReg chr6 #828	0	1
920	8	22570249	22600891	30642	2	24.81	35.383	0.512135	138	149	2	1	4	LOC691141, Carm1, Yipf2, RGD1309188	27800, 7847, 40389, -40304	downstream, in gene, downstream, upstream	MergedReg chr8 #920	1	1
503	2	44608969	44642544	33575	1	16.829	22.99	0.450057	136	117	0	0	2	Slc38a9, Ppap2a	113200, -38329	downstream, upstream	MergedReg chr2 #503	0	1
901	7	127041131	127090446	49315	2	24.441	34.791	0.509411	271	266	2	2	2	Cerk, Tbc1d22a	-7732, -14367	upstream, upstream	MergedReg chr7 #901	1	1
185	10	74251070	74300753	49683	1	14.605	19.638	0.427186	144	112	1	1	1	Ypel2	22688	in gene	MergedReg chr10 #185	0	1
915	7	143695088	143713598	18510	2	38.204	56.988	0.576934	188	270	1	2	4	Eif4b, LOC102557354, Tenc1, Spryd3	24687, 130, -348, 33894	downstream, in gene, upstream, downstream	MergedReg chr7 #915	1	1
773	5	160258715	160299191	40476	2	19.685	27.274	0.47043	160	148	2	2	3	Ddi2, LOC102548844, Agmat	3882, -10546, -27806	in gene, upstream, upstream	MergedReg chr5 #773	1	1
521	2	187951034	188004894	53860	1	11.982	15.703	0.390171	98	104	2	2	3	Ubqln4, Ssr2, Arhgef2	62263, 26648, 13885	downstream, downstream, in gene	MergedReg chr2 #521	0	1
708	4	151439916	151492962	53046	2	20.078	27.814	0.470196	195	193	1	1	2	Adipor2, Wnt5b	13669, 50455	in gene, downstream	MergedReg chr4 #708	1	1
579	20	29830402	29845969	15567	1	38.944	57.494	0.56201	268	236	1	1	2	Psap, Cdh23	6883, 425573	in gene, downstream	MergedReg chr20 #579	0	1
755	5	152505726	152548630	42904	2	33.5	48.576	0.536083	237	230	1	2	3	Pdik1l, Trim63, Slc30a2	-19498, -6184, -32399	upstream, upstream, upstream	MergedReg chr5 #755	1	1
447	18	56932513	57017379	84866	2	14.452	19.152	0.406226	167	142	0	3	6	Csnk1a1, Mir145, Mir143, Il17b, Pcyox1l, Grpel2	87224, -4952, -3569, -36629, 57112, 75288	downstream, upstream, upstream, upstream, downstream, downstream	MergedReg chr18 #447	1	1
276	12	25613885	25639791	25906	1	21.779	30.082	0.465963	163	182	1	1	3	Wbscr16, Gatsl2, LOC102553721	65135, 11968, -21982	downstream, in gene, upstream	MergedReg chr12 #276	0	1
906	7	138241493	138291229	49736	1	14.266	18.77	0.395848	157	168	0	1	2	LOC102550409, LOC103692970	42155, -26311	downstream, upstream	MergedReg chr7 #906	0	1
545	2	211077910	211109301	31391	1	16.849	22.548	0.420337	100	120	1	1	2	Psma5, Sort1	43220, 16033	downstream, in gene	MergedReg chr2 #545	0	1
816	6	96367763	96410012	42249	2	19.931	27.094	0.442959	166	184	0	0	1	LOC102550345	48900	downstream	MergedReg chr6 #816	1	1
608	3	58951756	59017194	65438	2	27.68	38.871	0.48985	201	210	1	1	2	Zak, LOC102555296	21593, 57921	in gene, downstream	MergedReg chr3 #608	1	1
798	6	10939048	11037652	98604	2	19.364	26.217	0.437126	222	216	0	1	3	Ttc7a, Mir3558, LOC681766	75967, -4341, 75173	in gene, upstream, downstream	MergedReg chr6 #798	1	1
31	1	101010070	101056428	46358	1	17.322	23.179	0.420213	214	251	4	5	8	Bcl2l12, Irf3, Scaf1, Rras, Prr12, Prrg2, Nosip, Rcn3	-39980, 41005, -21686, 20427, 12956, 22307, -22322, 52949	upstream, downstream, upstream, downstream, in gene, downstream, upstream, downstream	MergedReg chr1 #31	0	1
80	1	215522134	215556640	34506	2	21.517	29.415	0.451075	230	215	2	2	2	Ifitm10, Ctsd	878, 14059	in gene, downstream	MergedReg chr1 #80	1	1
590	3	6210544	6294652	84108	3	22.328	30.625	0.455856	293	242	1	1	2	LOC102554998, Rxra	-63075, -19962	upstream, upstream	MergedReg chr3 #590	1	1
703	4	147682052	147724764	42712	1	16.576	21.959	0.405716	186	155	1	2	5	Tmem40, Cand2, Rpl32, Efcab12, Mbd4	-45561, 16921, 15636, 39497, 53044	upstream, in gene, downstream, downstream, downstream	MergedReg chr4 #703	0	1
24	1	89543594	89567200	23606	2	35.341	50.481	0.514398	200	199	1	2	3	Hpn, Scn1b, Gramd1a	-5822, 5072, 35013	upstream, in gene, downstream	MergedReg chr1 #24	1	1
172	10	62252932	62304502	51570	2	19.777	26.588	0.426952	279	279	1	6	7	Smyd4, Serpinf1, Serpinf2, Wdr81, Mir6326, Mir22, Tlcd2	87048, -24572, -6241, 8490, -20622, -20875, -24407	downstream, upstream, upstream, in gene, upstream, upstream, upstream	MergedReg chr10 #172	1	1
885	7	117516596	117559704	43108	2	32.108	45.227	0.494251	210	246	2	3	5	Bop1, Scx, Hsf1, Dgat1, Scrt1	192, 19075, -373, 38585, 48953	in gene, downstream, upstream, downstream, downstream	MergedReg chr7 #885	1	1
222	10	103369606	103397483	27877	2	29.606	41.301	0.480287	247	288	1	1	2	Gpr142, Gprc5c	42153, -11505	downstream, upstream	MergedReg chr10 #222	1	1
83	1	216222755	216256185	33430	2	22.266	30.19	0.439228	211	223	2	3	5	Phemx, LOC102550186, Cd81, Tssc4, Trpm5	49935, -2904, 1773, -14316, 42030	downstream, upstream, in gene, upstream, downstream	MergedReg chr1 #83	1	1
889	7	119058290	119096772	38482	1	15.308	19.931	0.380728	185	191	1	2	4	LOC100911597, LOC102553569, LOC102553699, LOC102553868	-5810, 2794, 41218, -41465	upstream, in gene, downstream, upstream	MergedReg chr7 #889	0	1
668	4	62380050	62396205	16155	2	46.255	66.796	0.530152	180	213	1	2	4	Agbl3, Tmem140, LOC500077, Wdr91	90908, 7213, 9033, 50831	downstream, in gene, downstream, downstream	MergedReg chr4 #668	1	1
962	8	117719480	117744269	24789	2	30.115	41.662	0.46825	148	234	1	2	4	Col7a1, Mir711, Ucn2, Pfkfb4	37433, 20307, 4658, -1481	downstream, downstream, downstream, upstream	MergedReg chr8 #962	1	1
476	19	37766925	37795924	28999	1	17.685	23.197	0.391412	170	163	0	2	3	Ranbp10, Tsnaxip1, Cenpt	14056, -14234, 38353	in gene, upstream, downstream	MergedReg chr19 #476	0	1
580	20	29897516	29938901	41385	1	12.818	16.297	0.346435	66	81	1	1	3	Cdh23, MGC112715, LOC100361018	345550, 20665, -29220	in gene, in gene, upstream	MergedReg chr20 #580	0	1
244	11	34791124	34815540	24416	2	31.953	44.218	0.468682	266	249	1	1	1	Dscr3	-10885	upstream	MergedReg chr11 #244	1	1
1016	9	119184982	119191792	6810	1	72.972	108.995	0.578847	234	261	1	2	2	Tgif1, LOC102555570	2311, -1304	in gene, upstream	MergedReg chr9 #1016	0	1
16	1	84351073	84378406	27333	1	18.692	24.577	0.394888	172	180	2	2	4	Hipk4, Pld3, RGD1307554, Akt2	36625, -3053, 3019, -36201	downstream, upstream, in gene, upstream	MergedReg chr1 #16	0	1
549	2	241895136	241944526	49390	1	11.905	14.992	0.332625	203	157	1	1	1	Ppp3ca	10495	in gene	MergedReg chr2 #549	0	1
802	6	25595893	25621689	25796	2	36.5	51.001	0.482629	301	304	3	1	1	Fosl2	8204	in gene	MergedReg chr6 #802	1	1
874	7	98132787	98206523	73736	1	17.124	22.249	0.377721	161	136	0	2	4	LOC102549374, Klhl38, Anxa13, LOC103692919	-37768, 27508, 100787, -49125	upstream, downstream, downstream, upstream	MergedReg chr7 #874	0	1
804	6	29277501	29362260	84759	2	14.213	18.132	0.351327	195	213	1	1	2	Klhl29, LOC102554916	163580, -41703	in gene, upstream	MergedReg chr6 #804	1	1
282	12	37783765	37861087	77322	2	9.588	11.781	0.29716	76	69	0	2	3	Mphosph9, Pitpnm2, LOC102552626	122144, 17094, -5427	downstream, in gene, upstream	MergedReg chr12 #282	1	1
947	8	82340185	82381498	41313	1	19.967	26.223	0.393215	224	245	2	3	3	Mapk6, LOC102551227, Leo1	-9733, 691, -20065	upstream, in gene, upstream	MergedReg chr8 #947	0	1
177	10	65028251	65060023	31772	2	28.415	38.431	0.435618	211	236	0	1	2	Myo18a, LOC103693393	36398, -151	in gene, upstream	MergedReg chr10 #177	1	1
272	12	22082069	22139619	57550	1	10.6	13.102	0.305723	121	158	4	5	7	LOC686940, Agfg2, Irs3, Sap25, Lrch4, Fbxo24, Pcolce	49727, 28803, -12109, 15827, 27566, -27652, -43151	downstream, in gene, upstream, downstream, downstream, upstream, upstream	MergedReg chr12 #272	0	1
295	12	48458045	48554962	96917	2	12.39	15.53	0.325882	131	154	1	1	4	Ssh1, LOC103693651, Coro1c, Selplg	103323, 58082, 24753, -71402	downstream, downstream, in gene, upstream	MergedReg chr12 #295	1	1
511	2	140602431	140625349	22918	1	26.06	34.9	0.42139	230	256	1	2	2	Setd7, LOC103691564	4515, -4418	in gene, upstream	MergedReg chr2 #511	0	1
279	12	36870594	36937803	67209	2	14.927	19.014	0.349138	177	217	1	1	1	Ncor2	32289	in gene	MergedReg chr12 #279	1	1
936	8	68564691	68591088	26397	2	45.206	63.478	0.489742	233	248	0	0	2	Aagab, Smad3	51826, 100460	downstream, in gene	MergedReg chr8 #936	1	1
336	14	17055157	17103876	48719	2	21.348	27.984	0.390501	273	238	1	1	2	Scarb2, Nup54	15343, -44015	in gene, upstream	MergedReg chr14 #336	1	1
74	1	201189517	201266476	76959	2	14.349	18.149	0.33894	243	207	1	1	2	Tacc2, LOC103691241	87734, 17166	in gene, downstream	MergedReg chr1 #74	1	1
991	9	38066150	38113603	47453	2	16.311	20.84	0.35351	166	133	0	0	1	Dst	207095	in gene	MergedReg chr9 #991	1	1
51	1	142568633	142615744	47111	2	14.812	18.748	0.33997	126	130	1	1	1	Iqgap1	23485	in gene	MergedReg chr1 #51	1	1
774	5	164950675	164962397	11722	1	39.128	53.91	0.462352	255	246	2	1	5	Draxin, Mad2l2, Fbxo6, Fbxo44, Fbxo2	-13548, 13333, 5536, 15464, -15626	upstream, downstream, in gene, downstream, upstream	MergedReg chr5 #774	0	1
159	10	55964867	56028915	64048	2	29.953	40.274	0.427148	281	258	6	7	9	RGD1563441, Chd3, LOC102557195, Cyb5d1, Naa38, Tmem88, Kdm6b, LOC102555947, Dnah2	56358, -26474, 26094, 535, -617, 3334, 12691, 26381, 157673	downstream, upstream, downstream, in gene, upstream, downstream, downstream, downstream, downstream	MergedReg chr10 #159	1	1
197	10	85939251	85988203	48952	2	22.28	29.188	0.389626	264	212	6	6	7	Plxdc1, Trnac-gca, Trnac-gca, Arl5c, Cacnb1, Rpl19, Stac2	-25642, -23811, -23139, -15596, 11050, -14964, 40482	upstream, upstream, upstream, upstream, in gene, upstream, downstream	MergedReg chr10 #197	1	1
473	19	37425478	37454434	28956	2	26.174	34.635	0.404096	258	205	1	2	4	Lrrc36, Tppp3, Zdhhc1, Hsd11b2	69471, -11927, 13933, -36127	downstream, upstream, in gene, upstream	MergedReg chr19 #473	1	1
349	14	85966446	85986066	19620	2	51.927	72.605	0.483584	259	218	1	0	2	Mrps24, Urgcp	-24365, 25963	upstream, in gene	MergedReg chr14 #349	1	1
1014	9	114690922	114710903	19981	2	34.476	46.526	0.432445	208	205	1	1	3	LOC103690590, Rab12, LOC102549517	13452, 8701, 30904	downstream, in gene, downstream	MergedReg chr9 #1014	1	1
110	1	261225818	261317782	91964	2	15.486	19.512	0.333397	168	172	2	5	7	Mms19, Ubtd1, Ankrd2, Hoga1, MGC93861, Morn4, Pi4k2a	-42730, 42453, -10059, -19943, -26347, 65622, -65794	upstream, in gene, upstream, upstream, upstream, downstream, upstream	MergedReg chr1 #110	1	1
294	12	48203942	48257984	54042	2	22.835	29.709	0.379653	206	248	3	3	4	Acacb, Ung, Alkbh2, Usp30	8004, 25194, -26621, 55397	in gene, downstream, upstream, downstream	MergedReg chr12 #294	1	1
817	6	99145676	99155991	10315	1	56.441	79.192	0.488611	202	182	0	0	2	Syne2, Esr2	266564, 63525	in gene, downstream	MergedReg chr6 #817	0	1
391	16	20611333	20674548	63215	2	23.925	31.22	0.383952	249	255	4	6	10	Ssbp4, Isyna1, Ell, Fkbp8, Kxd1, LOC102549939, Uba52, RGD1566239, Crlf1, Tmem59l	64824, -50607, -389, 9950, -9920, 25899, -26001, -28999, 43420, -49022	downstream, upstream, upstream, downstream, upstream, downstream, upstream, upstream, downstream, upstream	MergedReg chr16 #391	1	1
449	18	60578950	60647410	68460	2	23.901	31.146	0.381976	193	212	1	0	1	Nedd4l	220804	in gene	MergedReg chr18 #449	1	1
403	16	81392344	81434482	42138	2	17.828	22.664	0.346258	143	149	1	1	1	Rasa3	20826	in gene	MergedReg chr16 #403	1	1
483	19	53618300	53637907	19607	2	57.441	80.362	0.484433	252	269	4	3	4	Fbxo31, Trnam-cau, Map1lc3b, Zcchc14	-2430, -1863, -7530, 60521	upstream, upstream, upstream, downstream	MergedReg chr19 #483	1	1
680	4	115698141	115716654	18513	1	30.382	40.313	0.408028	130	146	1	1	2	Zfp638, Dysf	152211, 6443	downstream, in gene	MergedReg chr4 #680	0	1
951	8	87365074	87420520	55446	2	30.092	39.681	0.399068	225	198	0	1	1	Filip1	26573	in gene	MergedReg chr8 #951	1	1
730	5	61218684	61248781	30097	1	20.551	26.264	0.353878	227	224	0	1	1	LOC103692348	1324	in gene	MergedReg chr5 #730	0	1
603	3	29959680	30000901	41221	1	20.002	25.44	0.346954	103	99	3	4	5	Zeb2, LOC100912577, LOC103691779, LOC102548299, LOC102548208	5640, 20613, -14344, -26966, 55049	in gene, downstream, upstream, upstream, downstream	MergedReg chr3 #603	0	1
29	1	100844467	100905711	61244	2	19.201	24.319	0.340902	327	324	7	6	10	Nup62, LOC100360621, Tbc1d17, Akt1s1, Pnkp, Ptov1, Med25, Fuz, Ap2a1, Tsks	63948, 63277, -29873, 29644, 21615, -9114, 13020, -16737, 51354, -51612	downstream, downstream, upstream, downstream, downstream, upstream, in gene, upstream, downstream, upstream	MergedReg chr1 #29	1	1
690	4	123116947	123137825	20878	2	41.789	56.256	0.428884	156	143	1	2	4	Chchd4, Tmem43, Xpc, Lsm3	-9200, 8918, 34599, -34700	upstream, in gene, downstream, upstream	MergedReg chr4 #690	1	1
301	13	50889125	50946457	57332	2	30.448	39.809	0.386747	278	276	2	3	4	Fmod, LOC103691904, Btg2, Chit1	42905, -7557, -847, -29229	downstream, upstream, upstream, upstream	MergedReg chr13 #301	1	1
558	20	4811011	4848923	37912	1	16.753	20.883	0.31791	181	177	3	5	8	RT1-CE1, Ddx39b, Atp6v1g2, Nfkbil1, Lta, LOC103694380, LOC103694381, LOC102549726	-37577, -11371, -5150, 6355, -22704, -25851, 33526, 44015	upstream, upstream, upstream, in gene, upstream, upstream, downstream, downstream	MergedReg chr20 #558	0	1
493	19	59753153	59848993	95840	4	30.393	39.642	0.383291	258	286	0	1	2	LOC102547807, Tomm20	46722, 72338	downstream, downstream	MergedReg chr19 #493	1	1
768	5	159428427	159450873	22446	2	31.553	41.166	0.383676	136	141	1	1	2	LOC102546642, Padi2	40451, 11159	downstream, in gene	MergedReg chr5 #768	1	1
310	13	81166046	81229434	63388	2	12.259	14.846	0.276233	215	207	1	1	1	Prrx1	17820	in gene	MergedReg chr13 #310	1	1
173	10	62693897	62738359	44462	2	28.565	36.861	0.367847	241	196	2	1	3	Ankrd13b, Coro6, Ssh2	41722, -15466, 238763	downstream, upstream, in gene	MergedReg chr10 #173	1	1
233	10	109715449	109758043	42594	2	26.566	34.025	0.357014	234	203	3	5	8	LOC103693493, Gcgr, Fam195b, Ppp1r27, P4hb, Arhgdia, Alyref, Anapc11	-28018, 28881, -9200, -7727, 11216, 20760, 37893, -38033	upstream, downstream, upstream, upstream, in gene, downstream, downstream, upstream	MergedReg chr10 #233	1	1
203	10	88816185	88843547	27362	1	20.024	25.068	0.324117	268	284	0	1	2	Stat3, Ptrf	12391, 44629	in gene, downstream	MergedReg chr10 #203	0	1
973	8	132538941	132608182	69241	1	16.26	20.018	0.299971	168	155	1	3	4	Lars2, Limd1, Trnar-acg, Sacm1l	132283, 20343, 33240, -33605	downstream, in gene, downstream, upstream	MergedReg chr8 #973	0	1
332	13	113373153	113411547	38394	1	15.627	19.175	0.295186	145	156	1	1	1	Plxna2	18781	in gene	MergedReg chr13 #332	0	1
17	1	84399951	84421405	21454	2	44.227	58.602	0.406023	288	297	1	1	2	RGD1307554, Akt2	48958, 9738	downstream, in gene	MergedReg chr1 #17	1	1
598	3	12295197	12358570	63373	1	14.239	17.295	0.280507	201	150	0	0	2	Ralgps1, Angptl2	88200, 64061	in gene, downstream	MergedReg chr3 #598	0	1
716	4	161568582	161618550	49968	2	21.658	27.121	0.32451	204	198	1	1	2	Tead4, Tulp3	26276, 84240	in gene, downstream	MergedReg chr4 #716	1	1
809	6	72432998	72502061	69063	2	19.988	24.863	0.314866	221	204	1	2	4	Strn3, LOC103692633, Ap4s1, Hectd1	-4778, 60514, 5552, 127193	upstream, downstream, in gene, downstream	MergedReg chr6 #809	1	1
776	5	166962639	167034220	71581	2	21.109	26.355	0.320218	252	218	2	2	2	Spsb1, H6pd	-19934, 32012	upstream, downstream	MergedReg chr5 #776	1	1
852	7	11962218	12023006	60788	1	18	22.214	0.303472	259	299	8	6	8	Btbd2, Csnk1g2, Scamp4, Adat3, Abhd17a, Klf16, Rexo1, Atp8b3	62721, -29339, -10471, -10866, 69, -14098, -29656, -51144	downstream, upstream, upstream, upstream, in gene, upstream, upstream, upstream	MergedReg chr7 #852	0	1
859	7	23549543	23597252	47709	2	15.333	18.683	0.285086	101	165	1	1	2	Syn3, Timp3	169501, 20765	in gene, in gene	MergedReg chr7 #859	1	1
963	8	118922308	118961789	39481	2	16.605	20.308	0.29043	272	248	2	2	3	Nbeal2, Ccdc12, Pth1r	-17656, 16367, 70757	upstream, in gene, downstream	MergedReg chr8 #963	1	1
705	4	147933341	147976941	43600	2	15.201	18.447	0.27922	155	155	0	0	2	Tmcc1, LOC680385	135211, 25647	in gene, downstream	MergedReg chr4 #705	1	1
556	20	3419373	3455165	35792	2	21.156	26.239	0.310646	145	199	6	4	9	Ppp1r18, Mir6328, Nrm, Mdc1, Tubb5, Flot1, Ier3, LOC102553445, LOC102553505	-39438, 42456, -35022, -17438, 14821, 1140, 2733, -26712, -35306	upstream, downstream, upstream, upstream, downstream, in gene, downstream, upstream, upstream	MergedReg chr20 #556	1	1
524	2	188735387	188770021	34634	2	23.109	28.836	0.319416	176	198	2	5	8	Zbtb7b, Flad1, Lenep, Cks1b, Shc1, Pygo2, Pbxip1, Pmvk	-33936, -16242, -25034, -7560, 7201, -4461, -11184, -31625	upstream, upstream, upstream, upstream, in gene, upstream, upstream, upstream	MergedReg chr2 #524	1	1
450	18	60985088	61045697	60609	1	14.287	17.226	0.269885	135	176	0	0	1	Alpk2	56705	in gene	MergedReg chr18 #450	0	1
248	11	61414487	61447205	32718	2	32.061	40.893	0.351034	252	205	0	0	3	Sidt1, RGD1560175, LOC102553099	110373, 68822, 40967	downstream, in gene, downstream	MergedReg chr11 #248	1	1
9	1	78352802	78372096	19294	2	50.917	67.018	0.396401	315	281	1	1	2	Sae1, Zc3h4	-29168, 9639	upstream, in gene	MergedReg chr1 #9	1	1
64	1	177551464	177622800	71336	2	25.775	32.334	0.32708	140	156	0	2	3	Tead1, LOC103691209, LOC691015	91632, -13571, 5243	in gene, upstream, downstream	MergedReg chr1 #64	1	1
224	10	105786544	105817270	30726	2	24.43	30.497	0.320013	318	290	2	4	5	Mxra7, Jmjd6, Mettl23, Srsf2, Mfsd11	-29879, -14104, 13972, -5922, 5813	upstream, upstream, downstream, upstream, in gene	MergedReg chr10 #224	1	1
723	5	47530380	47591977	61597	1	10.101	11.857	0.231241	104	111	1	1	1	RGD1562865	15164	in gene	MergedReg chr5 #723	0	1
520	2	187849942	187898257	48315	2	25.239	31.544	0.321711	246	254	3	2	5	Lmna, Mex3a, Rab25, Lamtor2, Ubqln4	-10547, -19048, 35299, 40832, -41602	upstream, upstream, downstream, downstream, upstream	MergedReg chr2 #520	1	1
546	2	220471266	220547488	76222	2	16.324	19.782	0.277194	159	163	0	2	4	Frrs1, Palmd, LOC102548639, LOC103691680	93810, 26627, -17842, 56712	downstream, in gene, upstream, downstream	MergedReg chr2 #546	1	1
101	1	243342165	243391467	49302	2	14.353	17.239	0.264324	180	177	1	0	1	Kank1	165661	in gene	MergedReg chr1 #101	1	1
280	12	36990059	37013212	23153	2	31.696	39.985	0.335158	257	220	0	0	1	Ncor2	129726	in gene	MergedReg chr12 #280	1	1
288	12	40230075	40274999	44924	2	15.818	19.038	0.267315	220	209	4	1	3	Cux2, Sh2b3, Atxn2	233600, -9453, 83056	downstream, upstream, downstream	MergedReg chr12 #288	1	1
393	16	20938728	20977591	38863	2	17.974	21.814	0.279343	285	256	2	4	6	Sugp2, LOC100361056, Armc6, Slc25a42, Tmem161a, Mef2b	-18614, -25451, 18848, -3987, 38252, 59286	upstream, upstream, downstream, upstream, downstream, downstream	MergedReg chr16 #393	1	1
103	1	250835503	250914239	78736	2	9.492	11.037	0.217564	132	159	0	0	1	Sgms1	76814	in gene	MergedReg chr1 #103	1	1
884	7	117248400	117332628	84228	2	26.103	32.466	0.314714	306	226	6	5	7	Plec, LOC102548778, Grina, LOC102549107, Spatc1, Smpd5, Oplah	959, 10358, -14228, 35942, -35765, -61102, 79216	in gene, downstream, upstream, downstream, upstream, upstream, downstream	MergedReg chr7 #884	1	1
124	10	4568726	4645054	76328	1	11.127	13.062	0.231311	131	134	2	3	4	Zc3h7a, Txndc11, Snn, LOC102552101	71240, 28421, 37680, 37596	downstream, in gene, downstream, downstream	MergedReg chr10 #124	0	1
912	7	140979816	141035186	55370	2	14.73	17.611	0.257719	202	228	1	1	3	Prpf40b, Tmbim6, LOC103692980	48555, -27479, 54136	downstream, upstream, downstream	MergedReg chr7 #912	1	1
787	5	173273712	173302090	28378	2	29.924	37.464	0.324202	261	241	3	3	8	Mrpl20, Ccnl2, Aurkaip1, Mxra8, Dvl1, Tas1r3, Cptp, Cpsf3l	39656, 31593, 13468, -299, -8054, 25049, 30483, -30535	downstream, downstream, downstream, upstream, upstream, downstream, downstream, upstream	MergedReg chr5 #787	1	1
923	8	33619504	33664437	44933	1	12.255	14.448	0.237499	88	84	1	1	1	Fli1	19124	in gene	MergedReg chr8 #923	0	1
651	3	166985074	167035015	49941	2	14.006	16.642	0.248784	106	128	3	2	2	Zfp217, LOC102549295	-15922, -4932	upstream, upstream	MergedReg chr3 #651	1	1
402	16	81218943	81256491	37548	2	26.651	33.004	0.308451	193	222	1	2	3	Tmem255b, Gas6, LOC103693998	55239, 6040, -15538	downstream, in gene, upstream	MergedReg chr16 #402	1	1
225	10	106020470	106093475	73005	2	22.452	27.455	0.290225	205	191	3	2	3	LOC100912002, Sec14l1, LOC102547461	35266, -8740, 62156	downstream, upstream, downstream	MergedReg chr10 #225	1	1
66	1	190756054	190829275	73221	2	24.822	30.55	0.299553	227	200	1	3	7	Vwa3a, Sdr42e2, Trnal-uag, LOC102556194, Eef2k, Trnal-aag, Polr3e	112974, 43460, -19326, -12569, 12453, -60055, -60289	downstream, downstream, upstream, upstream, in gene, upstream, upstream	MergedReg chr1 #66	1	1
728	5	59057775	59090096	32321	1	23.112	28.241	0.289149	242	217	2	5	6	Tln1, Creb3, Gba2, Rgp1, LOC100365008, RGD1562259	-10343, 10403, 5784, -6445, 11741, 39865	upstream, downstream, in gene, upstream, downstream, downstream	MergedReg chr5 #728	0	1
704	4	147852659	147907033	54374	2	20.03	24.184	0.27189	100	96	1	1	5	Rho, H1foo, Plxnd1, Tmcc1, LOC680385	47710, 35188, 14327, 210506, -49648	downstream, downstream, in gene, downstream, upstream	MergedReg chr4 #704	1	1
75	1	204660665	204687857	27192	1	21.381	25.915	0.277458	163	138	0	1	2	Lhpp, LOC102552094	56436, -4650	in gene, upstream	MergedReg chr1 #75	0	1
795	6	7164159	7217868	53709	1	17.864	21.396	0.260286	110	112	0	1	2	LOC102548368, LOC103692546	54290, 3852	downstream, downstream	MergedReg chr6 #795	1	0
411	17	8424638	8488146	63508	1	12.156	14.195	0.223714	155	148	1	5	5	Tgfbi, LOC102555503, LOC102555778, LOC102555842, Lect2	-27054, 27039, -769, -5456, -32869	upstream, downstream, upstream, upstream, upstream	MergedReg chr17 #411	0	1
507	2	104403337	104429903	26566	1	20.533	24.753	0.269659	262	264	0	5	6	Dnajc5b, RGD1562890, Trnar-acg, Trnay-gua, Trnaa-agc, Trim55	125860, -12537, -12693, 11938, 11729, -314	downstream, upstream, upstream, downstream, downstream, upstream	MergedReg chr2 #507	0	1
987	9	17766225	17835302	69077	2	22.982	27.896	0.279554	283	266	4	5	7	Capn11, Slc29a1, Hsp90ab1, Slc35b2, Nfkbie, Tmem151b, Tcte1	71938, 16295, -17028, 26269, 34477, -40647, 66520	downstream, downstream, upstream, downstream, downstream, upstream, downstream	MergedReg chr9 #987	1	1
592	3	8949715	9019030	69315	2	21.076	25.404	0.269455	302	273	2	4	6	Fam73b, LOC686066, Dolpp1, Crat, Ppp2r4, Ier5l	55877, -28721, 27276, -2405, 2250, 53570	downstream, upstream, downstream, upstream, in gene, downstream	MergedReg chr3 #592	1	1
772	5	160172095	160220627	48532	2	22.619	27.345	0.273742	182	235	1	3	5	Fblim1, Tmem82, Slc25a34, Plekhm2, Ddi2	-37839, -21220, -16383, 23409, 86474	upstream, upstream, upstream, in gene, downstream	MergedReg chr5 #772	1	1
645	3	164360795	164433832	73037	2	28.021	34.302	0.291784	269	233	2	4	5	LOC103691970, Ube2v1, Tmem189, Cebpb, LOC103691971	64665, -30629, -9100, -26793, -39082	downstream, upstream, upstream, upstream, upstream	MergedReg chr3 #645	1	1
731	5	61634861	61692489	57628	2	31.324	38.464	0.29624	215	183	1	1	3	Tdrd7, Tmod1, Tstd2	105766, 28064, 70336	downstream, in gene, downstream	MergedReg chr5 #731	1	1
522	2	188561788	188614728	52940	2	18.706	22.269	0.251536	163	190	2	6	10	Mir92b, Muc1, Trim46, Krtcap2, Dpm3, Slc50a1, Efna1, LOC102550325, LOC103691619, Efna3	-47142, 45567, -26874, 26710, 4594, -760, 9318, 13676, 38636, 56938	upstream, downstream, upstream, downstream, downstream, upstream, downstream, downstream, downstream, downstream	MergedReg chr2 #522	1	1
257	11	72417625	72470934	53309	2	15.628	18.347	0.231411	169	132	0	1	1	LOC102550676	24195	downstream	MergedReg chr11 #257	1	1
392	16	20847965	20874111	26146	1	22.42	26.865	0.260942	265	252	2	4	6	Upf1, Cers1, Gdf1, Cope, Ddx49, Homer3	36147, -249, -249, 12483, -12555, 29928	downstream, upstream, upstream, downstream, upstream, downstream	MergedReg chr16 #392	0	1
22	1	87366825	87415946	49121	2	21.593	25.814	0.25759	150	187	0	0	2	Sipa1l3, LOC103691094	-46017, 77346	upstream, in gene	MergedReg chr1 #22	1	1
794	6	7103939	7150341	46402	1	13.364	15.533	0.216985	64	75	0	1	1	LOC102548368	-9583	upstream	MergedReg chr6 #794	0	1
35	1	101571293	101667687	96394	2	14.13	16.436	0.218098	230	235	4	8	14	Hsd17b14, LOC102556190, Bcat2, Fgf21, Fut1, Izumo1, LOC103691112, Rasip1, Mamstr, Fut2, Sec1, Ntn5, Car11, Dbp	78224, -60086, 65590, -22668, 20672, 16268, -11511, 10495, -2214, 33436, 57710, -48203, -62690, -68406	downstream, upstream, downstream, upstream, downstream, downstream, upstream, in gene, upstream, downstream, downstream, upstream, upstream, upstream	MergedReg chr1 #35	1	1
284	12	38343964	38374457	30493	2	30.412	36.922	0.27984	219	219	1	2	3	Zcchc8, LOC100359550, Clip1	55548, -18906, 13754	downstream, upstream, in gene	MergedReg chr12 #284	1	1
851	7	11877863	11933374	55511	2	39.283	48.286	0.2977	241	247	4	4	6	Ap3d1, Izumo4, Mob3a, Mknk2, Btbd2, Csnk1g2	66979, -26997, 26675, -2442, -24273, 57655	downstream, upstream, downstream, upstream, upstream, downstream	MergedReg chr7 #851	1	1
209	10	91098524	91261326	162802	2	16.345	19.083	0.223439	282	268	8	7	8	Dcakd, Nmt1, Plcd3, Acbd4, Hexim1, Hexim2, Fmnl1, LOC100361655	-52961, 53236, 6179, -6206, -20949, -32365, -73951, 111918	upstream, downstream, in gene, upstream, upstream, upstream, upstream, downstream	MergedReg chr10 #209	1	1
593	3	9513466	9549834	36368	2	24.426	29.156	0.255375	155	140	4	0	2	LOC102554559, LOC102554501	-33391, 32891	upstream, downstream	MergedReg chr3 #593	1	1
717	4	162928501	162991733	63232	3	25.892	30.993	0.259436	167	175	0	3	3	Clec2g, LOC103692233, LOC100909928	25922, 728, 31059	downstream, in gene, downstream	MergedReg chr4 #717	1	1
293	12	47045356	47075677	30321	2	24.414	29.119	0.254252	231	203	2	2	7	LOC102556216, Cox6a1, Triap1, Gatc, Srsf9, Dynll1, Coq5	52554, 36074, -28973, 28968, -14494, -13684, 34922	downstream, downstream, upstream, downstream, upstream, upstream, downstream	MergedReg chr12 #293	1	1
161	10	56260526	56310786	50260	2	19.653	23.152	0.236387	214	244	3	8	10	Shbg, Fxr2, LOC103693356, Sox15, Mpdu1, Cd68, Eif4a1, Senp3, Tnfsf13, Tnfsf12	-48246, 47842, -25317, 25142, -18443, -15051, -8892, 1208, 5034, 14661	upstream, downstream, upstream, downstream, upstream, upstream, upstream, in gene, downstream, downstream	MergedReg chr10 #161	1	1
278	12	36613097	36658399	45302	2	38.53	47.065	0.288672	307	268	1	6	7	Dhx37, Trnaa-ugc, Trnad-guc, Trnaf-gaa, Trnad-guc, Trnaa-ugc, Ubc	41690, -15939, 15410, 12547, 12092, 10775, -2709	downstream, upstream, downstream, downstream, downstream, downstream, upstream	MergedReg chr12 #278	1	1
759	5	154451585	154508936	57351	1	12.899	14.831	0.201357	119	140	2	1	3	LOC103692494, RGD1563135, Id3	-50768, -41902, -9343	upstream, upstream, upstream	MergedReg chr5 #759	0	1
136	10	16192211	16268437	76226	2	24.765	29.471	0.250993	196	219	1	1	2	LOC102549733, Bod1	-49018, -29404	upstream, upstream	MergedReg chr10 #136	1	1
7	1	77897515	77948187	50672	2	41.971	51.377	0.29173	256	216	2	1	3	Gltscr1, LOC103691043, Zfp541	20985, 53001, -34332	in gene, downstream, upstream	MergedReg chr1 #7	1	1
762	5	155789132	155852663	63531	2	23.285	27.563	0.243332	152	205	1	2	3	Cela3b, LOC690206, LOC313641	-48849, 26668, 8801	upstream, downstream, in gene	MergedReg chr5 #762	1	1
238	11	7209481	7230699	21218	1	26.387	31.437	0.252636	260	226	1	1	1	Gbe1	9921	in gene	MergedReg chr11 #238	0	1
87	1	221142955	221216445	73490	2	71.116	89.27	0.328001	370	337	2	2	5	Scyl1, LOC103691279, LOC102547101, Frmd8, Slc25a45	-50034, -27489, 27762, 54250, -57041	upstream, upstream, downstream, downstream, upstream	MergedReg chr1 #87	1	1
1001	9	79505921	79578071	72150	2	14.444	16.636	0.203838	283	267	3	1	2	Mreg, Pecr	3028, 88557	in gene, downstream	MergedReg chr9 #1001	1	1
194	10	84691502	84733297	41795	2	26.981	32.105	0.250854	265	282	3	3	4	Cbx1, Nfe2l1, Copz2, Mir152	55702, -13098, -6425, -6920	downstream, upstream, upstream, upstream	MergedReg chr10 #194	1	1
850	7	11807246	11838928	31682	1	20.107	23.553	0.228213	135	200	2	2	4	Sf3a2, Plekhj1, Dot1l, Ap3d1	-38800, 38773, 1655, -15552	upstream, downstream, in gene, upstream	MergedReg chr7 #850	0	1
748	5	144074640	144161238	86598	2	19.354	22.616	0.224712	254	230	5	4	9	Csf3r, Mrps15, Oscp1, LOC100911847, Lsm10, Stk40, Eva1b, Sh3d21, Thrap3	86587, 63487, 50473, 34896, 11383, 6008, -42086, 60226, 103378	downstream, downstream, downstream, downstream, downstream, in gene, upstream, downstream, downstream	MergedReg chr5 #748	1	1
518	2	187274332	187316881	42549	1	16.192	18.737	0.210609	218	225	2	5	6	Prcc, Hdgf, mrpl24, Rrnad1, Isg20l2, LOC100911902	-37466, 20486, 7141, 7085, -6586, -26055	upstream, downstream, downstream, in gene, upstream, upstream	MergedReg chr2 #518	0	1
129	10	10966433	10994072	27639	1	19.818	23.17	0.225447	313	268	1	1	3	LOC100361104, Cdip1, Hmox2	-36426, 13438, 55244	upstream, in gene, downstream	MergedReg chr10 #129	0	1
612	3	79876483	79924163	47680	2	19.242	22.443	0.222007	243	227	2	5	7	Rapsn, Psmc3, Slc39a13, LOC103691845, LOC102555995, Spi1, Mybpc3	40507, 23385, -7684, -3890, 11959, -17812, -40188	downstream, downstream, upstream, upstream, downstream, upstream, upstream	MergedReg chr3 #612	1	1
344	14	80127166	80171992	44826	2	17.677	20.506	0.214173	152	197	1	1	2	Ablim2, Sh3tc1	19893, -35236	in gene, upstream	MergedReg chr14 #344	1	1
811	6	75121218	75159085	37867	2	27.811	32.977	0.245805	229	212	0	0	0				MergedReg chr6 #811	1	1
559	20	5112289	5163957	51668	1	17.532	20.295	0.211134	292	246	4	9	14	Abhd16a, Ly6g5c, Ly6g5b, Csnk2b, Gpank1, G4, Apom, Bag6, Prrc2a, E230034O05Rik, Aif1, Ncr3, Lst1, Ltb	58053, 37708, -29507, -24448, 24947, 20132, -15050, 12799, 17233, -17434, 29057, -32043, 41230, -46508	downstream, downstream, upstream, upstream, downstream, downstream, upstream, downstream, downstream, upstream, downstream, upstream, downstream, upstream	MergedReg chr20 #559	0	1
789	6	965303	1004553	39250	2	25.592	30.195	0.238617	269	234	1	1	2	Crim1, Fez2	196437, 19047	downstream, in gene	MergedReg chr6 #789	1	1
672	4	85524926	85572107	47181	2	16.6	19.1	0.202389	85	102	0	2	4	Fam188b, Aqp1, LOC103692136, Ghrhr	120751, -2987, 12057, -38805	downstream, upstream, downstream, upstream	MergedReg chr4 #672	1	1
707	4	150163341	150186376	23035	1	24.07	28.171	0.226975	154	155	1	1	3	Rasgef1a, Csgalnact2, Ret	110677, 10200, 69522	downstream, in gene, downstream	MergedReg chr4 #707	0	1
63	1	177089624	177137175	47551	1	13.82	15.736	0.187311	142	142	0	0	1	Mical2	64791	in gene	MergedReg chr1 #63	0	1
569	20	11074518	11133961	59443	2	12.801	14.517	0.181487	138	150	0	1	4	LOC103694400, Agpat3, LOC102550992, LOC102550935	45221, 43592, -40292, -20432	downstream, in gene, upstream, upstream	MergedReg chr20 #569	1	1
307	13	70699732	70785565	85833	2	16.055	18.397	0.196448	247	257	1	1	1	Lamc1	40867	in gene	MergedReg chr13 #307	1	1
567	20	8129528	8168376	38848	2	19.293	22.256	0.206117	154	122	3	1	2	Armc12, Pim1	39261, -16471	downstream, upstream	MergedReg chr20 #567	1	1
632	3	154592465	154627368	34903	1	17.023	19.495	0.195619	143	114	1	1	1	Tgm2	17341	in gene	MergedReg chr3 #632	0	1
638	3	161321841	161360932	39091	2	29.43	34.574	0.2324	359	318	2	4	7	Neurl2, Ctsa, Pltp, Pcif1, LOC103691999, LOC102554906, Zfp335	-42362, 42853, -18786, -2497, 3954, 8775, 36689	upstream, downstream, upstream, upstream, downstream, downstream, downstream	MergedReg chr3 #638	1	1
560	20	5440861	5508950	68089	2	13.823	15.664	0.180382	214	194	10	11	14	RT1-A1, Vps52, Rps18, B3galt4, Wdr46, Pfdn6, Rgl2, Tapbp, Zbtb22, Daxx, AA926063, Kifc1, Phf1, Cuta	60441, -33169, 33030, 28801, -19273, 18931, -8056, 1102, 5127, 11052, 24082, -34154, -52023, 58727	downstream, upstream, downstream, downstream, upstream, downstream, upstream, in gene, downstream, downstream, downstream, upstream, upstream, downstream	MergedReg chr20 #560	1	1
892	7	120578183	120640454	62271	2	20.024	23.081	0.204976	285	299	3	2	4	Pla2g6, Maff, Tmem184b, Csnk1e	-49602, 28575, 27281, 66241	upstream, downstream, in gene, downstream	MergedReg chr7 #892	1	1
30	1	100962524	100993368	30844	2	27.976	32.686	0.224483	271	309	2	4	7	Tsks, Cpt1c, Prmt1, Bcl2l12, Irf3, Scaf1, Rras	51245, -7367, 2460, 15323, -14298, 33617, -34876	downstream, upstream, in gene, downstream, upstream, downstream, upstream	MergedReg chr1 #30	1	1
231	10	109404354	109455829	51475	2	17.44	19.929	0.192469	139	145	1	1	1	Bahcc1	5783	in gene	MergedReg chr10 #231	1	1
374	15	105639141	105755443	116302	2	25.182	29.232	0.215156	202	215	0	1	2	Mbnl2, LOC102549566	57195, -67003	in gene, upstream	MergedReg chr15 #374	1	1
822	6	103277701	103332756	55055	2	31.314	36.664	0.227556	264	242	4	2	2	LOC102547173, Zfp36l1	-21819, 7846	upstream, downstream	MergedReg chr6 #822	1	1
200	10	86837025	86875558	38533	2	20.721	23.806	0.200232	123	168	3	1	4	Wipf2, Cdc6, Rara, Gjd3	79929, 36718, -4740, 35624	downstream, downstream, upstream, downstream	MergedReg chr10 #200	1	1
491	19	59554895	59587626	32731	1	24.973	28.899	0.21065	268	246	0	0	0				MergedReg chr19 #491	0	1
783	5	172366944	172380298	13354	2	47.892	57.065	0.252821	241	178	1	1	3	Hes5, Pank4, Plch2	9200, 6534, 70856	downstream, in gene, downstream	MergedReg chr5 #783	1	1
470	19	25946186	25969787	23601	2	29.714	34.593	0.219337	215	206	4	4	6	Dand5, Gadd45gip1, Rad23a, Calr, Farsa, Syce2	-20136, 11007, -1299, 3680, -11269, -23615	upstream, downstream, upstream, in gene, upstream, upstream	MergedReg chr19 #470	1	1
322	13	100901261	100948895	47634	2	19.604	22.354	0.189385	213	207	2	2	2	Capn2, LOC102555308	3733, 22079	in gene, downstream	MergedReg chr13 #322	1	1
333	13	113757847	113780600	22753	2	34.523	40.309	0.223544	249	250	0	3	6	LOC102550527, LOC102550370, Mir29b2, Mir3556b, Mir29c, Cd46	45576, -20855, -12834, 13460, -13362, 49755	in gene, upstream, upstream, downstream, upstream, downstream	MergedReg chr13 #333	1	1
152	10	46581376	46595962	14586	2	54.296	64.656	0.251938	224	220	2	1	3	Rai1, Srebf1, Tom1l2	77398, 4340, 132244	downstream, in gene, downstream	MergedReg chr10 #152	1	1
57	1	165919663	165967434	47771	2	13.342	14.909	0.160209	156	98	2	1	3	Relt, Mir3102, P2ry6	-41536, -22228, 64803	upstream, upstream, downstream	MergedReg chr1 #57	1	1
623	3	143202567	143229498	26931	1	20.877	23.776	0.187592	134	132	1	2	2	LOC689081, Cst3	1494, 7512	in gene, downstream	MergedReg chr3 #623	0	1
270	12	17329815	17382647	52832	2	28.585	32.931	0.204188	292	260	2	3	7	LOC498154, Gper1, LOC102546864, Gpr146, Mir339, Cyp2w1, Cox19	78596, -41494, -22769, 2397, -12771, 31648, -39393	in gene, upstream, upstream, in gene, upstream, downstream, upstream	MergedReg chr12 #270	1	1
613	3	80052597	80113411	60814	2	27.009	31.036	0.200502	243	209	3	3	5	Acp2, Ddb2, Pacsin3, Arfgap2, RGD1309540	62657, -30018, 14325, 1462, 37084	downstream, upstream, downstream, in gene, downstream	MergedReg chr3 #613	1	1
471	19	26080781	26107203	26422	2	49.052	57.752	0.235559	272	251	6	4	6	Rtbdn, Rnaseh2a, Prdx2, Junb, Hook2, Best2	28304, -9313, 9176, 764, -12713, 35627	downstream, upstream, downstream, in gene, upstream, downstream	MergedReg chr19 #471	1	1
202	10	88708832	88730674	21842	1	27.88	32.053	0.201229	157	120	0	1	1	Stat5b	-7440	upstream	MergedReg chr10 #202	0	1
576	20	29432566	29485215	52649	2	21.283	24.192	0.184829	316	278	1	1	3	Micu1, Dnajb12, Ddit4	174042, 13393, 52492	downstream, in gene, downstream	MergedReg chr20 #576	1	1
387	16	19762127	19793293	31166	2	22.788	25.952	0.187571	302	266	5	5	6	Myo9b, Use1, Ocel1, Nr2f6, Ushbp1, Babam1	108338, 15501, 10961, -296, 14122, -15112	downstream, downstream, downstream, upstream, downstream, upstream	MergedReg chr16 #387	1	1
779	5	167594100	167667789	73689	2	20.197	22.883	0.180135	181	145	1	0	2	Rere, Slc45a1	299983, 65387	in gene, downstream	MergedReg chr5 #779	1	1
823	6	104432001	104539259	107258	2	13.007	14.443	0.151082	264	243	1	1	3	LOC102549612, Ccdc177, LOC678893	87661, -75318, 48527	downstream, upstream, in gene	MergedReg chr6 #823	1	1
36	1	101682711	101702273	19562	2	69.484	82.554	0.248657	243	263	4	6	9	Sec1, Ntn5, Car11, Dbp, Sphk2, Rpl18, Fam83e, Spaca4, Sult2b1	-15292, 24799, 10312, 4596, 8112, -8418, -11127, 15794, 80900	upstream, downstream, downstream, in gene, downstream, upstream, upstream, downstream, downstream	MergedReg chr1 #36	1	1
448	18	57469255	57516789	47534	2	19.722	22.21	0.171404	200	152	1	1	2	Adrb2, LOC102556293	22812, -34315	downstream, upstream	MergedReg chr18 #448	1	1
533	2	197751736	197836389	84653	2	34.061	39.155	0.201076	276	293	2	4	7	Golph3l, Ensa, LOC102547523, Mcl1, Adamtsl4, Ecm1, Tars2	73803, 41518, -34872, 7850, 20752, 66908, 87287	downstream, downstream, upstream, downstream, downstream, downstream, downstream	MergedReg chr2 #533	1	1
891	7	119409370	119452152	42782	2	19.626	22.043	0.167554	175	186	0	2	2	Ift27, Pvalb	-21039, 12895	upstream, in gene	MergedReg chr7 #891	1	1
858	7	12899406	12918278	18872	2	44.721	51.86	0.21367	220	225	3	3	6	Bsg, Gzmm, Cdc34, Tpgs1, Madcam1, Odf3l2	-26089, -9838, -3503, 9331, 13582, -33152	upstream, upstream, upstream, downstream, downstream, upstream	MergedReg chr7 #858	1	1
466	19	24845888	24883553	37665	1	19.47	21.857	0.166843	193	209	2	3	4	Pkn1, Ddx39a, Cd97, LOC103694301	-33220, 18185, 10992, -18187	upstream, downstream, in gene, upstream	MergedReg chr19 #466	0	1
702	4	147545905	147593434	47529	1	15.122	16.806	0.152327	327	281	1	1	2	Mkrn2, Raf1	55549, 23100	downstream, in gene	MergedReg chr4 #702	0	1
328	13	108787261	108854643	67382	2	18.339	20.528	0.162678	267	210	2	1	2	Ptpn14, LOC103693701	20530, 41123	in gene, downstream	MergedReg chr13 #328	1	1
586	3	2378794	2414273	35479	2	19.093	21.389	0.163825	81	104	3	2	5	Nrarp, Tor4a, Nelfb, LOC499746, Fam166a	390, 15011, 34615, 37750, -37834	in gene, downstream, downstream, downstream, upstream	MergedReg chr3 #586	1	1
902	7	129812030	129866229	54199	2	16.334	18.156	0.152568	281	248	4	3	4	Zbed4, Alg12, Creld2, Pim3	89415, -26741, 26372, -17338	downstream, upstream, downstream, upstream	MergedReg chr7 #902	1	1
824	6	107630889	107682653	51764	2	25.627	28.973	0.177044	209	195	3	1	3	Dnal1, Pnma1, Elmsan1	59986, -23759, 46543	downstream, upstream, in gene	MergedReg chr6 #824	1	1
120	1	267211565	267246617	35052	2	24.308	27.415	0.173534	150	184	2	1	1	Sh3pxd2a	16790	in gene	MergedReg chr1 #120	1	1
786	5	173209018	173232127	23109	2	30.293	34.447	0.185394	230	240	4	5	8	Tmem240, Atad3a, LOC102547290, Vwa1, Tmem88b, Ankrd65, Mrpl20, Ccnl2	36861, -10804, 10745, 1351, 12616, -17070, -27673, -35736	downstream, upstream, downstream, in gene, downstream, upstream, upstream, upstream	MergedReg chr5 #786	1	1
215	10	94845909	94873270	27361	2	23.593	26.525	0.168994	97	103	0	0	1	Pecam1	53613	in gene	MergedReg chr10 #215	1	1
527	2	189169296	189201474	32178	1	18.047	20.061	0.152634	118	129	2	1	3	LOC103691620, She, Il6r	-37124, 15694, 70601	upstream, in gene, downstream	MergedReg chr2 #527	0	1
472	19	34139264	34237559	98295	2	17.777	19.749	0.151768	244	158	2	1	1	Arhgap10	48452	in gene	MergedReg chr19 #472	1	1
5	1	57796701	57820388	23687	1	23.625	26.462	0.163608	168	153	2	0	0				MergedReg chr1 #5	0	1
866	7	49736954	49764068	27114	1	23.912	26.781	0.163475	159	115	0	2	3	Myf5, Myf6, Ptprq	-17747, -8971, 284421	upstream, upstream, downstream	MergedReg chr7 #866	0	1
724	5	57144233	57169520	25287	2	29.09	32.797	0.173041	220	178	1	1	1	B4galt1	11734	in gene	MergedReg chr5 #724	1	1
269	12	16926291	16941540	15249	2	85.573	100.191	0.227525	329	298	2	1	4	Psmg3, Tmem184a, Mafk, LOC102546414	35093, 27048, 10389, -904	downstream, downstream, in gene, upstream	MergedReg chr12 #269	1	1
32	1	101115095	101159561	44466	1	21.524	23.975	0.155585	292	297	5	9	13	Fcgrt, Mir150, Rps11, Rpl13a, LOC103691111, NEWGENE_2322792, LOC102547607, Aldh16a1, Pih1d1, Slc17a7, Gfy, Pth2, Ccdc155	-41170, 21354, -18579, -13927, -10342, -9121, -5976, 13992, -13933, -23937, 39619, -38244, 65719	upstream, downstream, upstream, upstream, upstream, upstream, upstream, downstream, upstream, upstream, downstream, upstream, downstream	MergedReg chr1 #32	0	1
170	10	61682110	61701073	18963	2	56.028	64.536	0.203956	313	318	2	0	3	Mettl16, Mnt, Sgsm2	64992, 16997, 53729	downstream, in gene, downstream	MergedReg chr10 #170	1	1
1011	9	98571855	98598705	26850	2	26.142	29.262	0.162659	301	264	1	1	3	Hes6, Per2, Traf3ip1	-33841, 12043, -36217	upstream, in gene, upstream	MergedReg chr9 #1011	1	1
179	10	67056809	67093171	36362	1	19.347	21.414	0.146444	219	212	2	5	7	Rab11fip4, LOC102550168, Trnat-cgu, Mir3549, Mir193, Mir365, LOC102550051	132644, -16218, 16102, -8994, 9094, -4806, 54715	downstream, upstream, downstream, upstream, downstream, upstream, downstream	MergedReg chr10 #179	0	1
380	16	7466872	7545395	78523	2	53.476	61.278	0.196478	299	231	1	1	3	Capn7, Sh3bp5, Mettl6	70577, 32068, 82708	downstream, in gene, downstream	MergedReg chr16 #380	1	1
96	1	225119222	225196115	76893	2	25.643	28.651	0.16002	273	228	5	8	10	Ints5, Ganab, LOC103691285, B3gat3, Rom1, LOC102551660, Mta2, Tut1, Eef1g, Ahnak	66056, 61099, -38827, 37607, -28928, 28660, 16805, 6206, -5723, -27233	downstream, downstream, upstream, downstream, upstream, downstream, downstream, in gene, upstream, upstream	MergedReg chr1 #96	1	1
557	20	4351773	4371946	20173	1	28.625	32.099	0.165253	207	227	4	5	10	Stk19, Notch4, Gpsm3, Pbx2, Ager, Rnf5, Agpat1, Egfl8, Ppt2, Prrt1	155269, 32065, 6613, 4054, -1293, 6831, -7540, 19504, 40124, -30754	in gene, downstream, downstream, in gene, upstream, downstream, upstream, downstream, downstream, upstream	MergedReg chr20 #557	0	1
235	10	109851470	109894326	42856	2	17.939	19.788	0.141526	190	205	2	4	10	Myadml2, Notum, Aspscr1, Stra13, Lrrc45, LOC103693494, LOC103689934, Rac3, Dcxr, LOC688320	-45755, -32851, 21395, 20996, -21001, 22776, -29018, -31022, 36794, 41012	upstream, upstream, in gene, downstream, upstream, downstream, upstream, upstream, downstream, downstream	MergedReg chr10 #235	1	1
318	13	90659959	90695543	35584	2	25.296	28.229	0.158269	256	238	1	2	4	Atp1a4, Atp1a2, Igsf8, Kcnj9	-35979, -1122, -14756, 32397	upstream, upstream, upstream, downstream	MergedReg chr13 #318	1	1
208	10	90355437	90380304	24867	1	25.433	28.366	0.157461	256	209	1	2	5	Rundc3a, Slc25a39, Grn, Fam171a2, Itga2b	25841, -10963, -9233, 25590, 48674	downstream, upstream, upstream, downstream, downstream	MergedReg chr10 #208	0	1
924	8	33815187	33858650	43463	1	14.766	16.161	0.130237	97	105	1	2	2	Ets1, LOC102552230	20580, -5581	in gene, upstream	MergedReg chr8 #924	0	1
766	5	157640712	157740862	100150	2	31.055	34.834	0.165671	211	221	1	2	4	LOC102557514, Capzb, Pqlc2, Akr7a2	-48072, 48039, 68582, -68661	upstream, in gene, downstream, upstream	MergedReg chr5 #766	1	1
938	8	70697405	70729993	32588	2	36.855	41.534	0.172432	255	254	1	2	3	Igdcc3, LOC102549146, Parp16	83153, -1037, 1307	downstream, upstream, in gene	MergedReg chr8 #938	1	1
568	20	10649749	10754059	104310	3	17.749	19.518	0.137067	188	158	4	2	3	LOC102550542, Sik1, Hsf2bp	34107, -21625, 141304	downstream, upstream, downstream	MergedReg chr20 #568	1	1
229	10	107225139	107304177	79038	2	20.719	22.898	0.144267	191	160	1	1	2	Cyth1, Usp36	16621, 59697	in gene, downstream	MergedReg chr10 #229	1	1
847	7	11435049	11463699	28650	1	20.456	22.574	0.142138	156	157	5	1	4	LOC102553232, Pias4, Zbtb7a, Map2k2	-35904, 34809, -3252, 29146	upstream, downstream, upstream, downstream	MergedReg chr7 #847	0	1
157	10	55443418	55463620	20202	1	30.631	34.238	0.160606	326	318	1	1	2	Ndel1, Rnf222	3135, -19274	in gene, upstream	MergedReg chr10 #157	0	1
2	1	16028444	16077791	49347	1	12.764	13.848	0.117597	137	158	0	0	1	Pde7b	150792	in gene	MergedReg chr1 #2	0	1
305	13	52544457	52595522	51065	2	23.918	26.445	0.144898	165	132	2	3	3	Csrp1, LOC103691921, Phlda3	16146, -6125, -18928	in gene, upstream, upstream	MergedReg chr13 #305	1	1
4	1	48170358	48225675	55317	2	17.461	19.061	0.126488	115	139	2	1	1	Igf2r	21910	in gene	MergedReg chr1 #4	1	1
652	3	171033981	171088679	54698	2	31.208	34.654	0.151106	228	206	1	3	5	Spo11, Rae1, Rbm38, LOC102550488, LOC102550425	69760, 48292, 23434, -12591, -19594	downstream, downstream, downstream, upstream, upstream	MergedReg chr3 #652	1	1
738	5	116411204	116470297	59093	2	19.032	20.806	0.128572	152	189	2	2	2	Nfia, LOC102553166	18855, 6108	in gene, downstream	MergedReg chr5 #738	1	1
807	6	33670246	33700359	30113	1	24.798	27.303	0.138836	315	306	1	2	2	LOC102550621, Rhob	-1201, 5999	upstream, downstream	MergedReg chr6 #807	0	1
754	5	152443049	152476428	33379	2	22.492	24.681	0.133989	208	197	2	4	6	Umodl, Catsper4, Cnksr1, Zfp593, Fam110d, Pdik1l	-36145, -12930, -1733, 5112, 14164, 47942	upstream, upstream, upstream, downstream, downstream, downstream	MergedReg chr5 #754	1	1
144	10	37692769	37758106	65337	2	29.087	32.105	0.142423	312	257	2	2	2	Vdac1, RGD1310352	522, -31697	in gene, upstream	MergedReg chr10 #144	1	1
492	19	59653796	59666731	12935	2	59.31	66.805	0.171681	304	258	0	3	3	LOC102547567, LOC102547513, LOC102547637	-193, 6561, 6479	upstream, in gene, downstream	MergedReg chr19 #492	1	1
695	4	140476024	140501906	25882	2	38.684	43.03	0.153606	225	224	0	0	1	Itpr1	241668	in gene	MergedReg chr4 #695	1	1
137	10	16739401	16793591	54190	2	13.502	14.56	0.108837	224	196	2	2	3	Crebrf, Atp6v0e1, LOC100910596	-14291, 26434, 48305	upstream, downstream, downstream	MergedReg chr10 #137	1	1
997	9	65522334	65577402	55068	2	20.057	21.863	0.124386	246	216	1	2	3	Cflar, LOC100909946, LOC102550737	15257, -1526, -50077	in gene, upstream, upstream	MergedReg chr9 #997	1	1
711	4	153747775	153785463	37688	2	23.136	25.322	0.130252	146	172	0	2	2	Pex26, Tuba8	18902, -7892	downstream, upstream	MergedReg chr4 #711	1	1
900	7	126495702	126593545	97843	2	31.983	35.331	0.143629	293	230	5	5	6	LOC102554082, LOC102554031, LOC103692954, Prr34, Mirlet7c-2, Mirlet7b	59645, -43030, 49113, -4584, -45589, -46004	downstream, upstream, downstream, upstream, upstream, upstream	MergedReg chr7 #900	1	1
460	19	17026628	17063108	36480	2	23.003	25.162	0.129425	161	172	0	0	2	Fto, LOC102546355	70230, 26518	in gene, downstream	MergedReg chr19 #460	1	1
361	15	33385479	33429086	43607	2	24.801	27.185	0.132413	186	198	1	2	2	Slc7a8, LOC102550789	21660, -22987	in gene, upstream	MergedReg chr15 #361	1	1
6	1	77830368	77866052	35684	2	19.263	20.962	0.121944	266	254	2	4	8	Sepw1, LOC100360843, LOC100364427, LOC100364457, Gltscr2, Ehd2, Gltscr1, LOC103691043	-39664, 34838, 27543, -17798, -4219, 17660, 95626, -21640	upstream, downstream, downstream, upstream, upstream, in gene, downstream, upstream	MergedReg chr1 #6	1	1
961	8	117341231	117382942	41711	2	28.016	30.789	0.136164	266	267	5	8	11	Qrich1, Impdh2, Ndufaf3, Mir3555, Mir191, Mir425, Dalrd3, Wdr6, P4htm, Arih2, LOC103690461	56283, 15098, -6670, -7619, 7722, 7265, 6143, 2675, 21295, 84089, -40063	downstream, downstream, upstream, upstream, downstream, downstream, downstream, in gene, downstream, downstream, upstream	MergedReg chr8 #961	1	1
211	10	92275465	92334277	58812	2	33.116	36.514	0.140921	171	207	1	2	4	LOC103693462, Mapt, LOC100912629, LOC102549019	-42741, 15909, -1125, 39951	upstream, in gene, upstream, downstream	MergedReg chr10 #211	1	1
955	8	111205825	111224655	18830	1	31.493	34.609	0.136116	326	312	4	2	2	Amotl2, LOC102549628	4988, -13702	in gene, upstream	MergedReg chr8 #955	0	1
228	10	106925308	106977878	52570	2	16.631	17.955	0.110511	178	145	5	1	2	Socs3, Pgs1	25376, -43013	downstream, upstream	MergedReg chr10 #228	1	1
854	7	12398799	12433402	34603	2	74.427	83.339	0.163166	319	330	9	6	7	Efna2, RGD1562114, Cirbp, Midn, Atp5d, Dos, Stk11	-22834, -16190, -10875, 9424, 16020, -17322, 41413	upstream, upstream, upstream, in gene, downstream, upstream, downstream	MergedReg chr7 #854	1	1
164	10	56830734	56850728	19994	2	31.561	34.469	0.127157	211	225	4	6	9	Slc16a11, Slc16a13, Bcl6b, RGD1308134, Mir497, Mir195, Rnasek, Alox12, LOC102546949	17975, -9488, -673, 7539, -4246, -4570, 9354, 23316, -26633	downstream, upstream, upstream, downstream, upstream, upstream, downstream, downstream, upstream	MergedReg chr10 #164	1	1
610	3	62501973	62526481	24508	2	45.401	49.991	0.138944	341	306	2	1	2	Hnrnpa3, Nfe2l2	32999, 10915	downstream, in gene	MergedReg chr3 #610	1	1
33	1	101425782	101463210	37428	2	21.116	22.791	0.110128	201	173	3	4	11	Kcna7, Ntf4, LOC100359572, Lhb, Ruvbl2, Gys1, Ftl1, Bax, Dhdh, Tulp2, Nucb1	46668, 39182, 34505, 34475, -17526, 17301, 5538, 12711, 32432, -29838, 56354	downstream, downstream, downstream, downstream, upstream, in gene, downstream, downstream, downstream, upstream, downstream	MergedReg chr1 #33	1	1
205	10	88960233	89006113	45880	2	22.864	24.698	0.111316	225	201	5	5	8	Atp6v0a1, Naglu, Hsd17b1, Coasy, Mlx, Psmc3ip, Fam134c, Tubg1	68898, 3808, -4385, -9242, -14200, 22892, 47422, -47692	downstream, in gene, upstream, upstream, upstream, downstream, downstream, upstream	MergedReg chr10 #205	1	1
116	1	266358067	266407729	49662	2	62.154	68.63	0.142992	286	244	0	1	4	Arl3, Sfxn2, Wbp1l, Cyp17a1	-49799, 49458, 24170, 47046	upstream, downstream, in gene, downstream	MergedReg chr1 #116	1	1
875	7	98768731	98813820	45089	2	29.075	31.519	0.116443	276	244	1	2	5	LOC103690428, Trmt12, Rnf139, Ndufb9, Mtss1	-47428, 42728, 20435, -21787, 169461	upstream, downstream, downstream, upstream, downstream	MergedReg chr7 #875	1	1
659	4	13995890	14041875	45985	1	13.784	14.673	0.0901693	69	55	0	1	1	NEWGENE_2301	17198	in gene	MergedReg chr4 #659	0	1
153	10	46939738	46982529	42791	2	27.848	30.14	0.114106	244	192	3	3	6	Alkbh5, LOC691392, Llgl1, Flii, Mief2, Top3a	54819, -36792, 20268, 8324, -8381, 57594	downstream, upstream, downstream, in gene, upstream, downstream	MergedReg chr10 #153	1	1
718	4	165616058	165643098	27040	2	27.375	29.604	0.112933	165	166	1	1	1	Ybx3	463	in gene	MergedReg chr4 #718	1	1
133	10	14401251	14446090	44839	2	19.244	20.635	0.100685	116	98	0	1	3	Ift140, Tmem204, Telo2	50005, 19340, 53138	in gene, in gene, downstream	MergedReg chr10 #133	1	1
92	1	222224381	222252439	28058	2	30.701	33.252	0.115155	269	250	5	7	10	Bad, Plcb3, Ppp1r14b, Fkbp2, Vegfb, Dnajc4, Nudt22, Trpt1, Fermt3, Stip1	40581, -13423, 8575, -3256, 4332, 8700, 12573, -12585, 34369, 54729	downstream, upstream, downstream, upstream, in gene, downstream, downstream, upstream, downstream, downstream	MergedReg chr1 #92	1	1
261	11	80027752	80082192	54440	2	32.101	34.761	0.114851	230	180	0	1	2	LOC102553681, LOC103690608	37056, 5630	downstream, in gene	MergedReg chr11 #261	1	1
147	10	40358005	40382903	24898	1	26.488	28.529	0.10709	209	195	1	1	2	Anxa6, Ccdc69	5151, 48821	in gene, downstream	MergedReg chr10 #147	0	1
345	14	80939802	80961352	21550	2	39.1	42.449	0.118562	198	160	1	1	4	Lrpap1, Dok7, Hgfac, Rgs12	39296, 8821, 22982, 118940	downstream, in gene, downstream, downstream	MergedReg chr14 #345	1	1
594	3	11102088	11216249	114161	3	17.49	18.601	0.0888499	238	230	6	4	5	LOC102555629, Fam78a, LOC103691794, Ppapdc3, Prrc2b	-76731, -56388, -54453, 44617, -6519	upstream, upstream, upstream, downstream, upstream	MergedReg chr3 #594	1	1
677	4	100206631	100256545	49914	2	26.737	28.691	0.101761	211	242	4	6	7	Usp39, LOC691113, Tmem150a, Rnf181, Vamp5, Vamp8, Ggcx	-20247, 22974, 13586, -2779, 972, 21168, -45795	upstream, downstream, downstream, upstream, in gene, downstream, upstream	MergedReg chr4 #677	1	1
682	4	118272267	118300410	28143	2	56.061	60.833	0.117857	264	238	1	0	2	RGD1306746, LOC102554318	45600, 34488	downstream, downstream	MergedReg chr4 #682	1	1
601	3	14981097	15032047	50950	2	12.86	13.541	0.0744436	72	67	1	0	1	Dab2ip	117309	in gene	MergedReg chr3 #601	1	1
839	7	2450864	2480790	29926	2	26.201	27.936	0.0925036	273	247	2	2	5	Hsd17b6, Prim1, Naca, Ptges3, Atp5b	-34578, 30274, 7544, -13447, -38881	upstream, downstream, in gene, upstream, upstream	MergedReg chr7 #839	1	1
570	20	11707608	11738105	30497	2	38.727	41.608	0.103521	261	247	2	2	3	Ube2g2, Sumo3, Pttg1ip	-1033, 14194, 41241	upstream, downstream, downstream	MergedReg chr20 #570	1	1
480	19	43932686	43971593	38907	2	22.692	24.098	0.0867296	162	142	2	3	5	Ctrb1, Bcar1, LOC103694330, LOC103694331, Cfdp1	-41119, 15310, -7993, 21762, 126181	upstream, in gene, upstream, downstream, downstream	MergedReg chr19 #480	1	1
856	7	12777183	12821453	44270	1	18.291	19.288	0.0765696	273	267	7	5	9	Abca7, Grin3b, Tmem259, Cnn2, Prss57, Fstl3, Rnf126, Fgf22, Polrmt	-36890, 34325, -21417, 16860, 593, 11238, -21494, 32357, -41594	upstream, downstream, upstream, downstream, in gene, downstream, upstream, downstream, upstream	MergedReg chr7 #856	1	0
631	3	152809210	152826859	17649	1	34.406	36.661	0.091586	281	259	1	1	3	Dlgap4, LOC103691945, LOC103691944	65943, -10727, 20270	in gene, upstream, downstream	MergedReg chr3 #631	0	1
676	4	100062073	100149174	87101	2	22.529	23.816	0.0801478	249	248	2	1	2	Atoh8, Sftpb	-6106, -61237	upstream, upstream	MergedReg chr4 #676	1	1
371	15	51869337	51892370	23033	2	38.486	41.038	0.0926267	297	261	2	2	4	Pdlim2, Sorbs3, LOC103693697, Ppp3cc	-24068, 11800, -7079, 87227	upstream, in gene, upstream, downstream	MergedReg chr15 #371	1	1
390	16	20476425	20533317	56892	2	30.823	32.728	0.0865182	287	272	4	5	9	Pde4c, LOC100360908, LOC102547294, Jund, Lsm4, Pgpep1, Mk1, Gdf15, Lrrc25	-43288, -38477, -22230, -18164, 6947, -17118, 29338, -50524, 58901	upstream, upstream, upstream, upstream, downstream, upstream, downstream, upstream, downstream	MergedReg chr16 #390	1	1
657	4	7094987	7123490	28503	2	31.322	33.263	0.086742	245	219	5	3	5	Smarcd3, Chpf2, Mir671, Abcf2, LOC499971	32527, 4695, -411, -13621, -35436	downstream, in gene, upstream, upstream, upstream	MergedReg chr4 #657	1	1
289	12	41483816	41550333	66517	2	41.793	44.525	0.0913543	299	290	3	4	7	Ccdc42b, Ddx54, Rita1, Iqcd, Tpcn1, LOC103691377, Slc24a6	53380, -32116, 31867, -9598, 9290, 38192, 73213	downstream, upstream, downstream, upstream, in gene, downstream, downstream	MergedReg chr12 #289	1	1
640	3	163349057	163398776	49719	2	16.136	16.909	0.0675084	152	138	0	0	1	Prex1	103906	in gene	MergedReg chr3 #640	1	1
431	17	67894225	67906646	12421	2	57.747	61.722	0.0960388	274	252	1	0	1	Klf6	44603	in gene	MergedReg chr17 #431	1	1
297	12	49735739	49776460	40721	2	23.057	24.27	0.0739693	212	168	0	1	2	Adrbk2, Myo18b	129228, -5000	downstream, upstream	MergedReg chr12 #297	1	1
589	3	4020404	4040754	20350	2	37.849	40.138	0.0847135	116	113	1	3	4	Egfl7, Mir3567, Mir126, Agpat2	-4183, 12002, -11909, 24805	upstream, downstream, upstream, downstream	MergedReg chr3 #589	1	1
245	11	34975802	35002452	26650	2	30.721	32.468	0.0797933	208	196	0	0	2	Dyrk1a, Kcnj6	130787, 273235	downstream, downstream	MergedReg chr11 #245	1	1
496	2	22537564	22588329	50765	2	23.05	24.223	0.0716108	184	167	0	0	0				MergedReg chr2 #496	1	1
523	2	188703743	188722746	19003	2	51.874	55.216	0.0900748	229	201	3	1	5	Zbtb7b, Flad1, Lenep, Cks1b, Shc1	5524, 23218, 14426, 31900, -32259	in gene, downstream, downstream, downstream, upstream	MergedReg chr2 #523	1	1
478	19	43275605	43325053	49448	2	32.214	33.979	0.0769556	318	287	1	1	3	Ddx19a, St3gal2, Fuk	48819, 23798, -37830	downstream, in gene, upstream	MergedReg chr19 #478	1	1
458	19	10435148	10454363	19215	2	32.708	34.507	0.0772455	112	122	0	0	2	Gpr97, Gpr56	-22151, 15961	upstream, in gene	MergedReg chr19 #458	1	1
148	10	40739295	40773829	34534	2	25.157	26.417	0.0705067	108	138	0	1	2	Sparc, Atox1	7660, 49324	in gene, downstream	MergedReg chr10 #148	1	1
89	1	221408508	221448710	40202	2	18.474	19.298	0.0629551	253	225	5	9	10	Syvn1, Mrpl49, Fau, Znhit2, Tm7sf2, Mir6315, Tmem262, Zfpl1, Cdca5, Naaladl1	19344, -8494, 8297, 4226, 1731, 5484, -14886, 19939, -20052, -42066	downstream, upstream, downstream, downstream, in gene, downstream, upstream, downstream, upstream, upstream	MergedReg chr1 #89	1	1
335	14	16977596	16996322	18726	2	42.717	45.127	0.0791805	199	187	1	1	3	Ccdc158, Stbd1, Fam47e	69741, -7199, 40609	downstream, upstream, downstream	MergedReg chr14 #335	1	1
315	13	89594317	89668720	74403	2	15.779	16.418	0.0572726	204	198	3	9	10	Nr1i3, Tomm40l, Apoa2, Fcer1g, Ndufs2, Adamts4, B4galt3, Ppox, Usp21, Ufc1	45294, -36210, 34646, -25192, -8099, 8522, -12334, 23482, 30163, 36995	downstream, upstream, downstream, upstream, upstream, in gene, upstream, downstream, downstream, downstream	MergedReg chr13 #315	1	1
743	5	136720904	136749670	28766	2	30.344	31.871	0.070833	311	271	3	4	8	Slc6a9, Ccdc24, B4galt2, Atp6v0b, Dph2, Ipo13, Artn, St3gal3	65613, -28090, -17941, -15419, -8929, 13687, 29708, 230355	downstream, upstream, upstream, upstream, upstream, in gene, downstream, downstream	MergedReg chr5 #743	1	1
596	3	11628206	11695163	66957	2	22.705	23.674	0.0602935	145	127	2	2	5	St6galnac4, St6galnac6, Ak1, Eng, Fpgs	54481, 41888, 9541, -17846, 68010	downstream, downstream, downstream, upstream, downstream	MergedReg chr3 #596	1	1
84	1	219391990	219451251	59261	2	18.147	18.839	0.0539913	245	229	4	8	11	Aip, Tmem134, Cabp4, Gpr152, Coro1b, Ptprcap, Rps6kb2, Tbc1d10c, Ppp1ca, Rad9a, Clcf1	-47708, 47617, -32306, 31857, 23793, 17650, -8732, 17219, -18333, 29363, -47246	upstream, downstream, upstream, downstream, downstream, downstream, upstream, downstream, upstream, downstream, upstream	MergedReg chr1 #84	1	1
956	8	115067313	115085146	17833	2	35.553	37.224	0.0662618	175	185	2	1	2	Poc1a, Dusp7	93888, 7134	downstream, downstream	MergedReg chr8 #956	1	1
20	1	86986790	87016417	29627	2	23.162	24.105	0.0575726	261	231	2	3	5	Sirt2, Rinl, Hnrnpl, Ech1, Lgals4	52722, 29599, 7821, -8195, -18205	downstream, downstream, in gene, upstream, upstream	MergedReg chr1 #20	1	1
340	14	33010267	33064810	54543	1	13.281	13.71	0.0458648	90	99	1	3	4	Igfbp7, LOC103692785, Trnac-gca, Polr2b	27238, -6223, -5871, 70254	in gene, upstream, upstream, downstream	MergedReg chr14 #340	1	0
658	4	8252755	8282158	29403	2	36.284	37.858	0.0612647	349	314	2	1	1	Kmt2e	-11878	upstream	MergedReg chr4 #658	1	1
117	1	266998540	267029035	30495	1	29.38	30.561	0.0568574	203	171	0	0	2	Neurl1, Sh3pxd2a	60762, 232094	in gene, downstream	MergedReg chr1 #117	0	1
475	19	37555834	37585314	29480	1	20.945	21.696	0.0508232	198	198	3	1	4	LOC100361838, Fam65a, LOC100911357, Ctcf	37756, 14747, 31489, -29803	downstream, in gene, downstream, upstream	MergedReg chr19 #475	0	1
360	15	28311586	28341776	30190	2	40.72	42.449	0.059993	313	272	1	3	5	Mettl17, Slc39a2, Ndrg2, Tppp2, Rnase13	39648, 31624, -12222, 7506, -811	downstream, downstream, upstream, downstream, upstream	MergedReg chr15 #360	1	1
396	16	49544699	49587120	42421	2	18.615	19.221	0.0462178	201	146	0	1	3	Ccdc110, LOC103693960, Pdlim3	-45510, -43729, 8448	upstream, upstream, in gene	MergedReg chr16 #396	1	1
968	8	128690807	128717291	26484	2	31.611	32.797	0.0531372	212	188	2	1	3	Csrnp1, LOC100910104, Cx3cr1	-30714, 8026, 51327	upstream, in gene, downstream	MergedReg chr8 #968	1	1
95	1	224956468	224998778	42310	1	16.54	17.035	0.0425427	235	196	4	6	10	Wdr74, Stx5, Nxf1, Tmem223, Tmem179b, Taf6l, Polr2g, Zbtb3, Ttc9c, Hnrnpul2	43710, 38126, 20088, 6816, -2527, 9205, 20732, -20477, 37246, -38099	downstream, downstream, downstream, downstream, upstream, in gene, downstream, upstream, downstream, upstream	MergedReg chr1 #95	0	1
982	9	17077338	17121308	43970	2	26.989	27.918	0.0488241	136	135	2	4	7	Abcc10, Dlk2, Tjap1, Lrrc73, Yipf3, Polr1c, Xpo5	57972, -33723, 12867, 15953, 21295, -21436, 63847	downstream, upstream, in gene, downstream, downstream, upstream, downstream	MergedReg chr9 #982	1	1
296	12	49497957	49547644	49687	2	38.951	40.437	0.0540156	266	240	1	1	3	RGD1306556, LOC102552141, Crybb3	43177, -17840, -42196	in gene, upstream, upstream	MergedReg chr12 #296	1	1
191	10	82767308	82811163	43855	2	16.216	16.646	0.0377575	152	132	1	4	6	Col1a1, Sgca, Hils1, LOC102557019, Ppp1r9b, Samd14	43434, -4093, 13544, 3343, -11469, -31222	downstream, upstream, downstream, downstream, upstream, upstream	MergedReg chr10 #191	1	1
993	9	43092567	43169904	77337	2	25.966	26.723	0.0414582	269	273	3	4	6	Cnnm4, Cnnm3, Ankrd23, Ankrd39, Sema4c, Fam178b	81648, 38107, -13650, -3319, 12318, 120186	downstream, downstream, upstream, upstream, in gene, downstream	MergedReg chr9 #993	1	1
85	1	220853244	220871283	18039	1	34.097	35.171	0.0447415	267	245	3	4	10	Fosl1, Ccdc85b, Fibp, Ctsw, Efemp2, Mus81, Cfl1, Snx32, LOC102551929, LOC102556290	35703, -25031, 22180, -14296, 8566, 5710, -7542, 28552, 21679, -28789	downstream, upstream, downstream, upstream, downstream, downstream, upstream, downstream, downstream, upstream	MergedReg chr1 #85	0	1
421	17	18150093	18183962	33869	1	19.209	19.712	0.0372917	251	228	1	1	1	Kif13a	15433	in gene	MergedReg chr17 #421	1	0
620	3	119676566	119727157	50591	1	25.634	26.363	0.0404559	268	192	2	4	6	Snrnp200, Ciao1, Tmem127, LOC102547230, Stard7, LOC103691883	61537, -24537, 24286, -3301, 3209, 38735	downstream, upstream, downstream, upstream, in gene, downstream	MergedReg chr3 #620	0	1
456	19	10065569	10104368	38799	1	19.292	19.767	0.0350912	251	219	2	1	5	Mmp15, Usb1, LOC102551359, Zfp319, Tepp	16412, 33733, -33704, -34285, 53468	in gene, downstream, upstream, upstream, downstream	MergedReg chr19 #456	0	1
752	5	148367547	148393934	26387	2	24.064	24.689	0.0369919	107	111	0	1	3	Pef1, Hcrtr1, Tinagl1	60130, -25336, 11979	downstream, upstream, downstream	MergedReg chr5 #752	1	1
575	20	26988396	27062716	74320	1	17.162	17.506	0.0286318	168	157	1	1	2	Mypn, Atoh7	36739, 57854	in gene, downstream	MergedReg chr20 #575	0	1
749	5	144240000	144295568	55568	2	25.305	25.866	0.0316345	298	234	3	2	4	Thrap3, Map7d1, Trappc3, Col8a2	-46467, 7197, -13936, -40746	upstream, in gene, upstream, upstream	MergedReg chr5 #749	1	1
37	1	102097706	102124164	26458	2	49.483	50.782	0.0373842	240	240	1	1	3	Ncr3lg1, Kcnj11, Abcc8	31190, -4161, 80424	downstream, upstream, in gene	MergedReg chr1 #37	1	1
709	4	152711889	152725492	13603	2	64.376	66.127	0.0387165	232	192	0	0	2	Ninj2, B4galnt3	87489, 116798	in gene, downstream	MergedReg chr4 #709	1	1
916	7	144553794	144591709	37915	2	34.889	35.663	0.0316558	181	145	6	5	9	Hoxc13, Hoxc12, LOC100911859, Hoxc10, Mir196a, LOC103692987, Hoxc9, Hoxc8, Hoxc6	40937, 24812, 7665, -4761, -11484, 19436, -19719, -32321, -39477	downstream, downstream, downstream, upstream, upstream, downstream, upstream, upstream, upstream	MergedReg chr7 #916	1	1
827	6	110880207	110982217	102010	3	31.38	32.016	0.0289477	341	305	3	4	4	LOC102555496, Irf2bpl, LOC102555554, Cipc	38688, -26924, 21393, -36840	downstream, upstream, downstream, upstream	MergedReg chr6 #827	1	1
849	7	11769140	11785281	16141	2	39.34	40.185	0.0306601	313	301	2	4	7	Lingo3, Oaz1, Jsrp1, Amh, Sf3a2, Plekhj1, Dot1l	39917, -22623, 7260, 293, 7077, -7104, 47532	downstream, upstream, downstream, in gene, downstream, upstream, downstream	MergedReg chr7 #849	1	1
591	3	8157423	8272644	115221	2	29.335	29.889	0.0269916	184	151	2	1	1	Rapgef1	25434	in gene	MergedReg chr3 #591	1	1
512	2	141791266	141833999	42733	1	23.453	23.857	0.0246402	223	191	0	2	2	LOC102547038, LOC102546847	297, 19624	in gene, downstream	MergedReg chr2 #512	1	0
427	17	43765031	43831567	66536	2	14.385	14.593	0.0207113	153	114	12	17	26	LOC100364835, LOC102551184, LOC684762, LOC684773, LOC684797, Hist1h2an, LOC684828, LOC684841, LOC100365043, Hist1h2ail1, LOC100912677, Hist1h2bl, LOC680097, Trnam-cau, Trnar-ucg, Trnas-gcu, Trnaq-uug, Trnaq-uug, Trnas-uga, Trnam-cau, LOC103694091, Trnaw-cca, Trnar-ucg, Trnas-aga, Trnar-acg, Trnaw-cca	33645, -27684, -21520, -20473, -19309, 19125, 152, 9264, -10321, 16884, 18828, -19079, 23288, -23968, -28203, 33417, 35583, 36117, 37189, 37641, 62043, 47355, -49573, -52970, -53415, 55499	downstream, upstream, upstream, upstream, upstream, downstream, in gene, downstream, upstream, downstream, downstream, upstream, downstream, upstream, upstream, downstream, downstream, downstream, downstream, downstream, downstream, downstream, upstream, upstream, upstream, downstream	MergedReg chr17 #427	1	1
216	10	94972328	94994185	21857	2	31.826	32.402	0.025877	335	282	2	3	5	Milr1, Polg2, Ddx5, Cep95, Smurf2	38989, -3997, 5205, -5106, 134851	downstream, upstream, in gene, upstream, downstream	MergedReg chr10 #216	1	1
928	8	48636777	48675023	38246	1	17.6	17.862	0.0213182	257	235	4	4	7	Abcg4, C2cd2l, Dpagt1, H2afx, Hmbs, Vps11, Hyou1	-29686, -3785, -1875, -9752, 18770, 36395, -43817	upstream, upstream, upstream, upstream, downstream, downstream, upstream	MergedReg chr8 #928	0	1
959	8	116282633	116400084	117451	2	28.116	28.573	0.0232612	285	270	10	15	17	Cacna2d2, Tmem115, Cyb561d2, Nprl2, Zmynd10, Rassf1, LOC102551360, Tusc2, Hyal2, Hyal1, LOC100910872, Hyal3, Ifrd2, Lsmem2, Sema3b, Gnai2, Slc38a3	186896, 51768, -43469, 43408, 38845, 34209, -17776, 22395, 17321, 8434, 4917, 4846, -1738, 11734, 22219, 49979, 82396	downstream, downstream, upstream, downstream, downstream, downstream, upstream, downstream, downstream, downstream, downstream, in gene, upstream, downstream, downstream, downstream, downstream	MergedReg chr8 #959	1	1
781	5	167989675	168019046	29371	2	40.039	40.736	0.0248984	266	242	2	2	4	Errfi1, LOC102556316, Park7, Tnfrsf9	52799, -34233, 364, -4681	downstream, upstream, in gene, upstream	MergedReg chr5 #781	1	1
467	19	25297680	25320708	23028	2	65.041	66.317	0.0280293	309	302	2	5	9	RGD1306072, Nanos3, Mir181d, Mir181c, LOC102548759, Mir23a, Mir27a, Mir24-2, Zswim4	47132, -20518, -19061, -18878, -1165, -9388, -9542, -9669, 36622	downstream, upstream, upstream, upstream, upstream, upstream, upstream, upstream, downstream	MergedReg chr19 #467	1	1
739	5	118742813	118805345	62532	2	29.198	29.599	0.0196789	318	262	1	1	2	Efcab7, Pgm1	100234, 30447	downstream, in gene	MergedReg chr5 #739	1	1
670	4	80310976	80334891	23915	1	28.661	29.051	0.0194989	292	237	1	3	4	RGD1565415, Cycs, LOC102546410, LOC500124	-9512, 10393, -10555, 44673	upstream, downstream, upstream, downstream	MergedReg chr4 #670	0	1
11	1	80203085	80294142	91057	2	15.863	16.038	0.0158286	228	265	9	8	12	Vasp, Ppm1n, Rtn2, Trnastop-uca, Fosb, LOC103691049, Ercc1, Cd3eap, Ppp1r13l, Ercc2, Mir343, Klc3	-62155, -55611, 53019, 35633, -26682, 32004, -8360, 22388, -22675, -44961, -50073, 67338	upstream, upstream, downstream, downstream, upstream, downstream, upstream, downstream, upstream, upstream, upstream, downstream	MergedReg chr1 #11	1	1
468	19	25765929	25778712	12783	2	51.171	51.962	0.0221305	205	223	4	1	4	Cacna1a, Ier2, Nacc1, Trmt1	319125, 3350, 29206, -25943	downstream, downstream, downstream, upstream	MergedReg chr19 #468	1	1
292	12	46780258	46868755	88497	2	27.784	28.139	0.0183167	354	310	5	4	6	Gcn1l1, Rplp0, Pxn, Sirt4, Pla2g1b, LOC102547757	-34810, -29709, 20579, -43910, 64671, 69275	upstream, upstream, in gene, upstream, downstream, downstream	MergedReg chr12 #292	1	1
323	13	104283274	104314929	31655	2	22.345	22.598	0.0162431	209	153	1	3	3	LOC102552174, LOC100912365, Dusp10	-18805, -14570, 14441	upstream, upstream, in gene	MergedReg chr13 #323	1	1
100	1	240893371	240930980	37609	2	59.589	60.438	0.0204099	348	295	2	2	2	LOC103691312, Klf9	-3181, 3692	upstream, in gene	MergedReg chr1 #100	1	1
234	10	109795029	109827952	32923	2	26.653	26.916	0.0141661	264	192	3	5	10	Alyref, Anapc11, Npb, Pcyt2, Sirt7, Mafg, Pycr1, Myadml2, Notum, Aspscr1	-36851, 36711, 26991, -15752, -8699, 919, 10736, 15653, 28557, -40013	upstream, downstream, downstream, upstream, upstream, in gene, downstream, downstream, downstream, upstream	MergedReg chr10 #234	1	1
204	10	88861137	88888736	27599	2	28.33	28.571	0.0122209	194	173	2	1	2	Stat3, Ptrf	-32679, -441	upstream, upstream	MergedReg chr10 #204	1	1
104	1	250938762	250952242	13480	2	51.337	51.763	0.0119222	280	242	1	1	1	Sgms1	6183	in gene	MergedReg chr1 #104	1	1
214	10	94770303	94819378	49075	2	20.428	20.544	0.00816914	238	200	1	1	1	Tex2	12699	in gene	MergedReg chr10 #214	1	1
266	12	13688103	13729248	41145	2	32.85	33.058	0.00910607	358	309	3	2	3	Fscn1, Actb, Fbxl18	-40080, -7168, -20105	upstream, upstream, upstream	MergedReg chr12 #266	1	1
377	16	1744788	1848843	104055	2	31.022	31.213	0.00885533	261	231	1	4	4	LOC102553231, Zmiz1, LOC102553140, Mir3075	-57132, 47689, 47287, -25990	upstream, in gene, downstream, upstream	MergedReg chr16 #377	1	1
980	9	15219114	15266850	47736	2	38.822	39.062	0.00889137	165	162	1	3	4	Tfeb, LOC102554220, Pgc, LOC102554309	20984, 21470, 31935, -28026	in gene, downstream, downstream, upstream	MergedReg chr9 #980	1	1
588	3	3568672	3597613	28941	2	28.526	28.671	0.00731476	236	221	3	3	3	Nacc2, LOC103691752, RGD1564379	-8355, -1103, 11333	upstream, upstream, downstream	MergedReg chr3 #588	1	1
168	10	59149885	59195347	45462	2	26.504	26.625	0.00657142	254	247	1	1	1	Ube2g1	-652	upstream	MergedReg chr10 #168	1	1
765	5	156412289	156443465	31176	2	48.898	49.139	0.00709304	234	218	0	0	1	Eif4g3	83708	in gene	MergedReg chr5 #765	1	1
19	1	85367288	85388071	20783	2	84.067	84.486	0.0071727	320	297	4	5	8	Samd4b, Paf1, Med29, Zfp36, Plekhg2, Trnai-uau, Rps16, LOC102550060	53669, -9680, 9391, -2409, -8127, 8412, 30765, -31764	downstream, upstream, downstream, upstream, upstream, downstream, downstream, upstream	MergedReg chr1 #19	1	1
758	5	154204463	154245782	41319	2	17.044	17.097	0.00447924	238	209	2	3	4	Srsf10, Pnrc2, Cnr2, Fuca1	19763, -1586, -17092, -44174	downstream, upstream, upstream, upstream	MergedReg chr5 #758	1	1
917	8	13054040	13167391	113351	2	14.157	14.198	0.00417214	128	114	1	1	1	Amotl1	46274	in gene	MergedReg chr8 #917	1	1
857	7	12854869	12883413	28544	2	42.37	42.526	0.00530203	237	223	3	2	6	Fgf22, Polrmt, Hcn2, Bsg, Gzmm, Cdc34	-37466, 28229, 946, 13612, 29863, 36198	upstream, downstream, in gene, downstream, downstream, downstream	MergedReg chr7 #857	1	1
625	3	148287762	148342712	54950	2	20.248	20.293	0.00320275	168	208	2	2	2	Bcl2l1, Tpx2	-1427, -12728	upstream, upstream	MergedReg chr3 #625	1	1
21	1	87086363	87147939	61576	2	19.73	19.699	-0.00226856	172	152	1	2	6	Capn12, LOC102550499, Actn4, LOC102550432, LOC102550585, LOC100909725	50862, -46325, 30196, 25043, 43489, 58197	downstream, upstream, in gene, downstream, downstream, downstream	MergedReg chr1 #21	1	1
106	1	255674181	255816554	142373	3	17.789	17.744	-0.00365414	198	241	1	1	3	Btaf1, Cpeb3, LOC103691350	181168, 96995, 27799	downstream, in gene, downstream	MergedReg chr1 #106	1	1
125	10	6834601	6887103	52502	1	16.931	16.885	-0.00392501	226	205	1	3	4	LOC103693272, LOC102556424, RGD1309748, LOC102546403	-45109, -29645, 9159, -28418	upstream, upstream, in gene, upstream	MergedReg chr10 #125	1	0
771	5	160076028	160119270	43242	2	25.8	25.616	-0.0103259	300	288	2	0	1	Fblim1	60873	downstream	MergedReg chr5 #771	1	1
163	10	56589615	56610451	20836	2	53.503	53.035	-0.012675	259	242	5	5	10	Cldn7, Elp5, Ctdnep1, Gabarap, Phf23, Dvl2, Acadvl, Mir324, Dlg4, LOC102546779	23711, -8669, 8772, -1255, -5051, -9786, 24435, -21093, -25597, 35563	downstream, upstream, in gene, upstream, upstream, upstream, downstream, upstream, upstream, downstream	MergedReg chr10 #163	1	1
34	1	101500397	101519151	18754	1	34.486	34.216	-0.0113397	317	291	2	3	6	Dhdh, Tulp2, Nucb1, Ppp1r15a, Plekha4, Hsd17b14	-32846, 35440, -8924, 5262, -7966, -31492	upstream, in gene, upstream, downstream, upstream, upstream	MergedReg chr1 #34	1	0
149	10	45477763	45519278	41515	1	26.177	25.964	-0.0117871	313	326	2	2	4	Obscn, Iba57, Gjc2, Guk1	-14949, 16389, 37042, 53935	upstream, downstream, downstream, downstream	MergedReg chr10 #149	0	1
683	4	118319026	118331132	12106	2	63.5	62.776	-0.0165435	349	304	1	3	4	LOC102554318, Pcbp1, LOC102554481, LOC684976	-4253, 3566, -4297, 17851	upstream, downstream, upstream, downstream	MergedReg chr4 #683	1	1
761	5	155723225	155760431	37206	2	19.226	19.065	-0.0121321	221	191	1	1	2	Cdc42, Cela3b	-13444, 30220	upstream, downstream	MergedReg chr5 #761	1	1
867	7	70264293	70283666	19373	2	45.005	44.511	-0.0159234	171	159	1	2	3	LOC102552534, Ctdsp2, Avil	-6728, -9710, -18586	upstream, upstream, upstream	MergedReg chr7 #867	1	1
158	10	55640845	55712248	71403	2	41.501	41.011	-0.0171352	349	321	6	18	27	Ctc1, Trnai-aau, Trnas-aga, Trnat-agu, Trnap-cgg, Trnad-guc, Trnag-ucc, Trnaw-cca, Aurkb, LOC497934, Trnai-aau, Trnat-agu, Trnas-gcu, Trnaw-cca, Tmem107, Vamp2, Per1, Trnat-agu, Trnas-cga, Trnag-gcc, LOC103693354, Hes7, Trnar-ucu, Trnal-uag, Trnaq-cug, Trnak-uuu, Aloxe3	80373, 59247, 58773, 58402, 55828, 55259, -54759, 54272, 50686, 34476, -31872, -31437, -31133, -30664, 22849, 1427, -5188, -20500, -20992, 29074, 30644, -30618, 33647, -34163, 34604, 35162, -35453	downstream, downstream, downstream, downstream, downstream, downstream, upstream, downstream, downstream, downstream, upstream, upstream, upstream, upstream, downstream, in gene, upstream, upstream, upstream, downstream, downstream, upstream, downstream, upstream, downstream, downstream, upstream	MergedReg chr10 #158	1	1
165	10	57264740	57293430	28690	2	47.527	46.917	-0.0186366	226	236	4	5	10	Chrne, LOC687707, Gp1ba, Slc25a11, Rnf167, Pfn1, Eno3, Spag7, Camta2, Inca1	-31453, 39092, 18405, -11067, 10750, -3377, 817, 12061, 30570, 43118	upstream, downstream, downstream, upstream, downstream, upstream, in gene, downstream, downstream, downstream	MergedReg chr10 #165	1	1
740	5	122086161	122120285	34124	2	41.713	41.168	-0.0189737	279	251	0	1	2	Pde4b, LOC103692427	343987, -4197	in gene, upstream	MergedReg chr5 #740	1	1
362	15	34233240	34284252	51012	2	23.584	23.314	-0.0166119	337	288	4	8	11	Pck2, Dcaf11, LOC102552219, Fitm1, Psme1, Emc9, Psme2, Rnf31, Irf9, Rec8, Ipo4	42011, 24895, -10315, 6941, 2675, 4410, 11105, -11276, -24190, -38176, 55599	downstream, downstream, upstream, downstream, in gene, downstream, downstream, upstream, upstream, upstream, downstream	MergedReg chr15 #362	1	1
868	7	70553935	70583097	29162	1	26.699	26.34	-0.0195304	274	260	3	4	5	Kif5a, Dctn2, Mbd6, Ddit3, Mars	-15619, 12576, 11647, -10029, 33907	upstream, in gene, downstream, upstream, downstream	MergedReg chr7 #868	0	1
267	12	13801140	13812171	11031	2	95.959	94.113	-0.0280241	218	216	4	1	1	Tnrc18	-1164	upstream	MergedReg chr12 #267	1	1
812	6	76220189	76271571	51382	2	23.576	23.247	-0.0202744	331	284	1	1	2	Psma6, Nfkbia	71418, 24577	downstream, downstream	MergedReg chr6 #812	1	1
285	12	38862053	38879144	17091	2	74.348	72.758	-0.031188	293	280	3	2	4	Hpd, LOC102556093, Rhof, Tmem120b	41992, 466, -9164, 45639	downstream, in gene, upstream, downstream	MergedReg chr12 #285	1	1
118	1	267055869	267094447	38578	2	18.213	17.942	-0.0216279	221	154	1	1	3	Neurl1, Sh3pxd2a, LOC102552122	122133, 170723, -415	downstream, in gene, upstream	MergedReg chr1 #118	1	1
562	20	5932461	5997578	65117	2	20.49	20.168	-0.022852	186	159	1	3	4	Slc26a8, Mapk14, LOC102555910, Mapk13	-33653, 31716, 14886, -53355	upstream, in gene, downstream, upstream	MergedReg chr20 #562	1	1
650	3	165304807	165360995	56188	1	18.255	17.948	-0.0244686	173	158	2	1	2	Nfatc2, LOC102554478	27391, -37450	in gene, upstream	MergedReg chr3 #650	0	1
904	7	137153691	137194802	41111	2	17.2	16.909	-0.0246172	135	109	0	1	4	Ano6, LOC102547300, LOC103692967, LOC103692966	32179, 11722, 37193, 52212	in gene, downstream, downstream, downstream	MergedReg chr7 #904	1	1
258	11	79089586	79135913	46327	2	23.706	23.26	-0.0274012	263	223	0	3	3	LOC103690602, LOC102554451, LOC102554373	21805, 8860, -19930	downstream, in gene, upstream	MergedReg chr11 #258	1	1
689	4	122352384	122380294	27910	2	35.528	34.767	-0.0312379	288	226	1	1	2	Ccdc37, Klf15	-27332, 1247	upstream, in gene	MergedReg chr4 #689	1	1
647	3	164558807	164609697	50890	2	68.008	66.272	-0.037305	303	278	0	1	1	LOC103691972	-15477	upstream	MergedReg chr3 #647	1	1
873	7	98072589	98100398	27809	2	39.539	38.596	-0.034825	227	204	1	1	1	Fbxo32	11578	in gene	MergedReg chr7 #873	1	1
712	4	157424854	157458934	34080	2	20.125	19.73	-0.0285978	208	179	2	4	6	Cd4, Lag3, Ptms, LOC102553981, Mlf2, Cops7a	-33536, -8199, -2387, 5247, -10685, 45258	upstream, upstream, upstream, in gene, upstream, downstream	MergedReg chr4 #712	1	1
300	13	50434144	50459950	25806	2	27.863	27.239	-0.0326769	174	130	2	1	2	Sox13, Etnk2	12345, 51944	in gene, downstream	MergedReg chr13 #300	1	1
905	7	138087058	138112114	25056	2	30.311	29.565	-0.0359512	231	234	2	1	1	Slc38a2	1283	in gene	MergedReg chr7 #905	1	1
271	12	18516322	18540406	24084	2	34.996	34.09	-0.0378414	374	333	5	5	6	Zfp157, Dhrsx, Asmt, Akap17a, Asmtl, Il3ra	-32494, 11498, -1328, 3416, -3726, 14135	upstream, downstream, upstream, in gene, upstream, downstream	MergedReg chr12 #271	1	1
935	8	65718647	65774763	56116	2	18.534	18.128	-0.0319545	271	256	0	1	1	LOC102551052	-13263	upstream	MergedReg chr8 #935	1	1
330	13	110149376	110211061	61685	1	11.46	11.241	-0.0278367	137	175	0	0	2	LOC103692414, Dtl	-51219, 77120	upstream, downstream	MergedReg chr13 #330	0	1
113	1	264755645	264770755	15110	2	45.76	44.295	-0.0469432	241	189	3	3	6	Fam178a, Sema4g, Mrpl43, Peo1, Lzts2, Pdzd7	92359, 24250, -6796, 7075, -1047, 33006	downstream, downstream, upstream, downstream, upstream, downstream	MergedReg chr1 #113	1	1
896	7	123026758	123044685	17927	2	39.555	38.27	-0.0476462	288	264	1	1	2	Zc3h7b, Tef	56734, 1760	downstream, in gene	MergedReg chr7 #896	1	1
729	5	59222023	59252858	30835	2	22.977	22.319	-0.0419181	139	111	0	1	4	Olr833, Olr834, Hrct1, Olr836	-38790, -29382, 9302, 28853	upstream, upstream, downstream, downstream	MergedReg chr5 #729	1	1
894	7	121479240	121489717	10477	1	59.599	57.275	-0.0573826	350	325	2	3	4	Mief1, Atf4, LOC103692947, Rps19bp1	21516, 3755, 1076, 4597	downstream, downstream, in gene, downstream	MergedReg chr7 #894	1	0
615	3	81286367	81347499	61132	2	18.273	17.757	-0.0413256	278	204	3	5	8	Phf21a, Gyltl1b, Pex16, RGD1563263, Mapk8ip1, Cry2, LOC102546693, Slc35c1	216307, -31583, 33796, 22658, -12752, 27176, -17432, 52077	downstream, upstream, downstream, downstream, upstream, in gene, upstream, downstream	MergedReg chr3 #615	1	1
445	18	56630728	56729514	98786	2	26.734	25.862	-0.0478419	220	183	1	4	5	Pde6a, Ppargc1b, LOC103694229, Mir3557, Mir378	135469, -29597, 4694, -46007, 46093	downstream, upstream, downstream, upstream, downstream	MergedReg chr18 #445	1	1
381	16	7757576	7796049	38473	2	35.221	33.938	-0.0535343	288	256	3	2	3	Hacl1, Btd, Ankrd28	-18693, 18663, 130654	upstream, in gene, downstream	MergedReg chr16 #381	1	1
94	1	224900702	224940507	39805	2	27.042	26.113	-0.0504336	289	288	3	5	7	Chrm1, Slc3a2, LOC100912041, LOC690251, Wdr74, Stx5, Nxf1	51517, 425, -616, -7073, -13309, -18893, -36931	downstream, in gene, upstream, upstream, upstream, upstream, upstream	MergedReg chr1 #94	1	1
299	13	49821542	49903932	82390	2	15.399	14.953	-0.0424017	163	169	1	3	4	Mdm4, LOC102549273, Pik3c2b, LOC103691892	-33951, 55934, 14071, 8464	upstream, downstream, in gene, downstream	MergedReg chr13 #299	1	1
971	8	130397245	130429701	32456	2	29.283	28.229	-0.0528853	281	208	3	3	4	Zbtb47, Klhl40, Hhatl, Ccdc13	15484, -2817, 15679, 61873	downstream, upstream, downstream, downstream	MergedReg chr8 #971	1	1
227	10	106487091	106584390	97299	2	13.332	12.955	-0.0413842	216	190	0	2	3	LOC102546977, LOC102547817, LOC100912319	-2897, 38691, 56244	upstream, downstream, downstream	MergedReg chr10 #227	1	1
130	10	11224782	11274853	50071	2	22.379	21.591	-0.0517155	216	125	1	1	3	Tfap4, Srl, LOC103693274	45423, 9676, -37967	downstream, in gene, upstream	MergedReg chr10 #130	1	1
727	5	59015180	59040171	24991	2	36.252	34.766	-0.0603835	244	205	1	1	6	Ccdc107, Arhgef39, Car9, Tpm2, Tln1, Creb3	32451, -25896, 19398, -1704, 35917, -35857	downstream, upstream, downstream, upstream, downstream, upstream	MergedReg chr5 #727	1	1
595	3	11442418	11477670	35252	2	49.669	47.447	-0.0660288	266	211	1	2	4	Lcn2, Ptges2, Slc25a25, Naif1	-42510, 35849, 16142, -16284	upstream, downstream, in gene, upstream	MergedReg chr3 #595	1	1
77	1	205066662	205117737	51075	1	16.096	15.533	-0.0513657	173	102	0	0	2	LOC100909406, LOC103691253	45122, -45495	downstream, upstream	MergedReg chr1 #77	0	1
1003	9	81185627	81360598	174971	2	30.165	28.862	-0.0637043	290	223	0	0	1	Tns1	127915	in gene	MergedReg chr9 #1003	1	1
678	4	113573555	113610854	37299	1	24.321	23.318	-0.0607585	209	160	1	1	1	Hk2	17693	in gene	MergedReg chr4 #678	0	1
736	5	114011185	114018107	6922	2	112.505	105.676	-0.0903414	265	260	1	2	3	Jun, LOC100911221, LOC102550174	-369, 114, -21058	upstream, in gene, upstream	MergedReg chr5 #736	1	1
217	10	95672980	95707964	34984	1	20.006	19.219	-0.0578995	266	272	2	2	3	Pitpnc1, RGD1359290, Psmd12	7246, 55766, -16336	in gene, downstream, upstream	MergedReg chr10 #217	1	0
960	8	116994919	117063756	68837	1	13.822	13.344	-0.0507752	156	105	1	3	5	Dag1, Nicn1, Amt, Tcta, Rhoa	-36155, -33568, -39051, 53025, -53103	upstream, upstream, upstream, downstream, upstream	MergedReg chr8 #960	0	1
864	7	34100635	34150183	49548	2	16.169	15.556	-0.0557593	59	57	0	1	3	Cdk17, Elk3, LOC102548950	123903, 24192, 31195	downstream, in gene, downstream	MergedReg chr7 #864	1	1
1010	9	98474399	98512861	38462	2	24.503	23.422	-0.0650941	229	196	3	2	5	Scly, Espnl, Klhl30, Fam132b, Ilkap	55213, 33989, 3028, -11500, 42956	downstream, downstream, in gene, upstream, downstream	MergedReg chr9 #1010	1	1
213	10	94696468	94735001	38533	1	20.632	19.753	-0.0628119	207	203	1	1	3	Ern1, LOC102546698, Tex2	-33749, 20047, 91805	upstream, downstream, in gene	MergedReg chr10 #213	0	1
931	8	50198823	50252660	53837	1	15.944	15.311	-0.0584451	299	251	2	3	4	Pcsk7, Tagln, Sidt2, Pafah1b2	25672, 2628, 21446, 84303	downstream, in gene, downstream, downstream	MergedReg chr8 #931	1	0
833	6	127218166	127265068	46902	2	55.25	52.095	-0.0848296	258	224	0	2	3	Asb2, LOC102549032, Otub2	6834, -13657, -40827	in gene, upstream, upstream	MergedReg chr6 #833	1	1
1004	9	82410450	82448852	38402	2	26.699	25.422	-0.0707082	265	250	3	4	8	Atg9a, Ankzf1, Glb1l, Stk16, Tuba4a, Dnajb2, Ptprn, Resp18	-36223, 36032, -18691, 18641, -9733, -6799, 32158, 47485	upstream, downstream, upstream, downstream, upstream, upstream, downstream, downstream	MergedReg chr9 #1004	1	1
201	10	88490457	88537203	46746	2	17.416	16.684	-0.0619481	131	118	4	3	5	Ttc25, Cnp, Dnajc7, Nkiras2, Zfp385c	55194, 23837, 19917, -22733, 83223	downstream, downstream, in gene, upstream, downstream	MergedReg chr10 #201	1	1
86	1	221067612	221101889	34277	2	30.24	28.715	-0.0746536	314	275	5	4	7	Map3k11, LOC102546344, Ehbp1l1, Fam89b, Sssca1, Ltbp3, Scyl1	41631, -35514, -324, 2699, 4836, -15196, 44916	downstream, upstream, upstream, downstream, downstream, upstream, downstream	MergedReg chr1 #86	1	1
15	1	84279967	84313988	34021	2	42.104	39.73	-0.0837285	265	250	3	3	5	Blvrb, Sertad3, Sertad1, Prx, Hipk4	40914, 16032, 3875, -5935, -31137	downstream, downstream, downstream, upstream, upstream	MergedReg chr1 #15	1	1
504	2	78167292	78247001	79709	2	45.161	42.567	-0.085342	210	200	0	0	2	LOC103689968, LOC103690028	103785, -54555	in gene, upstream	MergedReg chr2 #504	1	1
1007	9	93460435	93475861	15426	1	41.458	39.096	-0.0846295	215	199	2	1	3	LOC103690563, LOC501180, LOC102548729	-23243, 23146, 7783	upstream, downstream, in gene	MergedReg chr9 #1007	1	0
451	18	61059231	61080083	20852	2	38.788	36.61	-0.0833726	177	176	0	1	1	Alpk2	2440	in gene	MergedReg chr18 #451	1	1
825	6	109095069	109134836	39767	2	19.97	19.035	-0.0691798	167	116	1	3	4	Mlh3, Acyp1, Zc2hc1c, Nek9	-19072, -10894, 4418, 47481	upstream, upstream, in gene, downstream	MergedReg chr6 #825	1	1
877	7	107934478	107964679	30201	1	22.801	21.68	-0.0727323	205	163	2	1	1	St3gal1	13572	in gene	MergedReg chr7 #877	0	1
406	16	83443692	83524564	80872	2	15.43	14.759	-0.0641431	129	114	1	2	2	Col4a2, Col4a1	37961, -38034	in gene, upstream	MergedReg chr16 #406	1	1
655	3	175737129	175784506	47377	2	44.897	42.202	-0.0893077	232	185	0	1	1	LOC102552888	4253	downstream	MergedReg chr3 #655	1	1
114	1	264968729	264980742	12013	2	62.121	57.928	-0.10082	187	128	3	1	2	LOC102548928, Lbx1	34348, 397	downstream, in gene	MergedReg chr1 #114	1	1
516	2	177995542	178037056	41514	2	16.767	15.979	-0.0694475	98	105	0	1	3	Rapgef2, LOC103691592, LOC103691591	41098, 21491, -33656	in gene, downstream, upstream	MergedReg chr2 #516	1	1
989	9	20150579	20196071	45492	2	16.029	15.285	-0.0685679	76	56	0	1	4	Gpr116, LOC100911959, LOC100911515, LOC100911548	22383, -30451, -40271, 46345	in gene, upstream, upstream, downstream	MergedReg chr9 #989	1	1
792	6	2621264	2663957	42693	2	28.087	26.521	-0.0827674	223	184	0	0	1	Atl2	73693	downstream	MergedReg chr6 #792	1	1
898	7	124019312	124053089	33777	2	24.576	23.259	-0.0794611	267	271	2	2	2	Poldip3, Cyb5r3	-15604, 5364	upstream, in gene	MergedReg chr7 #898	1	1
609	3	62462857	62483020	20163	2	34.908	32.834	-0.0883672	224	198	1	1	3	LOC102554564, Hnrnpa3, Nfe2l2	28469, -8290, 52204	downstream, upstream, downstream	MergedReg chr3 #609	1	1
597	3	12192719	12277470	84751	2	19.461	18.49	-0.0738406	234	177	0	1	3	Garnl3, Ralgps1, Angptl2	-58513, 179989, -27728	upstream, in gene, upstream	MergedReg chr3 #597	1	1
713	4	157646156	157683669	37513	1	34.934	32.838	-0.0892656	244	195	3	3	6	Chd4, Nop2, Iffo1, Gapdh, Ncapd2, Mrpl51	52372, 18153, 5797, 15359, 40855, -40878	downstream, downstream, in gene, downstream, downstream, upstream	MergedReg chr4 #713	1	0
784	5	172599574	172650187	50613	2	15.616	14.88	-0.0696504	235	193	2	3	4	Ski, LOC103692526, RGD1308923, Prkcz	-676, 13267, -23290, 144612	upstream, downstream, upstream, downstream	MergedReg chr5 #784	1	1
966	8	127166369	127194358	27989	2	27.169	25.636	-0.0837903	210	161	2	1	3	Ctdspl, Eomes, Golga4	115071, 35995, 9037	in gene, downstream, in gene	MergedReg chr8 #966	1	1
757	5	153571366	153627053	55687	2	16.194	15.407	-0.0718734	148	115	1	1	1	Clic4	26460	in gene	MergedReg chr5 #757	1	1
565	20	7818148	7931308	113160	2	14.359	13.68	-0.069887	170	156	5	4	6	Def6, Ppard, Fance, Rpl10a, Tead3, Tulp1	86608, 56439, -14199, -33581, 56221, 68876	downstream, in gene, upstream, upstream, downstream, downstream	MergedReg chr20 #565	1	1
888	7	118189813	118239987	50174	2	20.65	19.525	-0.0808192	150	110	0	0	1	Rbfox2	181829	in gene	MergedReg chr7 #888	1	1
770	5	159965597	159973605	8008	2	93.55	85.896	-0.123147	217	174	0	2	5	Clcnka, Clcnkb, Hspb7, RGD1566083, Zbtb17	-23118, 3973, 1524, 15811, -24198	upstream, in gene, in gene, downstream, upstream	MergedReg chr5 #770	1	1
389	16	20415166	20449561	34395	2	23.894	22.508	-0.0862105	252	259	5	4	8	Mast3, Pik3r2, Ifi30, Mpv17l2, Rab3a, Pde4c, LOC100360908, LOC102547294	45025, 15931, 5797, -371, 6843, 29220, 34031, 50278	downstream, downstream, downstream, upstream, downstream, downstream, downstream, downstream	MergedReg chr16 #389	1	1
420	17	16104604	16142945	38341	2	19.058	18.019	-0.0808778	233	195	1	1	1	Fam120a	17673	in gene	MergedReg chr17 #420	1	1
600	3	14881020	14959620	78600	2	21.923	20.654	-0.086024	199	152	2	1	1	Dab2ip	31057	in gene	MergedReg chr3 #600	1	1
952	8	104577430	104663823	86393	2	20.162	19.019	-0.0841974	216	195	1	1	2	Zbtb38, LOC100909637	74269, 19567	in gene, downstream	MergedReg chr8 #952	1	1
879	7	109185714	109212652	26938	2	46.134	42.808	-0.10795	341	294	1	1	1	Zfat	8321	in gene	MergedReg chr7 #879	1	1
899	7	125189251	125241877	52626	2	28.611	26.781	-0.0953601	241	201	2	1	1	Parvb	25737	in gene	MergedReg chr7 #899	1	1
845	7	11145399	11182667	37268	2	84.654	77.547	-0.126507	314	289	4	2	7	LOC102552420, Nfic, Smim24, LOC102552675, Dohh, LOC102552770, Fzr1	-19049, 12081, 22463, 26063, 31938, 37294, -37657	upstream, in gene, downstream, downstream, downstream, downstream, upstream	MergedReg chr7 #845	1	1
499	2	31751518	31800649	49131	2	14.273	13.537	-0.0763806	92	79	1	0	2	Pik3r1, LOC102556202	40302, 50373	in gene, downstream	MergedReg chr2 #499	1	1
1	1	8125777	8146883	21106	2	34.65	32.21	-0.105347	217	176	3	3	3	LOC102551337, LOC103690938, Hivep2	11416, -6384, 6976	in gene, upstream, in gene	MergedReg chr1 #1	1	1
274	12	23759800	23863455	103655	2	29.071	27.114	-0.100543	271	263	5	2	5	Zp3, Ssc4d, Ywhag, Hspb1, Srrm3	-69437, 63981, 22117, 29354, 114114	upstream, downstream, in gene, downstream, downstream	MergedReg chr12 #274	1	1
706	4	149949242	149974831	25589	2	28.097	26.212	-0.100189	328	287	2	1	2	Hnrnpf, Fxyd4	4830, 26707	in gene, downstream	MergedReg chr4 #706	1	1
519	2	187502121	187547927	45806	2	61.58	56.467	-0.125054	316	316	2	1	3	Iqgap3, Mef2d, LOC102547113	77523, 12860, -40443	downstream, in gene, upstream	MergedReg chr2 #519	1	1
542	2	208151509	208188793	37284	2	24.051	22.486	-0.0970698	262	263	3	2	4	Kcnd3, Ddx20, Fam212b, Rap1a	246376, -15346, -501, 101771	downstream, upstream, upstream, downstream	MergedReg chr2 #542	1	1
649	3	165258008	165291479	33471	2	20.505	19.233	-0.0923919	167	178	0	0	2	LOC102554533, Nfatc2	35367, 85549	downstream, in gene	MergedReg chr3 #649	1	1
830	6	124204867	124228879	24012	2	35.321	32.668	-0.112648	267	230	1	1	1	Calm1	-368	upstream	MergedReg chr6 #830	1	1
577	20	29501812	29559592	57780	2	29.404	27.289	-0.107693	318	268	2	3	3	Ddit4, Anapc16, Ascc1	-19320, 28226, -27628	upstream, downstream, upstream	MergedReg chr20 #577	1	1
97	1	226316540	226353684	37144	2	21.642	20.214	-0.098479	185	173	1	1	3	Myrf, Dagla, LOC102552972	-42471, 18499, 38459	upstream, in gene, downstream	MergedReg chr1 #97	1	1
313	13	83795209	83849477	54268	2	12.898	12.182	-0.0823964	201	149	2	3	5	Adcy10, Mpzl1, Trnap-agg, Trnap-cgg, Rcsd1	120373, 19723, -25493, 26196, 94694	downstream, in gene, upstream, downstream, downstream	MergedReg chr13 #313	1	1
538	2	203091649	203124815	33166	2	29.806	27.589	-0.11151	160	139	0	1	1	LOC103691647	-8762	upstream	MergedReg chr2 #538	1	1
735	5	100627103	100691346	64243	2	20.509	19.134	-0.100119	187	171	2	2	2	Nfib, LOC100910558	-11261, 8712	upstream, in gene	MergedReg chr5 #735	1	1
871	7	97557876	97606855	48979	2	24.862	23.053	-0.108988	216	216	2	1	2	Zhx2, LOC102553568	23159, 48854	in gene, downstream	MergedReg chr7 #871	1	1
976	9	10939402	10996199	56797	2	17.267	16.143	-0.0971087	232	172	4	4	6	Sema6b, Lrg1, Plin5, Hdgfrp2, Ubxn6, Chaf1a	33368, 15376, 11787, 24140, -27596, 59825	downstream, downstream, downstream, downstream, upstream, downstream	MergedReg chr9 #976	1	1
842	7	2907373	2919835	12462	1	51.126	46.545	-0.135431	251	224	1	2	4	LOC685179, Myl6, LOC100912695, Esyt1	37702, -4425, 4252, 27609	downstream, upstream, in gene, downstream	MergedReg chr7 #842	1	0
840	7	2736958	2764472	27514	2	28.383	26.201	-0.115405	238	198	2	2	5	Il23a, Pan2, Cnpy2, Cs, Coq10a	-37992, 33684, 12950, -1965, 37475	upstream, downstream, downstream, upstream, downstream	MergedReg chr7 #840	1	1
778	5	167534812	167546424	11612	2	61.548	55.741	-0.142973	208	178	0	0	1	Rere	209657	in gene	MergedReg chr5 #778	1	1
189	10	81683526	81708741	25215	2	32.838	30.157	-0.122873	258	221	1	1	2	Nme1, Spag9	-29610, 2401	upstream, in gene	MergedReg chr10 #189	1	1
484	19	53816909	53841226	24317	2	32.347	29.715	-0.122441	136	128	0	0	3	LOC102551361, LOC103694350, LOC103694351	-30427, 29806, 36399	upstream, downstream, downstream	MergedReg chr19 #484	1	1
803	6	27718202	27735100	16898	2	61.112	55.237	-0.145821	244	218	1	1	1	Rab10	-5531	upstream	MergedReg chr6 #803	1	1
88	1	221266601	221322223	55622	2	18.028	16.787	-0.102895	136	125	3	3	7	Slc25a45, Tigd3, Dpf2, Cdc42ep2, Pola2, Slc22a20, Capn1	57671, -42332, -25370, -13166, 27047, 49553, 77105	downstream, upstream, upstream, upstream, downstream, downstream, downstream	MergedReg chr1 #88	1	1
490	19	59405106	59512424	107318	4	34.038	31.193	-0.125924	346	325	3	0	0				MergedReg chr19 #490	1	1
880	7	114379043	114415815	36772	1	20.131	18.688	-0.107307	210	143	2	1	2	Ago2, Ptk2	-20152, 213905	upstream, downstream	MergedReg chr7 #880	0	1
453	18	74155548	74177280	21732	1	29.725	27.26	-0.124891	298	219	2	3	4	NEWGENE_619909, Atp5a1, Pstpip2, Haus1	-14424, 9861, -8497, 31955	upstream, downstream, upstream, downstream	MergedReg chr18 #453	1	0
741	5	127883261	127963716	80455	2	16.447	15.307	-0.103633	340	316	1	2	3	Zyg11b, Coa7, Fam159a	-44692, -2238, 60198	upstream, upstream, downstream	MergedReg chr5 #741	1	1
897	7	123059275	123156966	97691	2	43.68	39.596	-0.141618	288	252	4	4	7	Tef, Tob2, Phf5a, Aco2, Polr3h, LOC102549144, Csdc2	74159, -19880, -6269, 5627, 48438, 60661, -60691	downstream, upstream, upstream, in gene, downstream, downstream, upstream	MergedReg chr7 #897	1	1
636	3	160863411	160914047	50636	2	50.131	45.261	-0.147435	266	269	3	2	6	Matn4, Rbpjl, Sdc4, Sys1, Dbndd2, LOC102548741	-35079, 36645, 2461, -20041, -45353, 47224	upstream, downstream, in gene, upstream, upstream, downstream	MergedReg chr3 #636	1	1
815	6	95908889	95942526	33637	2	47.078	42.49	-0.14793	255	232	4	1	1	Six1	8589	downstream	MergedReg chr6 #815	1	1
50	1	142441537	142501306	59769	2	13.752	12.816	-0.101695	182	155	1	1	2	Crtc3, Iqgap1	29137, 144252	in gene, downstream	MergedReg chr1 #50	1	1
8	1	77992997	78025452	32455	2	24.22	22.227	-0.123886	285	268	2	3	4	Zfp541, Napa, Kptn, Slc8a2	52041, 14997, -6490, -20331	downstream, in gene, upstream, upstream	MergedReg chr1 #8	1	1
624	3	148135781	148223984	88203	2	17.039	15.773	-0.111384	190	217	6	4	6	Rem1, LOC102553281, Hm13, Mcts2, Id1, Cox4i2	71381, -29245, 29187, 12692, -34740, -54664	downstream, upstream, in gene, downstream, upstream, upstream	MergedReg chr3 #624	1	1
862	7	27353513	27371819	18306	2	39.581	35.797	-0.144969	166	169	0	0	2	Nt5dc3, Stab2	52702, 189412	in gene, downstream	MergedReg chr7 #862	1	1
535	2	198671717	198704834	33117	2	39.497	35.713	-0.145294	249	206	1	2	6	Hfe2, LOC103691645, Txnip, Polr3gl, Ankrd34a, Lix1l	32838, -7981, 5107, 31010, -32007, -37820	downstream, upstream, downstream, downstream, upstream, upstream	MergedReg chr2 #535	1	1
232	10	109495613	109533969	38356	2	27.708	25.291	-0.131678	306	270	3	3	7	Bahcc1, LOC102546528, Actg1, Fscn2, LOC102546599, RGD1306926, Nploc4	90483, 9612, 6497, -13539, 24770, 37643, 95296	downstream, downstream, downstream, upstream, downstream, downstream, downstream	MergedReg chr10 #232	1	1
40	1	102880673	102901919	21246	1	30.952	28.147	-0.137051	303	229	1	2	4	Gtf2h1, LOC102552634, Ldha, Ldhc	41678, 1636, -8992, -23745	downstream, in gene, upstream, upstream	MergedReg chr1 #40	1	0
464	19	23575486	23609930	34444	2	27.317	24.902	-0.133537	135	100	0	1	3	Il15, LOC102553971, LOC102554114	-38112, 16610, -29269	upstream, in gene, upstream	MergedReg chr19 #464	1	1
399	16	64772824	64806324	33500	1	27.762	25.288	-0.134659	214	145	2	3	3	Rnf122, LOC102555712, Dusp26	-5087, 193, 16790	upstream, in gene, downstream	MergedReg chr16 #399	0	1
70	1	198638907	198721700	82793	2	17.727	16.347	-0.116923	238	209	7	9	10	Cd2bp2, Tbc1d10b, Mylpf, Sept1, Znf48, Zfp771, Dctpp1, Sephs2, LOC102553602, Itgal	-39110, -27629, 24468, -17693, -136, -9148, 26549, 41173, -44467, -63748	upstream, upstream, downstream, upstream, upstream, upstream, downstream, downstream, upstream, upstream	MergedReg chr1 #70	1	1
485	19	54098589	54137516	38927	1	18.251	16.814	-0.118313	140	166	2	0	2	Gse1, Gins2	192913, 45645	in gene, downstream	MergedReg chr19 #485	1	0
126	10	8622223	8676537	54314	2	31.375	28.451	-0.141136	225	217	0	1	1	Rbfox1	6046	in gene	MergedReg chr10 #126	1	1
958	8	116035723	116109017	73294	2	23.369	21.369	-0.129077	197	205	2	4	5	Mapkapk3, Cish, Hemk1, RGD1307461, Trnap-agg	-26349, 17823, 20496, -21637, 54615	upstream, downstream, downstream, upstream, downstream	MergedReg chr8 #958	1	1
354	15	2631529	2658131	26602	1	26.603	24.222	-0.135271	322	268	3	2	2	Comtd1, Vdac2	13301, 3718	downstream, in gene	MergedReg chr15 #354	1	0
844	7	11003500	11054848	51348	1	13.698	12.694	-0.109819	159	159	2	4	5	Tle2, Aes, Gna11, Gna15, S1pr4	-24314, -11018, -4226, -25072, -48237	upstream, upstream, upstream, upstream, upstream	MergedReg chr7 #844	1	0
753	5	151202002	151322595	120593	2	22.915	20.89	-0.13348	229	243	6	2	3	Fgr, Ahdc1, Wasf2	90109, 50956, -57084	downstream, in gene, upstream	MergedReg chr5 #753	1	1
696	4	140700556	140715450	14894	2	97.526	85.045	-0.19756	354	287	2	1	1	Bhlhe40	4384	in gene	MergedReg chr4 #696	1	1
528	2	189231402	189255503	24101	2	34.678	31.154	-0.154603	286	256	1	1	1	Il6r	12534	in gene	MergedReg chr2 #528	1	1
321	13	98647088	98714580	67492	2	20.974	19.127	-0.132991	153	117	0	0	2	Itpkb, LOC689499	65547, 92342	in gene, downstream	MergedReg chr13 #321	1	1
887	7	118088542	118160169	71627	2	46.158	41.063	-0.168742	268	237	0	2	3	Mb, LOC103692941, Rbfox2	-15491, 1580, 272374	upstream, in gene, downstream	MergedReg chr7 #887	1	1
619	3	116898552	116913432	14880	2	53.834	47.635	-0.176496	213	173	1	1	2	LOC102549360, Sema6d	-18310, 6086	upstream, in gene	MergedReg chr3 #619	1	1
175	10	63633042	63740968	107926	2	25.55	23.124	-0.143932	314	218	4	5	5	Prpf8, Rilp, Scarf1, Slc43a2, Pitpna	51764, 27975, 24038, 10677, -44762	downstream, downstream, downstream, in gene, upstream	MergedReg chr10 #175	1	1
53	1	148440648	148450606	9958	2	96.804	83.984	-0.204952	334	309	1	5	5	Vbp1, LOC103691184, LOC102546990, LOC103691185, LOC652956	-2122, 4606, 495, 4278, -4586	upstream, downstream, in gene, downstream, upstream	MergedReg chr1 #53	1	1
198	10	86300177	86356020	55843	2	27.534	24.823	-0.149537	265	236	4	5	7	Neurod2, Ppp1r1b, Stard3, Tcap, Pnmt, Pgap3, Erbb2	-45417, 24371, 14668, -9607, -12795, 27393, -39498	upstream, downstream, in gene, upstream, upstream, downstream, upstream	MergedReg chr10 #198	1	1
737	5	114109296	114122428	13132	2	64.763	56.783	-0.189711	259	224	0	0	0				MergedReg chr5 #737	1	1
372	15	57873033	57910610	37577	2	23.253	21.041	-0.144214	275	243	1	3	3	LOC102552389, Tpt1, LOC102549099	-8492, 141, 21248	upstream, in gene, downstream	MergedReg chr15 #372	1	1
430	17	57327991	57396003	68012	2	16.398	15.003	-0.128269	325	281	2	1	2	Epc1, LOC103694110	33007, 53639	in gene, downstream	MergedReg chr17 #430	1	1
477	19	37824917	37853074	28157	1	24.499	22.083	-0.149787	246	235	3	5	8	Tsnaxip1, Cenpt, Thap11, LOC103694338, Nutf2, Edc4, Nrn1l, Pskh1	43337, -19218, 13419, 9878, 8078, -13664, -26021, -34520	downstream, upstream, downstream, in gene, in gene, upstream, upstream, upstream	MergedReg chr19 #477	1	0
878	7	109141900	109159922	18022	1	36.227	32.185	-0.170677	277	257	0	0	1	Zfat	56593	in gene	MergedReg chr7 #878	1	0
1005	9	82538924	82604135	65211	2	44.528	39.263	-0.181542	303	267	4	3	4	Dnpep, Des, LOC102550477, Speg	-57130, 14955, -342, 200	upstream, downstream, upstream, in gene	MergedReg chr9 #1005	1	1
746	5	142671839	142703208	31369	2	26.915	24.13	-0.157583	139	118	5	3	3	Utp11l, Fhl3, Sf3a3	-6350, -1447, -15198	upstream, upstream, upstream	MergedReg chr5 #746	1	1
664	4	56702918	56723079	20161	2	62.03	54.08	-0.197871	276	242	1	1	3	Ccdc136, Flnc, Atp6v1f	38351, 2068, -31565	downstream, in gene, upstream	MergedReg chr4 #664	1	1
455	19	9587263	9601548	14285	2	50.832	44.583	-0.189243	275	196	1	2	4	LOC102548405, LOC102548405, Got2, Slc38a7	-28579, -12064, 6768, -28189	upstream, upstream, in gene, upstream	MergedReg chr19 #455	1	1
429	17	56107778	56128464	20686	2	35.185	31.198	-0.173507	195	185	1	1	1	Map3k8	8718	in gene	MergedReg chr17 #429	1	1
479	19	43804186	43854130	49944	2	20.027	18.095	-0.146355	297	254	1	2	3	Znrf1, Ldhd, Zfp1	78953, 19779, -23530	in gene, in gene, upstream	MergedReg chr19 #479	1	1
551	2	247907274	247968117	60843	1	13.471	12.313	-0.129675	111	67	1	0	1	Pdlim5	51508	in gene	MergedReg chr2 #551	0	1
1018	X	15669048	15699644	30596	2	26.474	23.566	-0.167869	126	95	2	3	6	Gpkow, Magix, Plp2, Prickle3, Syp, Cacna1f	-33014, 15155, 5092, 9127, 23078, 56753	upstream, downstream, downstream, in gene, downstream, downstream	MergedReg chrX #1018	1	1
930	8	48796420	48839481	43061	2	25.446	22.673	-0.166464	187	144	2	1	3	Upk2, Bcl9l, Cxcr5	-43052, 12266, 34088	upstream, in gene, downstream	MergedReg chr8 #930	1	1
972	8	130606992	130664335	57343	2	19.161	17.221	-0.154004	283	171	1	1	2	Fam198a, Pomgnt2	54591, -4521	downstream, upstream	MergedReg chr8 #972	1	1
281	12	37468303	37545548	77245	2	36.667	32.151	-0.189619	260	247	4	5	8	Gtf2h3, Eif2b1, Ddx55, Tmed2, Rilpl1, Snrnp35, Rilpl2, Setd8	-62898, 62789, -37990, -26579, 16605, 31895, -37993, 74258	upstream, downstream, upstream, upstream, in gene, downstream, upstream, downstream	MergedReg chr12 #281	1	1
251	11	64591029	64646400	55371	1	12.575	11.458	-0.134203	105	87	2	2	3	B4galt4, LOC103693580, Arhgap31	-34745, 59760, 17746	upstream, downstream, in gene	MergedReg chr11 #251	1	0
529	2	189608982	189629619	20637	2	38.134	33.335	-0.19404	298	205	3	4	7	Rab13, Jtb, Creb3l4, Slc39a1, Crtc2, Dennd4b, LOC102551157	38091, 27593, -17243, 9534, 3360, -7618, 35288	downstream, downstream, upstream, downstream, in gene, upstream, downstream	MergedReg chr2 #529	1	1
27	1	100473135	100505508	32373	2	35.898	31.436	-0.191486	299	258	2	5	7	Lrrc4b, Aspdh, Josd2, LOC100909904, Emc10, Fam71e1, Mybpc2	54903, 18283, 15902, 1676, 12132, -12173, 40869	downstream, downstream, downstream, in gene, downstream, upstream, downstream	MergedReg chr1 #27	1	1
438	18	29170550	29254135	83585	2	24.269	21.524	-0.173168	168	111	2	0	2	Cystm1, Pfdn1	47136, 78138	in gene, downstream	MergedReg chr18 #438	1	1
943	8	72816915	72853703	36788	2	29.898	26.287	-0.185699	231	184	2	1	1	Tpm1	6187	in gene	MergedReg chr8 #943	1	1
926	8	39595944	39624055	28111	2	32.861	28.779	-0.19136	188	139	1	0	0				MergedReg chr8 #926	1	1
909	7	139298335	139337841	39506	2	20.264	18.038	-0.16788	131	75	1	2	4	Slc48a1, Hdac7, LOC103692974, Vdr	46390, 435, 15059, 76050	downstream, in gene, downstream, downstream	MergedReg chr7 #909	1	1
574	20	20701503	20730947	29444	2	30.819	26.937	-0.194231	314	261	1	1	1	Rhobtb1	-1388	upstream	MergedReg chr20 #574	1	1
398	16	61953936	62010801	56865	2	13.051	11.796	-0.145863	65	53	2	1	1	Rbpms	27796	in gene	MergedReg chr16 #398	1	1
782	5	169154121	169213613	59492	2	29.169	25.538	-0.19179	263	216	5	6	7	Dnajc11, Thap3, Phf13, Klhl21, Zbtb48, Tas1r1, Nol9	73960, -22880, -16036, 2449, 16275, 28246, -29212	downstream, upstream, upstream, in gene, downstream, downstream, upstream	MergedReg chr5 #782	1	1
541	2	205552714	205594078	41364	2	33.93	29.471	-0.203265	186	160	2	2	3	Csde1, Nras, Ampd1	48202, 20277, 4461	downstream, downstream, in gene	MergedReg chr2 #541	1	1
573	20	20622085	20685094	63009	2	26.354	23.117	-0.189068	185	136	2	2	3	LOC102554932, LOC103690113, Rhobtb1	-22588, -19185, 61248	upstream, upstream, in gene	MergedReg chr20 #573	1	1
561	20	5713200	5772388	59188	2	73.462	61.748	-0.250606	309	299	2	2	5	Itpr3, Uqcc2, Ip6k3, NEWGENE_1305341, Clpsl2	96852, -18892, 3759, 43499, -48727	downstream, upstream, in gene, downstream, upstream	MergedReg chr20 #561	1	1
432	17	70648380	70687280	38900	2	37.373	32.204	-0.214756	257	210	3	0	1	Pfkfb3	35029	in gene	MergedReg chr17 #432	1	1
23	1	89004638	89018697	14059	2	54.711	46.355	-0.239106	298	276	1	6	10	Arhgap33, Proser3, Hspb6, Lin37, Psenen, U2af1l4, Igflr1, LOC102550344, Mir3569, Zbtb32	-20889, -3781, 3550, 2817, 5778, -5747, -8082, 30524, -31139, 35431	upstream, upstream, downstream, in gene, downstream, upstream, upstream, downstream, upstream, downstream	MergedReg chr1 #23	1	1
946	8	81862413	81915220	52807	2	21.462	18.878	-0.185079	228	173	1	1	1	Fam214a	25197	in gene	MergedReg chr8 #946	1	1
99	1	240809614	240862714	53100	2	27.076	23.541	-0.201839	262	201	0	0	0				MergedReg chr1 #99	1	1
368	15	42015927	42037709	21782	1	30.794	26.622	-0.21003	253	186	3	0	1	LOC102547503	28044	downstream	MergedReg chr15 #368	1	0
515	2	177902416	177971782	69366	2	18.422	16.271	-0.179127	195	205	0	0	2	Rapgef2, LOC103691592	120298, -57709	in gene, upstream	MergedReg chr2 #515	1	1
1017	9	119320609	119375411	54802	2	32.527	28.025	-0.214923	342	301	2	4	4	Myl12b, Myl12a, LOC102555687, Myom1	-26510, -15043, 14574, -5830	upstream, upstream, downstream, upstream	MergedReg chr9 #1017	1	1
701	4	147141942	147163649	21707	1	30.377	26.227	-0.211927	167	115	0	1	2	Syn2, Timp4	115616, 10672	in gene, downstream	MergedReg chr4 #701	1	0
190	10	81829108	81862892	33784	2	62.903	52.589	-0.258368	293	236	1	2	4	Spag9, LOC103693421, LOC102555690, LOC102555823	152268, 13367, 17058, -27192	downstream, downstream, downstream, upstream	MergedReg chr10 #190	1	1
62	1	177048015	177065753	17738	2	47.717	40.345	-0.242113	197	154	1	1	1	Mical2	8276	in gene	MergedReg chr1 #62	1	1
249	11	62043721	62103331	59610	2	14.115	12.565	-0.167818	65	73	0	0	1	Zbtb20	487587	in gene	MergedReg chr11 #249	1	1
605	3	46739353	46776448	37095	2	45.83	38.71	-0.243586	240	172	0	1	2	Itgb6, LOC102551550	17463, 23618	in gene, downstream	MergedReg chr3 #605	1	1
544	2	210990938	211025652	34714	1	21.058	18.406	-0.194192	244	191	3	3	5	Amigo1, Cyb561d1, Atxn7l2, Sypl2, Psma5	31170, -16786, -7012, 9483, -42090	downstream, upstream, upstream, in gene, upstream	MergedReg chr2 #544	1	0
352	14	91904367	91956507	52140	2	26.131	22.621	-0.2081	283	253	1	1	2	Fignl1, Ddc	-25963, 66368	upstream, in gene	MergedReg chr14 #352	1	1
933	8	62723019	62757983	34964	2	42.172	35.721	-0.239513	207	126	1	1	3	Ubl7, Sema7a, LOC103693105	43909, 16713, -39064	downstream, in gene, upstream	MergedReg chr8 #933	1	1
317	13	90588898	90611875	22977	1	27.686	23.858	-0.214684	177	132	1	3	5	Dcaf8, Pea15, LOC103692289, Casq1, Atp1a4	68237, -10920, 10780, 1979, 41386	downstream, upstream, downstream, in gene, downstream	MergedReg chr13 #317	1	0
379	16	6950131	6965583	15452	1	40.388	34.162	-0.241534	214	178	0	2	4	Tmem110, Mustn1, Itih4, Itih3	54645, -4880, -12510, 49431	in gene, upstream, upstream, downstream	MergedReg chr16 #379	1	0
72	1	199940325	199971280	30955	2	39.798	33.674	-0.241061	304	272	1	1	1	Bag3	14544	in gene	MergedReg chr1 #72	1	1
799	6	23337464	23400982	63518	2	33.804	28.803	-0.230975	279	237	0	1	3	Clip4, RGD1304963, Fam179a	-52261, 32067, 47103	upstream, downstream, in gene	MergedReg chr6 #799	1	1
838	6	137937329	137969600	32271	1	20.042	17.484	-0.196991	116	117	4	3	4	Mta1, Crip2, Crip1, LOC690422	42162, -81, -5707, -13631	downstream, upstream, upstream, upstream	MergedReg chr6 #838	1	0
386	16	19207274	19251179	43905	2	20.132	17.498	-0.2023	191	167	2	1	2	Eps15l1, Klf2	101602, -4189	downstream, upstream	MergedReg chr16 #386	1	1
790	6	1923135	1944823	21688	1	30.217	25.761	-0.230172	218	147	1	1	1	Cdc42ep3	8993	in gene	MergedReg chr6 #790	1	0
207	10	90209470	90267152	57682	2	23.307	20.112	-0.212707	222	242	5	4	5	LOC303566, Asb16, Tmub2, Atxn7l3, Ubtf	45704, 20332, 7872, 3449, 27984	downstream, downstream, downstream, in gene, downstream	MergedReg chr10 #207	1	1
927	8	48403332	48450299	46967	2	56.85	47.043	-0.27318	282	225	2	4	8	LOC103693068, Thy1, Usp2, Mfrp, C1qtnf5, Rnf26, LOC103693069, Mcam	-45470, 44694, 22829, -10999, -16952, 22496, 44954, -46009	upstream, downstream, in gene, upstream, upstream, downstream, downstream, upstream	MergedReg chr8 #927	1	1
109	1	261038101	261101611	63510	2	14.161	12.505	-0.179418	248	225	3	5	6	Arhgap19, LOC102553733, LOC103691372, Frat1, Frat2, Rrp12	-18343, 413, -464, -1291, 21265, 70785	upstream, in gene, upstream, upstream, downstream, downstream	MergedReg chr1 #109	1	1
347	14	82349883	82376796	26913	1	37.806	31.864	-0.246688	279	232	3	5	6	Tacc3, Tmem129, Slbp, Fam53a, LOC688176, LOC102551278	-13271, 12605, 6423, -11754, -17016, 19400	upstream, downstream, in gene, upstream, upstream, downstream	MergedReg chr14 #347	1	0
45	1	134845649	134963756	118107	3	29.748	25.344	-0.231148	233	193	4	1	1	Chd2	-31656	upstream	MergedReg chr1 #45	1	1
726	5	58841011	58877145	36134	2	25.344	21.727	-0.222155	144	121	0	0	2	Atp8b5p, Fam166b	106520, 25491	downstream, downstream	MergedReg chr5 #726	1	1
397	16	54293239	54388395	95156	3	21.734	18.746	-0.213371	145	107	0	1	3	Mtus1, LOC103693968, Pdgfrl	99920, -53747, 109609	in gene, upstream, downstream	MergedReg chr16 #397	1	1
306	13	52888705	52915476	26771	2	52.362	43.185	-0.27799	255	187	0	2	3	Tmem9, Ascl5, Cacna1s	48059, 14441, 12520	downstream, downstream, in gene	MergedReg chr13 #306	1	1
287	12	39733462	39775001	41539	2	57.609	47.206	-0.287324	230	193	1	1	2	Rad9b, Pptc7	55091, 15249	downstream, in gene	MergedReg chr12 #287	1	1
1008	9	93489493	93551530	62037	2	35.553	29.814	-0.253981	266	235	3	2	4	LOC102548729, LOC102548888, Ptma, Pde6d	-44580, 21384, -24885, 86565	upstream, downstream, upstream, downstream	MergedReg chr9 #1008	1	1
532	2	196445765	196458674	12909	1	51.978	42.771	-0.281268	244	204	2	2	4	Bnipl, Prune, Fam63a, Anxa9	-26492, 4339, -4737, 29361	upstream, in gene, upstream, downstream	MergedReg chr2 #532	1	0
93	1	222403651	222436288	32637	1	20.841	17.932	-0.216888	253	127	1	0	2	Macrod1, Otub1	109050, 39983	in gene, downstream	MergedReg chr1 #93	1	0
883	7	116780130	116847840	67710	2	22.063	18.912	-0.222327	221	193	1	1	2	Mafa, Zc3h3	-32170, 58573	upstream, in gene	MergedReg chr7 #883	1	1
543	2	210933667	210959563	25896	2	32.567	27.277	-0.255726	202	186	1	2	3	Gnai3, Gpr61, Amigo1	-11882, -2942, -30510	upstream, upstream, upstream	MergedReg chr2 #543	1	1
48	1	141765121	141801304	36183	2	28.801	24.258	-0.247658	184	145	2	1	2	Zfp710, LOC100911186	19583, -38700	in gene, upstream	MergedReg chr1 #48	1	1
81	1	215606490	215675522	69032	2	41.623	34.374	-0.276063	306	278	0	6	6	LOC102546801, Syt8, Tnni2, Lsp1, Prr33, Tnnt3	-39604, 35598, 31896, 12258, 25573, -25622	upstream, downstream, downstream, in gene, downstream, upstream	MergedReg chr1 #81	1	1
388	16	20351784	20367806	16022	2	66.658	53.652	-0.313146	235	193	1	1	4	Kcnn1, Arrdc2, Il12rb1, Mast3	23011, 7315, 23777, -27543	downstream, downstream, downstream, upstream	MergedReg chr16 #388	1	1
162	10	56490504	56566252	75748	2	23.293	19.795	-0.23476	284	225	6	9	12	Tnk1, Tmem95, Kctd11, Acap1, LOC497940, Neurl4, Gps2, Eif5a, Ybx2, Slc2a4, Cldn7, Elp5	-59929, -39496, -36663, -21932, -16644, 15763, 4057, 3437, -18311, 30183, -47944, 62986	upstream, upstream, upstream, upstream, upstream, downstream, downstream, in gene, upstream, downstream, upstream, downstream	MergedReg chr10 #162	1	1
618	3	111097197	111186089	88892	2	19.028	16.32	-0.221483	214	178	6	4	6	Rhov, Vps18, LOC103691871, Dll4, Chac1, Ino80	-53750, 44291, -6744, 6632, -18562, 124899	upstream, downstream, upstream, in gene, upstream, downstream	MergedReg chr3 #618	1	1
160	10	56185310	56238530	53220	2	22.387	19.033	-0.234158	196	193	3	6	10	Efnb3, Wrap53, Tp53, Atp1b2, Shbg, Sat2, Fxr2, LOC103693356, Sox15, Mpdu1	-43105, -26120, 24907, -40, 25490, -15593, -25894, 48419, -48594, 55293	upstream, upstream, downstream, upstream, downstream, upstream, upstream, downstream, upstream, downstream	MergedReg chr10 #160	1	1
324	13	104659823	104691401	31578	1	20.876	17.78	-0.23159	186	156	0	0	0				MergedReg chr13 #324	1	0
52	1	142882344	142911373	29029	2	47.162	38.459	-0.294304	267	209	0	2	4	Zfp592, Alpk3, LOC102555867, LOC102555804	62859, 13853, 6599, 33574	downstream, in gene, downstream, downstream	MergedReg chr1 #52	1	1
725	5	58392199	58402962	10763	2	84.059	66.431	-0.339546	272	217	1	1	4	RGD1559864, Dnajb5, LOC100360821, Vcp	37921, 4383, -18508, 48373	downstream, in gene, upstream, downstream	MergedReg chr5 #725	1	1
990	9	26759324	26807063	47739	2	18.559	15.863	-0.226453	167	90	0	3	4	Pkhd1, Mir206, LOC103690506, Mir133b	-46493, -8571, 14191, -12456	upstream, upstream, downstream, upstream	MergedReg chr9 #990	1	1
534	2	197970770	198019474	48704	2	24.391	20.543	-0.247702	289	245	4	6	7	Prpf3, Mrps21, Ciart, Aph1a, Car14, LOC103691643, Anp32e	-23656, -12737, 7960, -11147, 22719, -21022, -45451	upstream, upstream, in gene, upstream, downstream, upstream, upstream	MergedReg chr2 #534	1	1
550	2	243304690	243355392	50702	2	39.717	32.537	-0.287675	257	218	0	2	3	LOC102555623, LOC102555814, Mttp	17055, -4766, 77567	in gene, upstream, downstream	MergedReg chr2 #550	1	1
666	4	58348892	58553463	204571	4	36.796	30.233	-0.283425	264	249	2	5	7	Mir3556a, Mir29a, Mir3587, Mir29b1, LOC103692090, LOC103692089, LOC103692111	107258, -107159, 106894, -106787, -3078, -17106, 52879	downstream, upstream, downstream, upstream, upstream, upstream, downstream	MergedReg chr4 #666	1	1
846	7	11376779	11419483	42704	2	40.143	32.816	-0.290749	231	190	6	5	8	Zfr2, Atcay, Nmrk2, Dapk3, Eef2, LOC102553232, Pias4, Zbtb7a	-44411, 42114, 15156, 2674, 8640, 15339, -16434, 47991	upstream, downstream, downstream, in gene, downstream, downstream, upstream, downstream	MergedReg chr7 #846	1	1
767	5	159204497	159237035	32538	2	24.866	20.858	-0.253574	218	182	1	1	3	Rcc2, Padi6, Padi4	235, 35983, 72928	in gene, downstream, downstream	MergedReg chr5 #767	1	1
122	1	274411822	274592521	180699	3	22.932	19.317	-0.247491	189	177	0	1	2	Rbm20, LOC103691394	110239, 80665	in gene, downstream	MergedReg chr1 #122	1	1
777	5	167107411	167129089	21678	2	38.361	31.414	-0.288233	300	223	1	1	4	LOC103692514, Mir34a, Gpr157, Slc2a5	58680, 25759, 8559, -23932	downstream, downstream, in gene, upstream	MergedReg chr5 #777	1	1
495	2	11655574	11684623	29049	1	25.739	21.497	-0.259821	133	112	2	2	2	LOC102552429, Mef2c	-12111, -8415	upstream, upstream	MergedReg chr2 #495	1	0
637	3	161211736	161272897	61161	2	19.771	16.752	-0.239052	252	226	4	7	11	LOC103691967, Wfdc3, Dnttip1, Ube2c, Tnnc2, Snx21, Acot8, Zswim3, Zswim1, Spata25, Neurl2	55654, -30341, 30179, 5345, 2515, -10320, 30179, -30069, -45597, 51809, 56708	downstream, upstream, downstream, downstream, downstream, upstream, downstream, upstream, upstream, downstream, downstream	MergedReg chr3 #637	1	1
832	6	124783044	124830270	47226	1	15.401	13.222	-0.220084	194	187	0	1	1	RGD1311756	20490	in gene	MergedReg chr6 #832	1	0
90	1	221642099	221672034	29935	2	39.136	31.798	-0.29956	159	124	1	2	5	Atg2a, Mir194-2, Mir192, Ehd1, Cdc42bpg	44482, 22280, 22095, 12199, -16265	downstream, downstream, downstream, in gene, upstream	MergedReg chr1 #90	1	1
821	6	103067382	103153419	86037	2	18.103	15.351	-0.237896	187	180	0	1	1	LOC102546647	-41619	upstream	MergedReg chr6 #821	1	1
710	4	153604668	153664232	59564	2	19.39	16.371	-0.24417	271	218	1	3	3	Mical3, LOC103692212, LOC103692211	-2464, -18069, -32801	upstream, upstream, upstream	MergedReg chr4 #710	1	1
44	1	134675864	134724819	48955	1	18.843	15.932	-0.242101	114	114	1	1	1	Rgma	1288	in gene	MergedReg chr1 #44	0	1
903	7	130175678	130193034	17356	1	37.374	30.364	-0.299673	266	207	2	2	4	Plxnb2, LOC102549176, Dennd6b, Ppp6r2	-22788, 22662, -6079, -4253	upstream, downstream, upstream, upstream	MergedReg chr7 #903	1	0
564	20	7342129	7398747	56618	2	34.232	27.92	-0.294047	230	197	1	2	4	LOC499407, LOC294154, LOC103694391, Snrpc	44064, 27150, 19198, -38963	downstream, in gene, downstream, upstream	MergedReg chr20 #564	1	1
273	12	23237827	23288716	50889	1	16.075	13.67	-0.233805	111	70	0	0	1	Cux1	112384	in gene	MergedReg chr12 #273	0	1
531	2	196387292	196410538	23246	2	48.646	38.764	-0.327604	270	235	1	3	6	Gabpb2, Mllt11, Cdc42se1, RGD1359334, Bnipl, Prune	-6401, 3191, -3922, 16615, 26812, 57643	upstream, in gene, upstream, downstream, downstream, downstream	MergedReg chr2 #531	1	1
834	6	132281407	132318663	37256	1	20.565	17.227	-0.25552	243	111	0	0	1	Cyp46a1	57707	downstream	MergedReg chr6 #834	1	0
138	10	16845401	16917946	72545	2	24.393	20.215	-0.271041	187	131	0	1	1	Ergic1	15492	in gene	MergedReg chr10 #138	1	1
627	3	149869671	149908660	38989	2	27.182	22.38	-0.280442	313	243	2	3	3	Cdk5rap1, Snta1, LOC103691938	-18736, 16818, -381	upstream, in gene, upstream	MergedReg chr3 #627	1	1
277	12	29967842	30005505	37663	2	27.135	22.336	-0.280784	231	244	1	1	3	Tmem248, Rabgef1, Kctd7	-28623, 18036, 46684	upstream, in gene, downstream	MergedReg chr12 #277	1	1
700	4	146749020	146839907	90887	2	19.612	16.441	-0.254439	112	110	0	0	2	Atg7, Vgll4	224296, 95587	downstream, in gene	MergedReg chr4 #700	1	1
206	10	89906014	89959461	53447	2	24.01	19.848	-0.274642	261	204	2	4	5	Sost, Dusp3, RGD1565533, Mpp3, Cd300lg	-32606, -14429, 14388, 26725, -43741	upstream, upstream, downstream, in gene, upstream	MergedReg chr10 #206	1	1
237	10	110167849	110184814	16965	2	65.856	51.194	-0.36334	259	205	1	1	2	Slc16a3, Csnk1d	37808, 6082	downstream, in gene	MergedReg chr10 #237	1	1
180	10	67136607	67166617	30010	2	36.54	29.406	-0.313366	215	187	0	1	1	LOC102550051	-21907	upstream	MergedReg chr10 #180	1	1
975	9	10765399	10806664	41265	2	57.61	45.085	-0.353672	362	294	3	3	5	Uhrf1, Arrdc5, Plin3, Fem1a, Mir7b	-27628, 25918, 16292, 15109, 26510	upstream, downstream, downstream, downstream, downstream	MergedReg chr9 #975	1	1
111	1	263242874	263274105	31231	2	44.254	35.099	-0.334378	277	236	1	2	3	Cnnm1, Got1, LOC102546432	73153, 11273, -11312	downstream, in gene, upstream	MergedReg chr1 #111	1	1
497	2	22731340	22745288	13948	2	83.009	63.201	-0.39332	270	179	1	1	2	Cmya5, Papd4	6219, 59938	in gene, downstream	MergedReg chr2 #497	1	1
350	14	86028773	86048185	19412	1	34.613	27.788	-0.316852	263	204	1	2	3	Dbnl, Pgam2, Polm	9144, 8637, 40850	in gene, downstream, downstream	MergedReg chr14 #350	1	0
425	17	27608203	27666315	58112	2	28.781	23.341	-0.30225	246	185	2	0	1	Rreb1	81639	in gene	MergedReg chr17 #425	1	1
463	19	22599877	22632743	32866	2	24.654	20.186	-0.288467	147	129	1	2	3	Dnaja2, Gpt2, LOC102548349	46311, 17252, -6606	downstream, in gene, upstream	MergedReg chr19 #463	1	1
10	1	80125189	80154347	29158	1	23.644	19.407	-0.284897	317	313	2	2	4	Eml2, Gpr4, Opa3, Vasp	52084, 14129, -1862, 46690	downstream, downstream, upstream, downstream	MergedReg chr1 #10	1	0
60	1	175975792	176000184	24392	2	40.821	32.362	-0.335011	241	195	0	2	2	LOC100911864, LOC102552701	11531, -18338	downstream, upstream	MergedReg chr1 #60	1	1
487	19	55416734	55491491	74757	2	16.794	14.066	-0.255734	183	101	3	3	4	Galns, Trappc2l, Pabpn1l, Cbfa2t3	-31060, 30762, -19860, 58019	upstream, downstream, upstream, in gene	MergedReg chr19 #487	1	1
800	6	23617494	23641501	24007	1	28.877	23.307	-0.309158	171	145	0	0	0				MergedReg chr6 #800	1	0
69	1	198209540	198256325	46785	2	35.89	28.477	-0.333785	320	286	4	6	8	Mapk3, Ypel3, Tbx6, Ppp4c, Aldoa, LOC103691235, Fam57b, RGD1563217	40159, 22407, 18135, -7157, 822, 11969, -19164, 35133	downstream, downstream, downstream, upstream, in gene, downstream, upstream, downstream	MergedReg chr1 #69	1	1
41	1	124760673	124818280	57607	2	46.331	36.144	-0.358222	347	307	2	1	1	Klf13	13887	in gene	MergedReg chr1 #41	1	1
166	10	57308236	57327243	19007	1	44.337	34.68	-0.354407	248	207	2	3	5	Eno3, Spag7, Camta2, Inca1, Kif1c	39471, -26593, -8084, 4464, -4518	downstream, upstream, upstream, in gene, upstream	MergedReg chr10 #166	1	0
423	17	18651371	18690091	38720	2	33.299	26.509	-0.328997	221	207	1	1	2	LOC102554989, Rbm24	-36436, 12145	upstream, downstream	MergedReg chr17 #423	1	1
346	14	81809725	81838065	28340	2	28.707	23.052	-0.316511	231	225	2	3	4	Zfyve28, Mxd4, Haus3, Poln	98473, 4688, -13886, -13940	downstream, in gene, upstream, upstream	MergedReg chr14 #346	1	1
785	5	172881722	172893539	11817	2	90.208	67.143	-0.426018	320	274	0	1	3	Cfap74, Tmem52, Gnb1	69454, 53, -26268	downstream, in gene, upstream	MergedReg chr5 #785	1	1
212	10	94511863	94583081	71218	2	23.746	19.287	-0.300056	253	215	0	3	6	Gh1, Cd79b, Scn4a, Prr29, Icam2, Ern1	-59291, -46881, 10462, -18041, 33739, 134513	upstream, upstream, in gene, upstream, downstream, downstream	MergedReg chr10 #212	1	1
395	16	48964695	49005236	40541	2	19.19	15.77	-0.283172	198	145	1	1	1	Acsl1	18933	in gene	MergedReg chr16 #395	1	1
996	9	47535926	47606968	71042	2	23.353	18.923	-0.303467	138	118	0	1	2	Mfsd9, Tmem182	-54983, 34623	upstream, in gene	MergedReg chr9 #996	1	1
71	1	199340690	199361264	20574	1	39.911	31.122	-0.358852	232	180	1	4	8	Zfp668, Zfp646, Prss53, Vkorc1, Bckdk, Kat8, Prss8, Prss36	-30250, 29718, -13854, -9671, -651, -9668, 26058, 45240	upstream, downstream, upstream, upstream, upstream, upstream, downstream, downstream	MergedReg chr1 #71	1	0
404	16	81621338	81665768	44430	2	21.672	17.593	-0.300831	179	177	1	3	6	NEWGENE_1582994, Adprhl1, LOC102548530, LOC102548586, Grtp1, Lamp1	56261, 27423, -2638, 17008, -21980, 63008	downstream, in gene, upstream, downstream, upstream, downstream	MergedReg chr16 #404	1	1
441	18	36401787	36455260	53473	1	15.923	13.194	-0.27123	153	104	1	0	1	Sh3rf2	57482	in gene	MergedReg chr18 #441	0	1
886	7	117755042	117789126	34084	2	26.733	21.381	-0.322292	225	212	6	6	10	Kifc2, Foxh1, Ppp1r16a, Gpt, Mfsd3, Recql4, Lrrc14, Lrrc24, MGC94207, Arhgap39	48821, -39418, 38082, 14739, 8685, 1044, -1134, 14788, 16466, 108244	downstream, upstream, downstream, downstream, downstream, in gene, upstream, downstream, downstream, downstream	MergedReg chr7 #886	1	1
68	1	197838631	197904472	65841	2	35.387	27.752	-0.350628	269	219	3	4	7	LOC100361060, Cd19, Rabep2, Atp2a1, Sh2b1, Tufm, Atxn2l	57714, -49426, 31968, 3487, 16664, -32031, 48856	downstream, upstream, downstream, in gene, downstream, upstream, downstream	MergedReg chr1 #68	1	1
929	8	48691776	48737103	45327	2	30.538	24.157	-0.338164	258	269	5	6	9	H2afx, Hmbs, Vps11, Hyou1, Slc37a4, Trappc4, Rps25, Ccdc84, Foxr1	48787, -39769, -22144, 14722, -2500, 12735, -12907, 22140, 48322	downstream, upstream, upstream, downstream, upstream, downstream, upstream, downstream, downstream	MergedReg chr8 #929	1	1
102	1	250696125	250774778	78653	2	22.323	17.977	-0.312379	194	137	0	0	1	Sgms1	216234	in gene	MergedReg chr1 #102	1	1
184	10	74034289	74073364	39075	2	25.939	20.666	-0.327864	318	293	1	1	3	Ptrh2, Cltc, Dhx40	51675, 16749, 65206	downstream, in gene, downstream	MergedReg chr10 #184	1	1
338	14	17435068	17494464	59396	2	22.605	18.181	-0.31421	232	189	3	2	2	Uso1, G3bp2	-27848, 27621	upstream, in gene	MergedReg chr14 #338	1	1
530	2	196294753	196313076	18323	1	35.224	27.465	-0.358964	209	144	1	3	7	Pip5k1a, Vps72, Tmod4, Scnm1, Lysmd1, Tnfaip8l2, Sema6c	-32965, 25958, 8845, 429, -578, 19967, -26881	upstream, downstream, downstream, in gene, upstream, downstream, upstream	MergedReg chr2 #530	1	0
764	5	156333052	156355961	22909	1	28.209	22.336	-0.336785	170	109	1	1	2	Ece1, Eif4g3	129037, 337	downstream, in gene	MergedReg chr5 #764	1	0
239	11	25345425	25352980	7555	1	114.424	82.136	-0.478303	223	173	1	1	1	Adamts1	1736	in gene	MergedReg chr11 #239	1	0
132	10	14087116	14111506	24390	2	36.143	28.114	-0.362428	220	168	2	6	9	Noxo1, Tbl3, Rnf151, Rps2, Ndufb10, Rpl3l, Msrb1, LOC103693289, Hs3st6	42895, -27114, -11286, 11140, -7022, 4542, -6439, -12712, -23567	downstream, upstream, upstream, downstream, upstream, in gene, upstream, upstream, upstream	MergedReg chr10 #132	1	1
808	6	41874348	41917792	43444	2	56.531	42.607	-0.407952	253	196	1	2	2	Lpin1, Ntsr2	9082, -21024	in gene, upstream	MergedReg chr6 #808	1	1
797	6	10305013	10356009	50996	2	30.891	24.255	-0.348904	157	148	2	1	1	Epas1	24003	in gene	MergedReg chr6 #797	1	1
408	17	763685	828166	64481	2	28.901	22.716	-0.347411	179	141	0	5	7	Npepo, LOC103694020, Mir23b, Mir27b, Mir3074, Mir24-1, Fancc	288566, 23755, -27297, -27536, 28131, -28043, 161009	in gene, downstream, upstream, upstream, downstream, upstream, downstream	MergedReg chr17 #408	1	1
614	3	80857536	80882372	24836	1	26.131	20.66	-0.338922	169	102	1	1	4	Chrm4, Mdk, Dgkz, Creb3l1	36682, -26041, 5894, 63385	downstream, upstream, in gene, downstream	MergedReg chr3 #614	1	0
796	6	8137980	8187565	49585	1	22.007	17.614	-0.32124	181	142	0	1	2	LOC100910809, LOC102550824	25533, 39218	downstream, downstream	MergedReg chr6 #796	1	0
42	1	128699912	128737403	37491	2	32.469	25.117	-0.370399	267	212	1	1	2	Ttc23, Synm	112317, 3391	downstream, in gene	MergedReg chr1 #42	1	1
656	3	176656145	176669330	13185	1	50.75	37.869	-0.42239	205	162	2	1	3	Kcnq2, Eef1a2, Ppdpf	-17695, 3545, -27778	upstream, in gene, upstream	MergedReg chr3 #656	1	0
829	6	123315508	123423829	108321	2	17.377	14.044	-0.307225	171	135	1	2	3	Foxn3, LOC103692689, LOC102550790	208027, 46498, 14266	in gene, downstream, downstream	MergedReg chr6 #829	1	1
469	19	25801082	25930250	129168	2	28.055	21.875	-0.358975	213	106	10	5	9	Nacc1, Trmt1, Lyl1, Nfix, LOC102546624, LOC102546551, Dand5, Gadd45gip1, Rad23a	-64140, 67403, 50459, 49114, 27848, 24200, 72184, -81313, 91021	upstream, downstream, downstream, in gene, downstream, downstream, downstream, upstream, downstream	MergedReg chr19 #469	1	1
253	11	65188517	65211231	22714	1	33.938	26.013	-0.383669	274	247	1	2	2	Gsk3b, LOC103693582	9669, -5553	in gene, upstream	MergedReg chr11 #253	1	0
667	4	61911401	61943285	31884	1	21.532	17.072	-0.33485	126	84	1	1	2	Bpgm, LOC103692097	15133, 43280	in gene, downstream	MergedReg chr4 #667	1	0
439	18	31939010	31967388	28378	2	34.928	26.643	-0.390627	200	166	0	0	2	Nr3c1, Arhgap26	720789, 603970	in gene, in gene	MergedReg chr18 #439	1	1
1000	9	73934793	73958946	24153	1	30.557	23.546	-0.376021	129	107	0	1	1	Myl1	11611	in gene	MergedReg chr9 #1000	1	0
139	10	16942164	17015716	73552	2	30.92	23.714	-0.382801	335	279	1	2	2	Dusp1, LOC103693294	8298, 4955	downstream, downstream	MergedReg chr10 #139	1	1
554	2	252725856	252772470	46614	1	16.529	13.285	-0.315201	257	199	1	1	1	Ttll7	16871	in gene	MergedReg chr2 #554	1	0
134	10	15376851	15434335	57484	2	17.719	14.164	-0.323068	161	94	1	1	2	Rab11fip3, Decr2	27787, 54622	in gene, downstream	MergedReg chr10 #134	1	1
813	6	92376595	92400027	23432	1	33.205	25.18	-0.399122	209	215	1	1	3	Atl1, Sav1, Nin	158526, 10367, 139470	downstream, in gene, downstream	MergedReg chr6 #813	1	0
508	2	119196789	119229914	33125	1	24.546	18.986	-0.370552	219	153	1	1	1	Usp13	16185	in gene	MergedReg chr2 #508	1	0
611	3	72214957	72252461	37504	2	24.04	18.625	-0.368196	171	180	2	3	6	Ube2l6, Smtnl1, Timm10, Slc43a1, LOC102554396, Rtn4rl2	42176, -14499, 7143, -5087, -33803, 57753	downstream, upstream, downstream, upstream, upstream, downstream	MergedReg chr3 #611	1	1
58	1	166024501	166050070	25569	1	31.863	24.126	-0.401293	210	163	1	1	2	P2ry6, P2ry2	-28934, 8138	upstream, in gene	MergedReg chr1 #58	1	0
826	6	109281232	109313802	32570	2	30.642	23.249	-0.398342	264	213	5	2	2	Fos, LOC102548751	-2916, -11844	upstream, upstream	MergedReg chr6 #826	1	1
394	16	21131412	21152478	21066	1	29.985	22.774	-0.396853	274	254	1	2	2	Sugp1, Mau2	-10150, 9837	upstream, in gene	MergedReg chr16 #394	1	0
195	10	84897576	84916493	18917	1	44.061	32.364	-0.445112	226	158	1	1	5	Prr15l, Pnpo, LOC102547955, Sp2, LOC102547278	40248, -25844, 25750, 13852, -8489	downstream, upstream, downstream, in gene, upstream	MergedReg chr10 #195	1	0
957	8	115101907	115160178	58271	2	27.767	21.151	-0.392645	207	205	4	5	8	Rpl29, Acy1, Abhd14a, Abhd14b, Pcbp4, Gpr62, Parp3, Rrp9	-325, 9121, 20177, -18684, -23678, 39354, 48501, -48857	upstream, downstream, downstream, upstream, upstream, downstream, downstream, upstream	MergedReg chr8 #957	1	1
979	9	14523220	14552879	29659	1	26.803	20.455	-0.389941	219	217	1	3	5	Unc5cl, Tspo2, Apobec2, Oard1, Nfya	-27749, 27664, 8831, 13470, -13703	upstream, downstream, in gene, downstream, upstream	MergedReg chr9 #979	1	0
218	10	95915228	95959325	44097	2	21.679	16.828	-0.365434	245	173	0	2	4	Helz, Cacng1, LOC102549802, Cacng4	168567, -3106, 7394, 78208	downstream, upstream, in gene, downstream	MergedReg chr10 #218	1	1
154	10	47281782	47324464	42682	1	21.708	16.841	-0.366249	150	94	1	1	1	Kcnj12	20915	in gene	MergedReg chr10 #154	0	1
604	3	37799116	37856300	57184	1	12.826	10.38	-0.305265	202	156	0	1	1	Neb	28126	in gene	MergedReg chr3 #604	1	0
98	1	226923728	226962177	38449	2	33.577	25.079	-0.420994	253	181	3	3	5	Slc15a3, Tmem132a, Tmem109, Prpf19, Zp1	45099, -17917, -7208, -4117, 29794	downstream, upstream, upstream, upstream, downstream	MergedReg chr1 #98	1	1
818	6	99726369	99784192	57823	2	22.523	17.367	-0.37505	279	154	1	1	2	Sptb, LOC102546457	27901, -50632	in gene, upstream	MergedReg chr6 #818	1	1
169	10	61420755	61448697	27942	1	29.624	22.274	-0.411406	263	200	2	1	2	Cluh, Pafah1b1	2044, 63875	in gene, downstream	MergedReg chr10 #169	1	0
26	1	94602259	94616860	14601	1	59.771	42.267	-0.499914	268	206	2	1	2	LOC690000, Plekhf1	36840, 7013	downstream, in gene	MergedReg chr1 #26	1	0
131	10	11391095	11440143	49048	1	14.733	11.726	-0.32934	107	95	1	1	2	Coro7, Adcy9	42387, 22918	downstream, in gene	MergedReg chr10 #131	1	0
791	6	2559573	2597577	38004	2	25.458	19.334	-0.396979	257	214	1	1	2	LOC102557106, Atl2	-31041, 9658	upstream, in gene	MergedReg chr6 #791	1	1
970	8	129927769	130024250	96481	2	33.88	25.099	-0.432804	221	239	2	2	2	Ulk4, Trak1	-46011, 29410	upstream, in gene	MergedReg chr8 #970	1	1
263	11	89007082	89016774	9692	1	89.947	61.198	-0.555591	263	212	1	1	2	Cebpd, Spidr	3920, 248428	downstream, in gene	MergedReg chr11 #263	1	0
639	3	162513399	162634173	120774	2	27.23	20.518	-0.408307	191	145	1	1	1	Zmynd8	20380	in gene	MergedReg chr3 #639	1	1
563	20	7164209	7237950	73741	2	21.063	16.218	-0.377115	254	215	3	3	5	Hmga1, RGD1564450, Nudt3, Rps10, Pacsin1	68589, -58763, 7213, 19252, -40169	downstream, upstream, in gene, downstream, upstream	MergedReg chr20 #563	1	1
692	4	123486598	123550560	63962	2	36.292	26.653	-0.445354	220	192	1	1	2	Slc41a3, Aldh1l1	-5128, 45488	upstream, in gene	MergedReg chr4 #692	1	1
775	5	166680371	166745973	65602	2	16.449	12.921	-0.348282	255	192	2	2	2	Tmem201, Slc25a33	-17886, 13622	upstream, in gene	MergedReg chr5 #775	1	1
437	18	28611978	28645594	33616	2	39.597	28.659	-0.466403	230	145	1	3	5	Ube2d2, LOC102551514, LOC103694192, LOC103694188, Cxxc5	66829, 16886, 3293, 1285, -24867	downstream, downstream, in gene, in gene, upstream	MergedReg chr18 #437	1	1
489	19	57648363	57705909	57546	2	30.515	22.57	-0.435112	229	209	2	3	4	Gnpat, Exoc8, Sprtn, Egln1	62323, -27342, 27236, 24022	downstream, upstream, downstream, in gene	MergedReg chr19 #489	1	1
488	19	56647023	56685690	38667	2	44.155	31.45	-0.489517	254	194	1	1	3	Ccsap, Acta1, Nup133	-32326, 10728, 65049	upstream, downstream, downstream	MergedReg chr19 #488	1	1
82	1	215716308	215749433	33125	2	56.791	39.541	-0.522313	285	188	0	5	6	Mrpl23, LOC102547298, H19, Mir675, LOC102547221, LOC102548505	31326, -4892, 14210, 13194, -14300, -21036	downstream, upstream, downstream, downstream, upstream, upstream	MergedReg chr1 #82	1	1
681	4	117104954	117155085	50131	1	20.808	15.807	-0.396575	280	253	2	1	1	Sfxn5	-17878	upstream	MergedReg chr4 #681	1	0
265	12	13089430	13129261	39831	1	17.605	13.533	-0.379504	135	135	1	1	3	Fam220a, Rac1, Daglb	-42302, 19007, 48408	upstream, in gene, downstream	MergedReg chr12 #265	1	0
25	1	90056944	90188870	131926	4	25.852	19.152	-0.432781	253	245	4	2	5	Uba2, Pdcd2l, Gpi, Lsm14a, LOC103691083	-87385, -65151, -31620, 123385, 81580	upstream, upstream, upstream, downstream, downstream	MergedReg chr1 #25	1	1
28	1	100526532	100534142	7610	1	81.156	54.093	-0.585256	200	169	1	1	5	Fam71e1, Mybpc2, Spib, Pold1, Nr1h2	28843, -147, 7058, 23759, 29559	downstream, upstream, downstream, downstream, downstream	MergedReg chr1 #28	1	0
424	17	19500763	19581895	81132	2	24.991	18.569	-0.428513	220	189	2	1	2	Atxn1, Gmpr	380343, 39600	downstream, downstream	MergedReg chr17 #424	1	1
760	5	154598085	154646706	48621	2	26.872	19.825	-0.438783	180	181	2	3	5	Asap3, Tcea3, RGD1564482, Zfp46, Hnrnpr	70379, 23630, 20358, -21701, -45799	downstream, in gene, downstream, upstream, upstream	MergedReg chr5 #760	1	1
662	4	49051090	49094955	43865	2	28.876	21.127	-0.450783	188	120	0	1	2	Ing3, Cped1	55786, 17034	downstream, in gene	MergedReg chr4 #662	1	1
91	1	221734462	221786853	52391	2	28.739	21.01	-0.451934	288	299	5	4	6	Men1, Map4k2, Sf1, Pygm, Rasgrp2, Nrxn2	56249, 50035, 28041, 10985, -10580, -31546	downstream, downstream, downstream, in gene, upstream, upstream	MergedReg chr1 #91	1	1
893	7	121219996	121272848	52852	2	31.591	22.881	-0.465364	210	196	1	1	3	Pdgfb, LOC102547448, Rpl3	-13330, 35899, 56317	upstream, downstream, downstream	MergedReg chr7 #893	1	1
262	11	80248432	80282231	33799	2	71.929	47.872	-0.587391	303	259	2	1	1	Bcl6	9609	in gene	MergedReg chr11 #262	1	1
199	10	86624894	86749503	124609	2	36.653	26.005	-0.495142	333	283	7	6	8	Psmd3, Csf3, Med24, Thra, Nr1d1, Msl1, Casc3, Rapgefl1	88177, 70490, -41634, 29913, 3617, -23723, -37336, -62019	downstream, downstream, upstream, downstream, in gene, upstream, upstream, upstream	MergedReg chr10 #199	1	1
188	10	76153674	76184968	31294	1	25.875	18.954	-0.449057	211	205	1	1	1	Akap1	14666	in gene	MergedReg chr10 #188	1	0
602	3	15291710	15312320	20610	1	40.923	28.683	-0.512716	214	171	1	1	1	Ttll11	10288	in gene	MergedReg chr3 #602	1	0
691	4	123379725	123431299	51574	2	34.233	24.325	-0.492948	184	124	2	1	1	Iqsec1	4782	in gene	MergedReg chr4 #691	1	1
606	3	55886264	55926612	40348	1	20.707	15.431	-0.424287	161	120	1	2	3	Bbs5, Klhl41, Fastkd1	19743, -3739, 45146	in gene, upstream, downstream	MergedReg chr3 #606	1	0
351	14	86263492	86297641	34149	1	26.454	19.248	-0.458777	196	154	1	1	2	Camk2b, LOC102550651	17185, 43126	in gene, downstream	MergedReg chr14 #351	1	0
860	7	25029560	25098582	69022	1	21.34	15.812	-0.43254	282	234	1	2	2	Nuak1, LOC103692812	24735, 23015	in gene, downstream	MergedReg chr7 #860	1	0
55	1	164158362	164181305	22943	1	32.01	22.75	-0.492656	221	104	0	0	2	Dgat2, Mogat2	-26015, 35389	upstream, downstream	MergedReg chr1 #55	1	0
581	20	31071057	31107256	36199	2	30.061	21.489	-0.484295	325	279	2	2	2	Eif4ebp2, Lrrc20	-16687, 18089	upstream, in gene	MergedReg chr20 #581	1	1
687	4	119924409	119959748	35339	2	46.784	31.998	-0.548033	231	195	1	0	2	LOC102552138, Rab7a	40042, 20987	downstream, in gene	MergedReg chr4 #687	1	1
502	2	41413697	41441882	28185	2	58.321	38.948	-0.582466	257	209	1	0	1	Pde4d	1207790	in gene	MergedReg chr2 #502	1	1
756	5	152708326	152747564	39238	1	17.487	13.121	-0.414405	250	188	3	4	6	Stmn1, LOC102546455, Paqr7, Aunip, Mtfr1l, Sepn1	46919, -19229, 19157, 6138, 18741, 37553	downstream, upstream, downstream, in gene, downstream, downstream	MergedReg chr5 #756	1	0
895	7	122156412	122185494	29082	1	33.505	23.481	-0.512883	241	225	2	2	4	Tnrc6b, Adsl, LOC100362980, Sgsm3	240315, 13752, 11135, -32548	downstream, in gene, downstream, upstream	MergedReg chr7 #895	1	0
465	19	24700786	24732765	31979	2	40.732	27.986	-0.541457	330	173	2	2	3	Ndufb7, Tecr, Dnajb1	15708, 15254, -30403	downstream, in gene, upstream	MergedReg chr19 #465	1	1
61	1	177006603	177031505	24902	1	27.56	19.605	-0.491354	147	141	0	0	2	Dkk3, Mical2	-35990, -29554	upstream, upstream	MergedReg chr1 #61	1	0
513	2	150725787	150764278	38491	2	47.642	31.994	-0.574433	261	199	1	1	1	Mbnl1	16339	in gene	MergedReg chr2 #513	1	1
788	6	787653	813693	26040	1	26.308	18.741	-0.489304	168	115	1	1	1	Crim1	12182	in gene	MergedReg chr6 #788	1	0
365	15	41431689	41488553	56864	2	17.653	13.102	-0.430126	202	93	2	2	2	LOC102553894, Sacs	22758, 12037	downstream, in gene	MergedReg chr15 #365	1	1
412	17	9283206	9329588	46382	1	17.31	12.871	-0.427482	158	139	1	1	1	H2afy	24291	in gene	MergedReg chr17 #412	1	0
192	10	83183101	83233701	50600	1	14.556	11.012	-0.402537	279	234	1	2	4	LOC102546674, Fam117a, Slc35b1, Spop	-46665, 53601, 6869, -22796	upstream, downstream, in gene, upstream	MergedReg chr10 #192	1	0
428	17	55302445	55380303	77858	2	29.075	20.355	-0.514396	211	151	0	0	1	Svil	84730	in gene	MergedReg chr17 #428	1	1
583	20	46418135	46477828	59693	1	21.904	15.787	-0.472457	305	299	1	1	2	LOC102554658, Foxo3	118420, 19903	downstream, in gene	MergedReg chr20 #583	1	0
974	9	10599354	10611121	11767	1	55.272	36.073	-0.615629	238	167	1	0	1	Ptprs	19877	in gene	MergedReg chr9 #974	1	0
186	10	75441680	75529863	88183	2	35.65	24.346	-0.550217	221	254	2	4	4	LOC103693410, LOC689935, Cuedc1, Mrps23	-27541, -26394, -10046, -41489	upstream, upstream, upstream, upstream	MergedReg chr10 #186	1	1
142	10	37199064	37235018	35954	2	35.282	24.094	-0.550258	268	206	2	2	2	Sec24a, Sar1b	-1142, 1052	upstream, in gene	MergedReg chr10 #142	1	1
922	8	26650808	26753810	103002	1	21.148	15.181	-0.478254	169	173	1	1	1	Eepd1	51045	in gene	MergedReg chr8 #922	1	0
400	16	73653915	73686238	32323	2	34.896	23.665	-0.560307	303	260	2	1	3	Agpat6, Nkx6-3, Ank1	54127, 406, 242433	downstream, in gene, downstream	MergedReg chr16 #400	1	1
151	10	46476277	46511702	35425	1	20.627	14.794	-0.479522	175	138	4	2	2	LOC102549418, Rai1	-23528, -17282	upstream, upstream	MergedReg chr10 #151	1	0
355	15	4056183	4092915	36732	2	34.923	23.591	-0.565941	191	184	3	4	5	Fut11, Sec24c, Synpo2l, Myoz1, Usp54	-39485, -17341, 9976, -2516, -17283	upstream, upstream, downstream, upstream, upstream	MergedReg chr15 #355	1	1
988	9	19320517	19350746	30229	1	24.997	17.476	-0.51638	133	81	0	0	1	Clic5	37042	in gene	MergedReg chr9 #988	1	0
908	7	139210108	139275844	65736	1	14.487	10.749	-0.430556	179	88	1	4	6	Rpap3, Endou, Rapgef3, LOC102548155, Slc48a1, Hdac7	-46621, -19954, 11907, -12004, -28722, 75547	upstream, upstream, in gene, upstream, upstream, downstream	MergedReg chr7 #908	1	0
810	6	73695074	73751456	56382	1	14.685	10.879	-0.432797	130	89	0	0	1	Akap6	170055	in gene	MergedReg chr6 #810	1	0
629	3	150800761	150840670	39909	2	34.891	23.455	-0.572959	193	146	1	1	4	Dynlrb1, Map1lc3a, Pigu, LOC103691941	59386, 19426, 65015, 28825	downstream, downstream, in gene, downstream	MergedReg chr3 #629	1	1
553	2	251732509	251782291	49782	1	15.232	11.178	-0.446443	144	129	0	0	3	Ddah1, LOC103691727, Bcl10	123032, 33122, -47992	in gene, downstream, upstream	MergedReg chr2 #553	1	0
342	14	45756964	45798412	41448	1	20.628	14.553	-0.503287	178	122	1	1	1	Tbc1d1	19961	in gene	MergedReg chr14 #342	1	0
416	17	13352709	13394477	41768	2	25.799	17.7	-0.543566	195	149	2	1	1	Gadd45g	19626	downstream	MergedReg chr17 #416	1	1
286	12	38984319	39002518	18199	1	35.1	23.171	-0.599151	157	129	1	3	6	Morn3, Orai1, LOC103693648, LOC102546488, LOC102546746, Kdm2b	32089, 2152, -2065, -7157, 28763, -28582	downstream, in gene, upstream, upstream, downstream, upstream	MergedReg chr12 #286	1	0
983	9	17333164	17347394	14230	1	64.632	39.699	-0.703146	259	212	1	1	1	Vegfa	-62	upstream	MergedReg chr9 #983	1	0
443	18	55850232	55933234	83002	2	40.809	26.381	-0.629388	249	184	2	2	5	Rbm22, Myoz3, Synpo, LOC103694228, Ndst1	63575, -30519, -23, 47570, 101150	downstream, upstream, upstream, downstream, downstream	MergedReg chr18 #443	1	1
514	2	150777027	150854223	77196	2	21.141	14.757	-0.518644	147	118	0	0	1	Mbnl1	86932	in gene	MergedReg chr2 #514	1	1
444	18	55972648	56025187	52539	2	19.311	13.613	-0.504438	219	97	1	1	2	Ndst1, Rps14	-6034, -43615	upstream, upstream	MergedReg chr18 #444	1	1
1009	9	98138083	98245139	107056	2	22.459	15.53	-0.532236	197	130	2	2	3	Prlh, Rab17, Lrrfip1	80190, -59728, 52126	downstream, upstream, in gene	MergedReg chr9 #1009	1	1
311	13	82743773	82761916	18143	1	54.206	33.758	-0.683223	182	155	1	1	2	Nme7, Atp1b1	145000, 4837	downstream, in gene	MergedReg chr13 #311	1	0
255	11	71338704	71376197	37493	1	24.697	16.86	-0.550731	144	95	0	0	2	Tnk2, Tfrc	30542, 61813	in gene, downstream	MergedReg chr11 #255	1	0
435	18	25162871	25202168	39297	2	47.825	30.103	-0.667858	256	137	1	1	1	Bin1	18944	in gene	MergedReg chr18 #435	1	1
436	18	25314586	25357282	42696	2	28.611	19.131	-0.580658	240	193	1	1	2	Gypc, LOC498836	8680, 34735	in gene, downstream	MergedReg chr18 #436	1	1
688	4	120718445	120746079	27634	1	25.457	17.222	-0.56381	199	151	0	0	2	Mgll, LOC102554878	60824, 19944	in gene, downstream	MergedReg chr4 #688	1	0
633	3	159708650	159778093	69443	2	27.012	18.098	-0.57777	202	133	2	1	3	Tox2, Jph2, Oser1	174042, 33163, 59552	downstream, in gene, downstream	MergedReg chr3 #633	1	1
415	17	12260473	12273325	12852	1	59.49	36.164	-0.718093	280	239	2	1	1	Nfil3	5797	in gene	MergedReg chr17 #415	1	0
621	3	123747984	123777740	29756	1	23.38	15.925	-0.553982	279	234	1	2	4	Cenpb, Cdc25b, Ap5s1, Mavs	-39342, 31323, 8824, -13292	upstream, downstream, downstream, upstream	MergedReg chr3 #621	1	0
155	10	53651876	53706239	54363	2	33.142	21.414	-0.630106	177	102	0	4	5	Myh3, LOC102554974, LOC103693349, LOC103693350, Myh2	57682, -16634, -9614, 8706, -32838	downstream, upstream, upstream, in gene, upstream	MergedReg chr10 #155	1	1
410	17	4375693	4406238	30545	1	20.858	14.248	-0.549841	246	165	0	0	1	Dapk1	63894	in gene	MergedReg chr17 #410	1	0
939	8	70892288	70935419	43131	1	17.322	12.089	-0.518911	185	123	2	1	5	Pdcd7, Ubap1l, Rasl12, Slc51b, Mtfmt	53182, 37345, -2092, 24706, -38320	downstream, downstream, upstream, downstream, upstream	MergedReg chr8 #939	1	0
831	6	124402996	124536093	133097	4	30.767	19.956	-0.624561	245	205	1	1	2	Ttc7b, Rps6ka5	58514, 266242	in gene, downstream	MergedReg chr6 #831	1	1
841	7	2777959	2798460	20501	1	51.314	31.198	-0.717899	211	215	2	2	5	Cs, Coq10a, Ankrd52, Slc39a5, Nabp2	35529, -19, -7679, 31697, 37410	downstream, upstream, upstream, downstream, downstream	MergedReg chr7 #841	1	0
674	4	99104327	99134836	30509	1	25.793	17.075	-0.595094	205	191	1	3	3	Smyd1, LOC102549052, Krcc1	5561, 1733, -14254	in gene, downstream, upstream	MergedReg chr4 #674	1	0
722	5	25583390	25616995	33605	1	38.617	24.165	-0.676317	196	182	1	1	1	Pdp1	-15865	upstream	MergedReg chr5 #722	1	0
442	18	52552349	52562745	10396	1	62.495	36.683	-0.768629	200	133	0	1	2	Ctxn3, LOC100910189	14930, 2608	downstream, in gene	MergedReg chr18 #442	1	0
1006	9	88076664	88088771	12107	1	60.504	35.48	-0.770025	155	120	2	2	3	Irs1, LOC103693234, Rhbdd1	3771, -3473, -27324	in gene, upstream, upstream	MergedReg chr9 #1006	1	0
653	3	175403082	175427395	24313	1	28.935	18.653	-0.633408	214	230	2	3	4	Lsm14b, Psma7, Ss18l1, Mtg2	6769, 11146, -11516, -33075	in gene, downstream, upstream, upstream	MergedReg chr3 #653	1	0
954	8	110969136	111019731	50595	2	23.587	15.597	-0.596723	174	117	1	1	1	Ky	11656	in gene	MergedReg chr8 #954	1	1
79	1	211233146	211274734	41588	2	36.584	22.738	-0.686107	279	202	1	2	4	Ppp2r2d, Bnip3, LOC102553541, Jakmip3	48037, 11342, -17569, -39522	downstream, in gene, upstream, upstream	MergedReg chr1 #79	1	1
375	15	106470268	106496460	26192	1	28.458	18.275	-0.638963	199	146	0	0	1	Farp1	106954	in gene	MergedReg chr15 #375	1	0
339	14	20710404	20775085	64681	2	25.781	16.77	-0.620426	147	111	0	0	1	Slc4a4	157199	in gene	MergedReg chr14 #339	1	1
256	11	71564739	71602121	37382	1	21.619	14.388	-0.587434	255	230	2	2	4	Slc51a, Pcyt1a, Tctex1d2, Tm4sf19	50643, 8605, 18232, 35678	downstream, in gene, downstream, downstream	MergedReg chr11 #256	1	0
536	2	199934723	200013088	78365	2	25.663	16.682	-0.621398	340	216	1	1	1	Pde4dip	29538	in gene	MergedReg chr2 #536	1	1
584	20	46635697	46709231	73534	2	19.96	13.387	-0.576279	271	208	1	3	4	Cep57l1, Sesn1, LOC499469, LOC103694445	-5646, 5481, -34898, 43498	upstream, in gene, upstream, downstream	MergedReg chr20 #584	1	1
720	4	180220181	180236828	16647	1	45.316	27.194	-0.736732	255	229	2	1	1	Bhlhe41	6639	downstream	MergedReg chr4 #720	1	0
719	4	180057954	180105708	47754	1	16.719	11.452	-0.545889	156	68	1	2	2	LOC103692269, Rassf8	25089, 22592	downstream, in gene	MergedReg chr4 #719	1	0
837	6	137182340	137210627	28287	2	64.317	36.742	-0.80777	296	179	2	2	4	Inf2, Adssl1, Siva1, Akt1	34813, 12277, -13524, 43487	downstream, in gene, upstream, downstream	MergedReg chr6 #837	1	1
853	7	12303090	12326958	23868	1	40.428	24.564	-0.718809	256	178	2	5	8	Apc2, Rps15, Dazap1, Gamt, Ndufs7, Trnan-guu, Trnaf-gaa, Mum1	-34558, -31451, 873, 176, 11376, 11332, -11455, 33196	upstream, upstream, in gene, in gene, downstream, downstream, upstream, downstream	MergedReg chr7 #853	1	0
107	1	259315656	259373036	57380	1	14.616	10.151	-0.525927	162	104	1	1	3	Cyp2c22, Pdlim1, Sorbs1	-47076, 12660, 157762	upstream, in gene, downstream	MergedReg chr1 #107	1	0
334	14	7221991	7343958	121967	2	34.767	21.454	-0.696472	255	177	2	0	2	Klhl8, Aff1	113459, 101938	downstream, in gene	MergedReg chr14 #334	1	1
913	7	142856075	142930237	74162	2	46.204	27.298	-0.759222	257	223	6	5	8	Acvr1b, LOC103692983, LOC103692984, Grasp, LOC102556412, Nr4a1, RGD1359310, LOC103692985	75982, -58155, -21061, 23371, 8054, -7651, -36231, -46785	downstream, upstream, upstream, downstream, downstream, upstream, upstream, upstream	MergedReg chr7 #913	1	1
12	1	80317101	80334056	16955	1	49.076	28.748	-0.771556	262	176	1	2	5	Ercc2, Mir343, Klc3, Ckm, Mark4	32004, 26892, -9627, 3993, 41775	downstream, downstream, upstream, in gene, downstream	MergedReg chr1 #12	1	0
572	20	20374542	20400449	25907	1	30.925	19.259	-0.683241	190	158	0	2	3	Ank3, LOC102554005, LOC102553944	438728, 15291, -8743	in gene, downstream, upstream	MergedReg chr20 #572	1	0
250	11	62235484	62274211	38727	1	23.692	15.306	-0.630303	237	171	0	0	1	Zbtb20	306266	in gene	MergedReg chr11 #250	1	0
510	2	140284439	140335786	51347	2	28.484	17.932	-0.667615	207	160	2	1	2	Ccrn4l, Elf2	23451, 89210	downstream, downstream	MergedReg chr2 #510	1	1
861	7	27308489	27338802	30313	2	45.719	26.955	-0.762241	216	168	1	2	3	LOC362863, LOC102550216, Nt5dc3	75530, -12897, 13681	downstream, upstream, in gene	MergedReg chr7 #861	1	1
998	9	65740162	65773093	32931	1	24.396	15.679	-0.637811	274	183	1	2	2	Trak2, Stradb	6724, -6810	in gene, upstream	MergedReg chr9 #998	1	0
950	8	85412431	85443657	31226	1	23.186	14.997	-0.62858	259	242	2	2	2	Fbxo9, Ick	-14140, 14069	upstream, in gene	MergedReg chr8 #950	1	0
686	4	119781614	119815776	34162	1	27.448	17.288	-0.66693	147	141	1	1	2	Cnbp, Copg1	-41914, -16346	upstream, upstream	MergedReg chr4 #686	1	0
304	13	51717756	51785068	67312	1	19.38	12.8	-0.598425	188	153	1	2	2	Ppp1r12b, Ube2t	33227, -39465	in gene, upstream	MergedReg chr13 #304	1	0
405	16	83065177	83101838	36661	1	18.773	12.362	-0.602747	198	161	1	0	1	Arhgef7	33558	in gene	MergedReg chr16 #405	1	0
607	3	57939593	57981508	41915	1	26.445	16.55	-0.676164	164	103	0	0	1	Slc25a12	37663	in gene	MergedReg chr3 #607	1	0
385	16	18957076	18976682	19606	1	57.339	31.984	-0.842166	305	213	2	2	4	Nwd1, Tmem38a, Smim7, Med26	-27191, 8063, -8867, -34182	upstream, in gene, upstream, upstream	MergedReg chr16 #385	1	0
1019	X	111849940	111944349	94409	2	17.402	11.477	-0.600508	190	148	1	1	1	Tsc22d3	47554	in gene	MergedReg chrX #1019	1	1
413	17	9791351	9820721	29370	1	27.833	17.103	-0.702547	213	181	2	2	7	Rgs14, Lman2, LOC102550438, Mxd3, Prelid1, Rab24, Nsd1	-14029, 7900, 24364, -24290, 31249, -31223, 149358	upstream, in gene, downstream, upstream, downstream, upstream, downstream	MergedReg chr17 #413	1	0
863	7	29144315	29172207	27892	1	30.922	18.71	-0.724824	147	100	0	1	1	Mybpc1	13644	in gene	MergedReg chr7 #863	1	0
948	8	84591465	84652751	61286	2	20.885	13.358	-0.644763	167	103	0	0	0				MergedReg chr8 #948	1	1
419	17	15918660	15955916	37256	1	32.239	19.289	-0.741029	192	132	1	1	1	Wnk2	13692	in gene	MergedReg chr17 #419	1	0
105	1	255317631	255337337	19706	1	37.081	21.713	-0.772121	154	87	0	0	0				MergedReg chr1 #105	1	0
999	9	66276977	66339488	62511	2	21.234	13.475	-0.656091	257	167	1	2	2	LOC100360552, RGD1562029	2501, -34651	in gene, upstream	MergedReg chr9 #999	1	1
801	6	25371406	25444784	73378	2	31.848	19.025	-0.743306	276	184	0	0	1	Plb1	99013	in gene	MergedReg chr6 #801	1	1
992	9	38161164	38202824	41660	1	29.897	18.021	-0.730322	161	113	2	1	2	Dst, LOC102551615	114977, -14344	in gene, upstream	MergedReg chr9 #992	1	0
969	8	129006152	129038563	32411	1	22.601	14.137	-0.676911	195	98	0	0	2	Myrip, LOC103693181	49974, -39405	in gene, upstream	MergedReg chr8 #969	1	0
329	13	109653737	109669976	16239	1	43.481	24.552	-0.824545	223	185	1	2	4	Flvcr1, LOC498316, Tatdn3, Nsl1	-32268, 16383, 7717, -7824	upstream, downstream, in gene, upstream	MergedReg chr13 #329	1	0
986	9	17683561	17704164	20603	1	30.825	18.263	-0.755177	244	196	1	1	3	LOC103690501, Mrpl14, Capn11	-28381, 4726, -34963	upstream, in gene, upstream	MergedReg chr9 #986	1	0
932	8	52977308	53147949	170641	2	47.797	26.443	-0.854034	302	214	1	1	1	Zbtb16	84137	in gene	MergedReg chr8 #932	1	1
454	18	77300660	77325909	25249	1	29.734	17.682	-0.749832	163	139	3	1	2	Nfatc1, Atp9b	9406, 222323	in gene, downstream	MergedReg chr18 #454	1	0
995	9	46151818	46207067	55249	1	17.979	11.532	-0.64067	180	114	1	1	1	Tbc1d8	27220	in gene	MergedReg chr9 #995	1	0
407	16	83822706	83854756	32050	1	24.297	14.867	-0.708665	198	157	1	2	4	LOC102554055, LOC103694004, Irs2, LOC102554173	-32482, 38153, 14216, -20418	upstream, downstream, in gene, upstream	MergedReg chr16 #407	1	0
882	7	114970689	115003328	32639	2	56.7	30.349	-0.9017	281	160	2	1	3	Gpr20, Ptp4a3, Mroh5	-33047, 15794, 92662	upstream, in gene, downstream	MergedReg chr7 #882	1	1
308	13	71329303	71354590	25287	1	41.857	23.453	-0.835696	293	238	2	1	3	LOC684709, Teddm1, Glul	37393, 19187, 10894	downstream, downstream, downstream	MergedReg chr13 #308	1	0
599	3	14656104	14675761	19657	1	34.809	20.023	-0.797802	150	68	0	0	1	Ggta1p	34519	in gene	MergedReg chr3 #599	1	0
626	3	148361390	148408318	46928	2	46.136	25.374	-0.862542	236	170	1	3	6	Tpx2, LOC102553350, Mylk2, Foxs1, Dusp15, Ttll9	56889, 1094, -1331, 22924, 43640, -41203	downstream, in gene, upstream, downstream, downstream, upstream	MergedReg chr3 #626	1	1
910	7	139683686	139741977	58291	2	41.47	23.167	-0.839997	278	177	2	3	4	Senp1, Pfkm, Asb8, Ccdc184	-28245, 10765, 21766, -49783	upstream, in gene, downstream, upstream	MergedReg chr7 #910	1	1
865	7	36379537	36416992	37455	1	29.233	17.099	-0.773686	183	146	2	2	2	LOC103692830, Cradd	-3489, 10324	upstream, in gene	MergedReg chr7 #865	1	0
373	15	86311210	86400024	88814	1	14.294	9.362	-0.610521	142	92	0	0	1	Lmo7	112706	in gene	MergedReg chr15 #373	1	0
835	6	135401039	135426671	25632	2	62.03	31.976	-0.955977	328	266	2	1	2	Tecpr2, Ankrd9	109327, -1303	downstream, upstream	MergedReg chr6 #835	1	1
763	5	156244027	156304411	60384	2	33.86	19.233	-0.815998	275	139	1	0	1	Ece1	58750	in gene	MergedReg chr5 #763	1	1
505	2	80197203	80216019	18816	1	48.07	25.765	-0.899724	230	136	0	0	1	Ankh	75048	in gene	MergedReg chr2 #505	1	0
123	1	277126581	277192239	65658	1	21.759	13.176	-0.7237	204	156	1	2	3	Habp2, Nrap, Casp7	90697, 21991, -31152	downstream, in gene, upstream	MergedReg chr1 #123	1	0
506	2	80228523	80298794	70271	1	17.401	10.795	-0.688807	217	131	1	2	3	Ankh, Otulin, LOC64038	132095, 29572, -6003	downstream, downstream, upstream	MergedReg chr2 #506	1	0
814	6	93248730	93282626	33896	1	20.185	12.184	-0.728296	180	138	1	1	1	Frmd6	-15704	upstream	MergedReg chr6 #814	1	0
121	1	267287030	267317450	30420	2	43.401	22.999	-0.916157	214	143	1	1	1	Obfc1	13460	in gene	MergedReg chr1 #121	1	1
358	15	23663715	23747912	84197	1	17.535	10.816	-0.69707	261	169	2	2	4	Cgrrf1, LOC103693375, LOC102548367, LOC103693376	86637, -56094, -44733, -18002	downstream, upstream, upstream, upstream	MergedReg chr15 #358	1	0
934	8	64480030	64497401	17371	1	50.319	25.978	-0.953813	194	138	3	2	3	Parp6, Pkm, Gramd2	48782, 7771, -14306	downstream, in gene, upstream	MergedReg chr8 #934	1	0
617	3	94031081	94047844	16763	1	42.903	22.556	-0.927567	203	111	1	1	3	Cd59, RGD1563222, LOC100362814	28981, 8881, 144253	downstream, downstream, downstream	MergedReg chr3 #617	1	0
501	2	41270563	41282853	12290	1	59.144	29.365	-1.01013	184	98	0	0	1	Pde4d	1056709	in gene	MergedReg chr2 #501	1	0
236	10	110137729	110153996	16267	1	80.917	38.016	-1.08984	270	123	2	1	3	LOC102550455, Slc16a3, Csnk1d	20748, 7339, 36551	downstream, in gene, downstream	MergedReg chr10 #236	1	0
876	7	99940099	99996961	56862	1	25.002	14.279	-0.808149	261	179	2	2	2	LOC690120, Trib1	-14416, 14038	upstream, downstream	MergedReg chr7 #876	1	0
337	14	17159118	17172192	13074	1	57.895	28.553	-1.0198	201	99	0	0	3	Nup54, Art3, Cxcl11	42124, 59734, -29740	downstream, in gene, upstream	MergedReg chr14 #337	1	0
434	18	15506301	15561573	55272	1	14.839	9.215	-0.687338	153	123	2	3	6	Mapre2, B4galt6, LOC103694173, Ttr, LOC102551809, Dsg2	719787, 71024, -20615, 8243, 24497, 103782	in gene, downstream, upstream, in gene, downstream, downstream	MergedReg chr18 #434	1	0
247	11	45259280	45317146	57866	1	24.559	13.891	-0.822101	177	90	0	0	2	Cmss1, Tmem30c	256516, -49305	in gene, upstream	MergedReg chr11 #247	1	0
734	5	100123585	100138637	15052	1	47.017	23.576	-0.995864	222	139	0	0	0				MergedReg chr5 #734	1	0
452	18	73595180	73608879	13699	1	66.367	30.964	-1.09987	252	135	0	0	2	LOC102552068, St8sia5	-27173, 37995	upstream, in gene	MergedReg chr18 #452	1	0
942	8	72399730	72419459	19729	1	35.597	18.573	-0.938549	203	111	0	1	1	Car12	3825	in gene	MergedReg chr8 #942	1	0
376	15	106523455	106577581	54126	1	22.296	12.63	-0.81993	202	79	0	0	1	Farp1	174108	in gene	MergedReg chr15 #376	1	0
108	1	259430142	259482974	52832	2	25.712	14.166	-0.860009	267	141	0	0	1	Sorbs1	45550	in gene	MergedReg chr1 #108	1	1
925	8	39411887	39441011	29124	1	23.811	13.283	-0.842047	132	77	0	0	0				MergedReg chr8 #925	1	0
176	10	63883990	63919791	35801	1	19.78	11.343	-0.80224	187	194	1	1	2	Ywhae, Doc2b	17552, 51058	in gene, downstream	MergedReg chr10 #176	1	0
327	13	108635208	108679823	44615	2	50.513	24.084	-1.06858	213	139	1	1	2	Smyd2, Ptpn14	15359, 183967	in gene, downstream	MergedReg chr13 #327	1	1
984	9	17556009	17563240	7231	1	93.92	39.48	-1.25031	303	174	0	0	0				MergedReg chr9 #984	1	0
440	18	32272669	32295432	22763	1	26.868	14.325	-0.907354	151	103	0	1	4	Nr3c1, Arhgap26, Fgf1, LOC102556326	389938, 273119, 10262, 19633	in gene, in gene, in gene, downstream	MergedReg chr18 #440	1	0
964	8	119194802	119231706	36904	1	21.836	12.112	-0.850271	218	193	1	3	4	Als2cl, RGD1564138, Tdgf1, Lrrc2	57170, 6668, 7522, -15279	downstream, in gene, downstream, upstream	MergedReg chr8 #964	1	0
433	17	77167741	77210521	42780	2	32.569	16.705	-0.963219	239	119	1	1	2	Optn, Mcm10	21430, -35087	in gene, upstream	MergedReg chr17 #433	1	1
663	4	51597677	51623303	25626	1	27.034	14.359	-0.91282	220	160	1	2	3	Iqub, Ndufa5, Asb15	-23609, -11719, 11661	upstream, upstream, in gene	MergedReg chr4 #663	1	0
320	13	98444698	98498317	53619	2	48.324	22.933	-1.07531	278	190	1	1	3	Cdc42bpa, Adck3, Psen2	240181, 8931, 67806	downstream, in gene, downstream	MergedReg chr13 #320	1	1
694	4	133882907	133931183	48276	1	16.101	9.383	-0.779029	135	71	0	0	1	Pdzrn3	44219	in gene	MergedReg chr4 #694	1	0
555	2	257475977	257535963	59986	1	31.212	15.982	-0.965653	238	138	1	1	2	Fubp1, Nexn	80294, -21362	downstream, upstream	MergedReg chr2 #555	1	0
907	7	138618613	138641785	23172	1	35.138	17.418	-1.01245	328	162	0	0	1	LOC103692972	22333	downstream	MergedReg chr7 #907	1	0
382	16	8895661	8932781	37120	2	44.961	21.218	-1.08339	266	182	0	3	3	RGD1564899, LOC102547142, LOC103693903	17639, 6649, -11077	in gene, in gene, upstream	MergedReg chr16 #382	1	1
552	2	248077029	248131955	54926	1	19.535	10.866	-0.84624	234	165	0	0	0				MergedReg chr2 #552	1	0
314	13	83867323	83926937	59614	1	26.559	13.877	-0.936505	154	84	2	1	3	Trnap-agg, Trnap-cgg, Rcsd1	49294, -48591, 19907	downstream, upstream, in gene	MergedReg chr13 #314	1	0
331	13	112039993	112063701	23708	1	35.608	17.407	-1.03253	264	168	0	0	3	LOC102547023, Lamb3, Camk1g	45405, 20212, 47606	downstream, in gene, downstream	MergedReg chr13 #331	1	0
220	10	98690793	98754623	63830	2	21.764	11.726	-0.892233	172	99	2	1	1	Map2k6	15548	in gene	MergedReg chr10 #220	1	1
369	15	42959721	42986346	26625	1	27.877	14.276	-0.965484	225	107	1	2	4	Ptk2b, Mir6320, Trim35, Stmn4	-25248, -13273, 12726, -34868	upstream, upstream, in gene, upstream	MergedReg chr15 #369	1	0
582	20	34680825	34704287	23462	1	47.693	21.819	-1.12819	177	138	1	1	2	Cep85l, LOC103694435	-9050, 45386	upstream, downstream	MergedReg chr20 #582	1	0
446	18	56837927	56871269	33342	1	24.892	12.852	-0.953689	179	84	1	1	2	Arhgef37, Csnk1a1	16569, -33124	in gene, upstream	MergedReg chr18 #446	1	0
578	20	29733759	29783205	49446	1	21.588	11.279	-0.93659	169	108	2	1	1	Chst3	10098	in gene	MergedReg chr20 #578	1	0
401	16	79642559	79679839	37280	1	49.234	21.605	-1.18829	190	65	0	1	2	Myom2, Kbtbd11	11648, 54956	in gene, downstream	MergedReg chr16 #401	1	0
259	11	79697638	79746218	48580	2	33.726	15.867	-1.08783	310	144	0	1	2	Lpp, LOC103690605	105703, 8399	in gene, in gene	MergedReg chr11 #259	1	1
254	11	69916584	69945220	28636	1	24.532	12.31	-0.994834	193	87	0	0	1	Kalrn	446609	in gene	MergedReg chr11 #254	1	0
949	8	84921848	84948096	26248	1	33.604	15.685	-1.09925	168	93	0	3	3	LOC103690436, LOC103690437, Klhl31	-15875, 4287, -10472	upstream, in gene, upstream	MergedReg chr8 #949	1	0
356	15	4296514	4319161	22647	1	37.116	16.852	-1.13912	170	100	0	0	2	Anxa7, Cfap70	55098, 22789	downstream, in gene	MergedReg chr15 #356	1	0
426	17	32952791	33011029	58238	1	19.962	10.178	-0.971802	149	149	1	3	3	Wrnip1, RGD1565323, Mylk4	-28269, 8215, 1158	upstream, in gene, in gene	MergedReg chr17 #426	1	0
298	12	51137176	51170025	32849	1	37.923	16.565	-1.19493	250	98	0	2	2	LOC103691457, LOC100912310	-12659, 13369	upstream, downstream	MergedReg chr12 #298	1	0
174	10	63307240	63344678	37438	1	23.759	11.494	-1.04759	167	115	1	1	1	Cpd	195	in gene	MergedReg chr10 #174	1	0
343	14	63078302	63115340	37038	1	19.478	9.837	-0.985555	107	84	0	1	1	Ppargc1a	1530	in gene	MergedReg chr14 #343	1	0
353	14	92043136	92063707	20571	1	44.885	18.6	-1.27093	223	101	0	0	2	LOC103693175, Grb10	48165, 64502	downstream, in gene	MergedReg chr14 #353	1	0
548	2	227284325	227359055	74730	2	34.347	15.133	-1.18249	188	93	0	0	2	Synpo2, LOC103691687	90234, -59495	in gene, upstream	MergedReg chr2 #548	1	1
918	8	22205957	22212976	7019	1	92.324	32.338	-1.51348	231	80	1	0	1	Pde4a	19933	in gene	MergedReg chr8 #918	1	0
721	5	22147839	22172232	24393	1	43.09	17.979	-1.26104	261	161	0	0	0				MergedReg chr5 #721	1	0
156	10	53739662	53778148	38486	1	17.402	8.935	-0.961713	111	47	0	3	4	Myh2, Myh1, LOC102555216, Myh4	47010, 18075, 19458, -19551	downstream, in gene, in gene, upstream	MergedReg chr10 #156	1	0
793	6	6426259	6438273	12014	1	64.599	24.06	-1.42488	260	108	1	1	3	LOC103692543, LOC103692544, Pkdcc	-18773, 11802, 4609	upstream, downstream, in gene	MergedReg chr6 #793	1	0
732	5	74296111	74342547	46436	1	18.734	9.262	-1.01626	144	88	0	0	1	Ptpn3	48374	in gene	MergedReg chr5 #732	1	0
769	5	159531200	159559615	28415	1	23.17	10.88	-1.09058	174	86	2	2	4	Atp13a2, Mfap2, Crocc, LOC102546708	33195, 11205, 37642, -16011	downstream, downstream, in gene, upstream	MergedReg chr5 #769	1	0
49	1	141883086	141918857	35771	1	36.885	15.455	-1.25496	276	130	1	1	2	Zfp710, Idh2	137342, -7297	downstream, upstream	MergedReg chr1 #49	1	0
260	11	79775824	79803488	27664	1	28.809	12.746	-1.17648	259	128	0	0	1	Lpp	37975	in gene	MergedReg chr11 #260	1	0
547	2	227254569	227271738	17169	1	45.948	18.146	-1.34035	161	78	0	0	1	Synpo2	148771	in gene	MergedReg chr2 #547	1	0
660	4	16087794	16113980	26186	1	33.63	14.106	-1.25344	208	136	0	0	1	Cacna2d1	29961	in gene	MergedReg chr4 #660	1	0
509	2	124080711	124126909	46198	1	18.044	8.755	-1.04334	114	53	1	1	4	Bbs12, Fgf2, Nudt6, Spata5	55212, 22738, 46004, -46062	downstream, in gene, downstream, upstream	MergedReg chr2 #509	1	0
671	4	84596870	84608861	11991	1	58.198	20.873	-1.47933	264	104	1	1	1	Wipf3	5977	in gene	MergedReg chr4 #671	1	0
383	16	10902056	10946230	44174	2	47.624	17.918	-1.41028	282	125	1	1	2	Ldb3, Opn4	17321, 28406	in gene, downstream	MergedReg chr16 #383	1	1
566	20	8081660	8103890	22230	1	40.516	15.867	-1.35246	247	101	2	2	2	Fkbp5, Armc12	4516, -16916	in gene, upstream	MergedReg chr20 #566	1	0
78	1	205809688	205842760	33072	1	20.058	9.246	-1.11728	143	106	1	2	3	Bccip, Dhx32, Fank1	48750, 16204, -16234	downstream, in gene, upstream	MergedReg chr1 #78	1	0
585	20	46936814	46978835	42021	1	18.619	8.657	-1.10484	220	88	0	2	2	LOC103690421, LOC102550328	21945, 15035	downstream, downstream	MergedReg chr20 #585	1	0
291	12	46256819	46302431	45612	1	28.822	11.218	-1.36135	223	93	0	2	3	LOC102547467, LOC687797, Prkab1	-22316, -7780, -36676	upstream, upstream, upstream	MergedReg chr12 #291	1	0
661	4	27247362	27302248	54886	1	14.941	6.933	-1.10773	119	60	0	0	1	Akap9	56777	in gene	MergedReg chr4 #661	1	0
146	10	39654746	39685915	31169	1	28.689	10.844	-1.4036	140	74	1	2	2	LOC102551269, Acsl6	-15646, 15319	upstream, in gene	MergedReg chr10 #146	1	0
326	13	108588546	108606512	17966	1	72.23	19.665	-1.87697	234	133	0	1	1	LOC102548910	5009	in gene	MergedReg chr13 #326	1	0
914	7	142946307	142968592	22285	1	43.873	12.527	-1.80829	228	47	0	0	2	RGD1359310, LOC103692985	28062, 17508	downstream, downstream	MergedReg chr7 #914	1	0
312	13	83154861	83179470	24609	1	29.416	9.287	-1.66332	137	92	0	0	1	Xcl1	35680	downstream	MergedReg chr13 #312	1	0
363	15	39831734	39870934	39200	1	22.356	7.398	-1.59545	145	51	0	0	2	Cab39l, Cdadc1	106210, 42785	downstream, downstream	MergedReg chr15 #363	1	0
127	10	10594668	10645767	51099	1	14.717	5.228	-1.49315	117	38	1	2	3	Nagpa, Sec14l5, Ppl	47026, 9715, -24355	downstream, in gene, upstream	MergedReg chr10 #127	1	0
39	1	102414335	102439019	24684	1	32.836	6.814	-2.2687	132	35	1	1	3	Myod1, Kcnc1, Sergef	30139, 12052, 238290	downstream, in gene, downstream	MergedReg chr1 #39	1	0
985	9	17629598	17655216	25618	1	39.08	7.305	-2.41947	283	47	1	1	2	LOC102550363, LOC103690501	1865, 23074	in gene, downstream	MergedReg chr9 #985	1	0
