# Supplementary material for: Epigenetic Changes Governing Scn5a Expression in Denervated Skeletal Muscle
Source: Int J Mol Sci. 2021 Mar 9;22(5):2755. doi: 10.3390/ijms22052755 (PMC7963191; doi:10.3390/ijms22052755)
Supplement: Supplementary file 1 [file ijms-22-02755-s001.zip › Supplementary material/Table S3. Differential expression denervated vs. control samples.xlsx]

## Sheet: Data Explanation
Table S3: List of genes with expression changes upon denervation. Significantly differentially expressed gens are considered if padj<0.001.
Term	Definition
ENSEMBL	ENSEMBL ID.
baseMean	Mean of normalized counts for all samples
log2 Fold Change	Differential gene expression between control and denervated samples
lfcSE	log2 FoldChange standard error
stat	Wald statistic
pvalue	Wald test p-value
padj	BH adjusted p-value

## Sheet: DE Analysis of RNAseq Data
ENSEMBL	baseMean	log2FoldChange	lfcSE	stat	pvalue	padj	genename
ENSRNOG00000060087	136.03	4.76126	0.387573	12.2848	1.09302e-34	5.7455e-32	Adra1b
ENSRNOG00000018286	3133.73	4.13139	0.225875	18.2906	9.83248e-75	6.71902e-71	Chrna1
ENSRNOG00000005392	125.742	3.26023	0.320157	10.1832	2.35665e-24	6.85284e-22	Ngfr
ENSRNOG00000060329	678.222	3.21281	0.464893	6.91086	4.81727e-12	3.12026e-10	Emb
ENSRNOG00000019842	104.762	3.19368	0.347568	9.18867	3.97727e-20	7.44622e-18	Artn
ENSRNOG00000019527	1818.95	3.14225	0.242164	12.9757	1.68019e-38	1.35077e-35	Chrnd
ENSRNOG00000061857	282.814	3.14123	0.279057	11.2566	2.14916e-29	9.17895e-27	Mgst2
ENSRNOG00000017120	194.737	2.98268	0.286817	10.3992	2.4996e-25	7.94467e-23	Abhd2
ENSRNOG00000030743	8052.62	2.93166	0.172468	16.9983	8.45018e-65	3.84962e-61	Myog
ENSRNOG00000019484	179.713	2.93052	0.350874	8.35204	6.70932e-17	8.49039e-15	Slc6a9
ENSRNOG00000014970	41.2945	2.80853	0.391031	7.18237	6.85137e-13	5.089e-11	Kif17
ENSRNOG00000004757	123.812	2.79842	0.377464	7.41375	1.22778e-13	1.0048e-11	Tmem158
ENSRNOG00000007508	35.0966	2.79125	0.421638	6.62002	3.59146e-11	2.05048e-09	Lrtm2
ENSRNOG00000015156	25.5013	2.77259	0.457665	6.05812	1.37725e-09	6.07191e-08	Gal
ENSRNOG00000001704	351.733	2.75656	0.31078	8.86984	7.32531e-19	1.16413e-16	Runx1
ENSRNOG00000032917	1082.03	2.71698	0.193735	14.0242	1.10893e-44	2.16512e-41	Zfand2a
ENSRNOG00000045949	147.884	2.70937	0.29686	9.12676	7.05814e-20	1.26926e-17	Faah
ENSRNOG00000047393	19.482	2.62778	0.475672	5.52436	3.30697e-08	1.03661e-06	Krt18
ENSRNOG00000042634	195.48	2.61544	0.270023	9.686	3.45822e-22	8.01076e-20	Serpina12
ENSRNOG00000054142	332.984	2.60725	0.450083	5.79281	6.92164e-09	2.55671e-07	Slc30a2
ENSRNOG00000005615	7780.39	2.55665	0.227123	11.2566	2.1477e-29	9.17895e-27	Gadd45a
ENSRNOG00000048222	96.3859	2.54995	0.321118	7.94085	2.00795e-15	2.06336e-13	Nlrc5
ENSRNOG00000004404	23.9	2.51835	0.454435	5.54173	2.99505e-08	9.47531e-07	Tac4
ENSRNOG00000012404	1803.23	2.50873	0.180912	13.8671	1.0018e-43	1.52128e-40	Thrsp
ENSRNOG00000019661	45.6055	2.50202	0.391589	6.38941	1.66528e-10	8.46073e-09	Gdf15
ENSRNOG00000050123	11.6253	2.46577	0.485058	5.08345	3.70631e-07	8.98122e-06	Gdf5
ENSRNOG00000032922	452.916	2.43136	0.293454	8.28531	1.17804e-16	1.41845e-14	Dclk1
ENSRNOG00000010708	14.5057	2.36037	0.484122	4.87556	1.08498e-06	2.26735e-05	Gata4
ENSRNOG00000026974	32.9786	2.35093	0.429063	5.47923	4.27184e-08	1.29166e-06	Dbndd1
ENSRNOG00000020990	20.4171	2.31626	0.480733	4.81818	1.44877e-06	2.93773e-05	Fgf21
ENSRNOG00000025946	163.678	2.31182	0.322283	7.17327	7.32284e-13	5.38071e-11	Igf2bp2
ENSRNOG00000015049	394.552	2.30518	0.487044	4.73301	2.21218e-06	4.2885e-05	Scn5a
ENSRNOG00000000521	6580.81	2.30186	0.260751	8.82779	1.0676e-18	1.63943e-16	Cdkn1a
ENSRNOG00000018371	3846.25	2.29998	0.401565	5.72756	1.01888e-08	3.60753e-07	Tubb6
ENSRNOG00000016543	14386.7	2.29141	0.15453	14.8283	9.61151e-50	2.62721e-46	Trim63
ENSRNOG00000002728	17.1135	2.27859	0.464034	4.91039	9.08945e-07	1.95939e-05	Btc
ENSRNOG00000036673	46.9593	2.27284	0.405552	5.6043	2.09095e-08	6.91936e-07	Sectm1b
ENSRNOG00000016368	846.351	2.27102	0.461968	4.91596	8.83481e-07	1.91053e-05	Ppp1r14c
ENSRNOG00000018082	25.9867	2.26689	0.423748	5.34961	8.81436e-08	2.46351e-06	Slc26a2
ENSRNOG00000006319	9.07651	2.26226	0.487575	4.63981	3.4873e-06	6.23018e-05	Cxcr6
ENSRNOG00000053560	99.2567	2.24044	0.359086	6.23928	4.39595e-10	2.12856e-08	Rhou
ENSRNOG00000013564	123.895	2.23707	0.328817	6.80339	1.02185e-11	6.34798e-10	Dok3
ENSRNOG00000020372	264.211	2.23113	0.288959	7.72127	1.15178e-14	1.07818e-12	Hdac4
ENSRNOG00000042915	83.0001	2.18624	0.338809	6.45272	1.09857e-10	5.77468e-09	Mxra7
ENSRNOG00000003809	3715.59	2.16982	0.21083	10.2918	7.67151e-25	2.27927e-22	Sat1
ENSRNOG00000008831	203.26	2.15503	0.257629	8.36487	6.0181e-17	7.68686e-15	Hcn2
ENSRNOG00000020706	486.091	2.15234	0.220055	9.78092	1.3597e-22	3.31841e-20	Kcnn3
ENSRNOG00000011459	766.178	2.15024	0.194876	11.0339	2.6238e-28	1.02456e-25	Rhbdf2
ENSRNOG00000046949	246.258	2.13503	0.285698	7.47303	7.83702e-14	6.57108e-12	Kcnb1
ENSRNOG00000025994	52.5228	2.12994	0.392366	5.42846	5.6843e-08	1.66354e-06	Krt80
ENSRNOG00000015366	112.928	2.1141	0.315207	6.70703	1.98628e-11	1.19063e-09	Neurl3
ENSRNOG00000025742	77.7374	2.10474	0.301938	6.97078	3.15178e-12	2.10124e-10	Lmnb2
ENSRNOG00000046204	458.461	2.1021	0.223541	9.40365	5.27022e-21	1.09133e-18	Tspan15
ENSRNOG00000030910	50.2778	2.10139	0.346306	6.068	1.29514e-09	5.76584e-08	Grik4
ENSRNOG00000013744	1427.59	2.077	0.217032	9.56999	1.06912e-21	2.3193e-19	Akip1
ENSRNOG00000015906	632.669	2.06461	0.210941	9.78762	1.27252e-22	3.1621e-20	Tgif1
ENSRNOG00000019311	1899.37	2.04474	0.197146	10.3717	3.33594e-25	1.03619e-22	Nfkb2
ENSRNOG00000017084	60.5627	2.03452	0.337935	6.02043	1.73949e-09	7.47598e-08	Hsd11b2
ENSRNOG00000003278	829.78	2.03231	0.208944	9.72655	2.32346e-22	5.47495e-20	Map3k14
ENSRNOG00000053850	28.4149	2.03117	0.435625	4.66265	3.12161e-06	5.72658e-05	Rdh5
ENSRNOG00000021323	10.8139	2.0236	0.481924	4.19901	2.68083e-05	0.000363662	Car13
ENSRNOG00000022428	9.12271	2.02129	0.487595	4.14544	3.39167e-05	0.000441046	Flrt1
ENSRNOG00000000443	120.594	2.01453	0.291839	6.90289	5.09557e-12	3.26954e-10	C4a
ENSRNOG00000022189	587.892	1.99748	0.182739	10.9308	8.21104e-28	3.11723e-25	Htatip2
ENSRNOG00000038297	21.74	1.98074	0.456984	4.33436	1.46182e-05	0.000215753	Plekhd1
ENSRNOG00000016325	94.7829	1.97124	0.350354	5.62644	1.83963e-08	6.23878e-07	F2
ENSRNOG00000018566	10065.1	1.96831	0.16807	11.7113	1.11583e-31	5.44645e-29	Ctsl
ENSRNOG00000018262	1758.31	1.93692	0.45963	4.21409	2.50786e-05	0.000345861	Ampd3
ENSRNOG00000048273	541.045	1.92755	0.215718	8.9355	4.05324e-19	6.67418e-17	Apod
ENSRNOG00000019582	114.963	1.91838	0.334293	5.73861	9.54571e-09	3.41521e-07	Mthfd1l
ENSRNOG00000057729	35.812	1.91626	0.415991	4.6065	4.09498e-06	7.24949e-05	Strip2
ENSRNOG00000026087	2093.1	1.91431	0.483229	3.9615	7.44807e-05	0.000852536	Igfn1
ENSRNOG00000001425	562.467	1.91057	0.199897	9.55774	1.20352e-21	2.57008e-19	Sh2b2
ENSRNOG00000050416	21.309	1.91042	0.471872	4.04859	5.1526e-05	0.000622012	Kcna10
ENSRNOG00000010911	9.86864	1.91033	0.485455	3.93513	8.31518e-05	0.000931505	Tmem108
ENSRNOG00000019752	1350.9	1.90774	0.203067	9.39459	5.74395e-21	1.17168e-18	Slc29a1
ENSRNOG00000029478	71.6598	1.89677	0.379052	5.00398	5.61598e-07	1.28526e-05	Cyp4f39
ENSRNOG00000019907	64.1526	1.88751	0.36267	5.20449	1.9453e-07	5.02963e-06	Nfkbie
ENSRNOG00000001765	148.088	1.87958	0.486258	3.8654	0.000110907	0.00119352	Slc51a
ENSRNOG00000031890	729.117	1.87664	0.420795	4.45974	8.20587e-06	0.000131941	Ncam1
ENSRNOG00000032857	390.783	1.85959	0.48672	3.82065	0.000133098	0.00139284	Klk1c9
ENSRNOG00000007426	252.58	1.85174	0.273201	6.77795	1.21897e-11	7.53831e-10	Tmem64
ENSRNOG00000033567	55.5767	1.84335	0.327674	5.62556	1.84904e-08	6.25516e-07	Musk
ENSRNOG00000014874	56.3889	1.83787	0.362579	5.06888	4.00164e-07	9.578e-06	Zfyve28
ENSRNOG00000039860	6.24345	1.836	0.483557	3.79686	0.00014654	0.0015002	AC126960.1
ENSRNOG00000010186	459.267	1.82822	0.228415	8.00392	1.20522e-15	1.28686e-13	Cdv3
ENSRNOG00000006859	867.303	1.82625	0.18607	9.81484	9.71944e-23	2.55453e-20	Insig1
ENSRNOG00000008830	5885.71	1.81999	0.234971	7.74558	9.51432e-15	8.96774e-13	Nfe2l1
ENSRNOG00000017816	6.20429	1.81764	0.483172	3.76188	0.000168639	0.00170851	Pde6a
ENSRNOG00000010553	27.6445	1.81028	0.471392	3.84029	0.000122889	0.00129913	Pnma1
ENSRNOG00000027331	6.09703	1.80497	0.482922	3.73761	0.000185776	0.00185058	Ppef1
ENSRNOG00000001091	767.146	1.80416	0.204409	8.82626	1.08235e-18	1.64361e-16	Hip1r
ENSRNOG00000025075	1534.79	1.78636	0.170277	10.4909	9.50938e-26	3.33243e-23	Relt
ENSRNOG00000010230	202.256	1.783	0.279938	6.36927	1.89935e-10	9.57877e-09	Fam45a
ENSRNOG00000033235	338.66	1.78222	0.24916	7.1529	8.49627e-13	6.14384e-11	Relb
ENSRNOG00000058568	10.6178	1.77769	0.483049	3.68015	0.000233097	0.00225619	Dhrs9
ENSRNOG00000009131	364.568	1.77608	0.289914	6.12624	8.99799e-10	4.11289e-08	Zc3h12a
ENSRNOG00000008816	3822.92	1.77514	0.487771	3.63928	0.000273398	0.0025836	Gpnmb
ENSRNOG00000046195	25.2556	1.7728	0.459091	3.86154	0.000112675	0.00120779	Slc22a4
ENSRNOG00000054495	21.7316	1.76556	0.476369	3.70629	0.000210315	0.00206641	Cldn2
ENSRNOG00000001750	183.132	1.76368	0.321692	5.48251	4.19345e-08	1.27643e-06	Chrd
ENSRNOG00000030729	229.279	1.75562	0.269639	6.51099	7.46592e-11	4.03307e-09	C4b
ENSRNOG00000016659	6.38537	1.74671	0.485138	3.60045	0.000317672	0.00292759	Habp2
ENSRNOG00000017500	538.093	1.74307	0.220725	7.89699	2.85722e-15	2.89256e-13	Mtss1l
ENSRNOG00000046482	6.53447	1.74063	0.481861	3.6123	0.000303497	0.00281786	Znf750
ENSRNOG00000014852	416.595	1.74057	0.238959	7.28397	3.24133e-13	2.53139e-11	Fbxo30
ENSRNOG00000018505	172.122	1.74042	0.30652	5.67799	1.36289e-08	4.72756e-07	Cidea
ENSRNOG00000053272	271.521	1.73982	0.320915	5.42144	5.91206e-08	1.72282e-06	Chi3l1
ENSRNOG00000015072	141.607	1.71473	0.319651	5.36439	8.12247e-08	2.29359e-06	Ptgr1
ENSRNOG00000026965	1886.42	1.71133	0.166242	10.2942	7.48297e-25	2.27266e-22	Tmem140
ENSRNOG00000053691	860.052	1.70931	0.193972	8.81215	1.22769e-18	1.84383e-16	Lama5
ENSRNOG00000016587	1085.28	1.7061	0.192391	8.86786	7.45649e-19	1.17135e-16	Ninj1
ENSRNOG00000012199	11.5074	1.70441	0.487735	3.49455	0.000474869	0.00406899	Sox2
ENSRNOG00000011254	114.078	1.70186	0.290922	5.84987	4.91967e-09	1.91908e-07	Fam76a
ENSRNOG00000006738	3619.68	1.70129	0.236656	7.18886	6.53324e-13	4.90062e-11	Fbxo32
ENSRNOG00000031391	25.9066	1.69597	0.458746	3.69698	0.000218182	0.00213297	Ceacam16
ENSRNOG00000022421	71.6436	1.6867	0.330754	5.09956	3.40449e-07	8.30878e-06	Crtc1
ENSRNOG00000013290	57.18	1.68509	0.347077	4.85509	1.20334e-06	2.48429e-05	Nrip3
ENSRNOG00000019942	29.7	1.68163	0.401725	4.18603	2.83876e-05	0.000381113	Fbxo17
ENSRNOG00000019208	683.82	1.66986	0.206467	8.0878	6.075e-16	6.86174e-14	P2rx5
ENSRNOG00000049771	122.202	1.6684	0.278797	5.98426	2.17376e-09	9.14116e-08	Gstt1
ENSRNOG00000019202	722.597	1.66762	0.238759	6.98455	2.85778e-12	1.92401e-10	PVR
ENSRNOG00000012439	242.724	1.66131	0.276119	6.01663	1.78089e-09	7.60876e-08	Bid
ENSRNOG00000033496	208.757	1.66103	0.299797	5.54051	3.01586e-08	9.5191e-07	Igdcc4
ENSRNOG00000007990	728.606	1.65864	0.286485	5.78963	7.05419e-09	2.59864e-07	Adipor2
ENSRNOG00000011533	51.7261	1.65594	0.413957	4.00026	6.32723e-05	0.000744185	Irx3
ENSRNOG00000014187	40.8729	1.65246	0.373089	4.42914	9.46103e-06	0.000148284	Igf1r
ENSRNOG00000053706	129.061	1.65088	0.287662	5.73894	9.52687e-09	3.41521e-07	Lonrf1
ENSRNOG00000013737	302.707	1.64366	0.236571	6.94784	3.70921e-12	2.42554e-10	Bcar3
ENSRNOG00000001242	169.001	1.64175	0.325241	5.04781	4.46914e-07	1.0531e-05	Gstt3
ENSRNOG00000053588	12.2034	1.63707	0.485265	3.37356	0.000742036	0.00586208	AABR07044631.1
ENSRNOG00000024410	1268.4	1.63261	0.182855	8.92843	4.32106e-19	7.03046e-17	Blvrb
ENSRNOG00000038300	228.6	1.62926	0.330088	4.93583	7.98103e-07	1.765e-05	Gstt4
ENSRNOG00000026344	138.731	1.62578	0.365909	4.44313	8.86607e-06	0.000140246	Fam179a
ENSRNOG00000042344	36.4646	1.61415	0.408745	3.94903	7.84689e-05	0.000886979	Smim22
ENSRNOG00000039596	195.627	1.61193	0.261223	6.17068	6.7995e-10	3.19343e-08	Prob1
ENSRNOG00000006248	417.621	1.60822	0.257321	6.24985	4.10839e-10	2.00533e-08	Trim37
ENSRNOG00000000517	53.7576	1.606	0.378964	4.23788	2.25637e-05	0.000315961	Kctd20
ENSRNOG00000013916	33.4068	1.60314	0.449236	3.56859	0.000358905	0.00323346	Nefm
ENSRNOG00000009545	1023.8	1.60107	0.216301	7.40205	1.34095e-13	1.09088e-11	Polr1a
ENSRNOG00000028733	6.01946	1.59776	0.482686	3.31015	0.000932474	0.00710374	Prkar1b
ENSRNOG00000008283	483.742	1.59437	0.279669	5.70091	1.19169e-08	4.17612e-07	B4galt5
ENSRNOG00000000967	89.6178	1.58959	0.292135	5.44129	5.28961e-08	1.55804e-06	Aacs
ENSRNOG00000030719	17.7476	1.58864	0.480165	3.30853	0.000937876	0.00713297	Csmd1
ENSRNOG00000021265	36.1236	1.58499	0.382335	4.14555	3.38998e-05	0.000441046	Cds2
ENSRNOG00000020923	105.554	1.575	0.322888	4.87785	1.0725e-06	2.24814e-05	Tuft1
ENSRNOG00000007818	129.905	1.5721	0.313077	5.02145	5.12823e-07	1.19197e-05	Slc45a4
ENSRNOG00000042576	39.705	1.5711	0.423884	3.70643	0.0002102	0.00206641	Tcp11l1
ENSRNOG00000054801	45.7363	1.56196	0.350606	4.45505	8.3875e-06	0.000134204	AABR07057997.1
ENSRNOG00000048495	2082.54	1.56073	0.179211	8.70888	3.06884e-18	4.3239e-16	Rrp12
ENSRNOG00000015105	14.0298	1.54938	0.487586	3.17765	0.00148475	0.010433	Bspry
ENSRNOG00000050485	110.839	1.54639	0.277185	5.57892	2.42011e-08	7.78252e-07	Gas1
ENSRNOG00000020014	4415.49	1.54002	0.187761	8.20202	2.3638e-16	2.78501e-14	Myh14
ENSRNOG00000014230	1719.32	1.53297	0.27803	5.51368	3.51403e-08	1.08903e-06	Map1a
ENSRNOG00000011007	436.285	1.5315	0.259049	5.91201	3.37965e-09	1.34983e-07	Ube2o
ENSRNOG00000001484	44.3146	1.52799	0.369129	4.13945	3.48135e-05	0.000450992	Gatsl2
ENSRNOG00000020193	28.4927	1.52379	0.388929	3.91792	8.93159e-05	0.000986808	Runx2
ENSRNOG00000021380	237.308	1.52019	0.227244	6.68966	2.23685e-11	1.31772e-09	Fads6
ENSRNOG00000007710	605.963	1.5195	0.218059	6.96831	3.20774e-12	2.12816e-10	Usp20
ENSRNOG00000009779	67.1747	1.51906	0.423964	3.58298	0.000339693	0.00309299	Krt8
ENSRNOG00000052415	949.94	1.5104	0.198942	7.59218	3.14576e-14	2.77375e-12	Gstt2
ENSRNOG00000002579	238.993	1.50936	0.324249	4.65495	3.24066e-06	5.90535e-05	Parm1
ENSRNOG00000006238	2002.16	1.50799	0.19684	7.66101	1.84473e-14	1.65868e-12	Traf2
ENSRNOG00000028841	878.314	1.50754	0.474597	3.17647	0.00149082	0.0104594	Mt1m
ENSRNOG00000052357	35.6592	1.49406	0.378752	3.9447	7.98994e-05	0.000899493	Fosl2
ENSRNOG00000009068	2254.03	1.49383	0.185992	8.03167	9.61539e-16	1.05131e-13	Phlda3
ENSRNOG00000014710	100.021	1.49259	0.282089	5.2912	1.21515e-07	3.30169e-06	Prom2
ENSRNOG00000049952	36.8597	1.49008	0.377274	3.94958	7.82871e-05	0.00088572	Gucd1
ENSRNOG00000017660	115.963	1.48849	0.331857	4.48533	7.28024e-06	0.00011916	Inpp4a
ENSRNOG00000013323	482.274	1.4848	0.224889	6.60236	4.04651e-11	2.28527e-09	Rnf217
ENSRNOG00000053679	71.6167	1.48375	0.295732	5.01721	5.24261e-07	1.21237e-05	AABR07060862.1
ENSRNOG00000019180	1983.84	1.48323	0.211287	7.01999	2.21884e-12	1.53156e-10	Acsl4
ENSRNOG00000012886	351.775	1.47231	0.241309	6.10136	1.05171e-09	4.75952e-08	Maff
ENSRNOG00000002980	444.014	1.46644	0.245849	5.96481	2.44921e-09	1.01128e-07	Tsr1
ENSRNOG00000018205	481.651	1.46542	0.218094	6.71923	1.82681e-11	1.10474e-09	Ttl
ENSRNOG00000036690	14296.8	1.46274	0.179449	8.15124	3.60202e-16	4.1024e-14	Ppp1r27
ENSRNOG00000015019	785.971	1.46078	0.209541	6.97133	3.13963e-12	2.10124e-10	Spg21
ENSRNOG00000053735	38.619	1.46059	0.402649	3.62745	0.00028624	0.00269046	Hebp2
ENSRNOG00000032813	55.0441	1.45326	0.345111	4.211	2.54247e-05	0.000349929	Mdc1
ENSRNOG00000030264	50.8742	1.45095	0.338611	4.28499	1.82744e-05	0.000262624	Fam83h
ENSRNOG00000014948	730.121	1.43796	0.214926	6.69051	2.22396e-11	1.31772e-09	Osgin1
ENSRNOG00000020644	20.348	1.43626	0.4432	3.24065	0.00119259	0.00868362	Nsg2
ENSRNOG00000057125	935.312	1.43431	0.186805	7.6781	1.61466e-14	1.46143e-12	Ddr1
ENSRNOG00000022229	280.228	1.43224	0.222585	6.4346	1.23803e-10	6.40913e-09	Sdad1
ENSRNOG00000045644	10.4285	1.43043	0.479737	2.98169	0.00286658	0.0179714	LOC102549173
ENSRNOG00000000955	175.271	1.43018	0.273561	5.22802	1.71336e-07	4.50316e-06	Lnx2
ENSRNOG00000009289	632.078	1.42504	0.216969	6.56792	5.10217e-11	2.84618e-09	Galk2
ENSRNOG00000004978	23.7282	1.42409	0.450265	3.16278	0.00156273	0.0108857	Prkacb
ENSRNOG00000003234	895.051	1.42057	0.2544	5.58399	2.35061e-08	7.63084e-07	Mgrn1
ENSRNOG00000055259	50.0104	1.41881	0.327812	4.32812	1.50387e-05	0.00022148	Phldb3
ENSRNOG00000031485	693.188	1.41302	0.201584	7.00958	2.39031e-12	1.62529e-10	Dpp3
ENSRNOG00000005539	402.153	1.4034	0.208321	6.73672	1.62001e-11	9.8403e-10	Thg1l
ENSRNOG00000003116	147.292	1.402	0.258346	5.42684	5.73595e-08	1.67507e-06	Dph1
ENSRNOG00000001686	39.6777	1.39757	0.403402	3.46446	0.000531301	0.0044466	Hlcs
ENSRNOG00000006330	12.2307	1.39554	0.484757	2.87884	0.0039914	0.0232228	Elf3
ENSRNOG00000004763	624.116	1.39474	0.437323	3.18927	0.00142632	0.010069	Sirpa
ENSRNOG00000012016	967.223	1.39213	0.200355	6.9483	3.69711e-12	2.42554e-10	Npc1
ENSRNOG00000000840	17.9553	1.3892	0.455965	3.04673	0.00231345	0.0151572	Atp6v1g2
ENSRNOG00000021014	27.8128	1.38673	0.443922	3.12382	0.0017852	0.0121627	Sec1
ENSRNOG00000002418	1004.05	1.38402	0.213419	6.485	8.8732e-11	4.73711e-09	Tgfb2
ENSRNOG00000014496	11150.2	1.38078	0.235362	5.86662	4.44761e-09	1.74671e-07	Coro6
ENSRNOG00000021027	1503.97	1.37798	0.17737	7.76893	7.91519e-15	7.56482e-13	Dbp
ENSRNOG00000009244	1239.24	1.3741	0.175082	7.84835	4.21559e-15	4.17496e-13	Abhd4
ENSRNOG00000017523	366.944	1.37284	0.245324	5.59603	2.19316e-08	7.20528e-07	H6pd
ENSRNOG00000050946	170.292	1.37205	0.291166	4.71226	2.44989e-06	4.69602e-05	Fam110a
ENSRNOG00000054367	47.5961	1.36674	0.333399	4.09941	4.142e-05	0.000519259	AABR07058287.1
ENSRNOG00000033090	1558.17	1.36649	0.187935	7.27105	3.56691e-13	2.75418e-11	Ltbp1
ENSRNOG00000051420	65.4631	1.36468	0.350884	3.88926	0.000100552	0.00109328	Cables2
ENSRNOG00000046439	1143.78	1.36435	0.187172	7.2893	3.11564e-13	2.44721e-11	Vps37c
ENSRNOG00000031167	11.9302	1.3638	0.474373	2.87496	0.00404075	0.0234202	Srxn1
ENSRNOG00000055078	654.896	1.36345	0.217725	6.26224	3.79495e-10	1.86567e-08	Cyp4b1
ENSRNOG00000036696	1831.99	1.36292	0.182093	7.48474	7.16885e-14	6.08551e-12	Hgs
ENSRNOG00000026787	19.7842	1.36244	0.44748	3.04468	0.00232926	0.0152315	Disp2
ENSRNOG00000057072	7.85651	1.35996	0.487726	2.78837	0.00529739	0.0290062	Slc12a3
ENSRNOG00000042274	4134.85	1.35972	0.162939	8.34495	7.12424e-17	8.93275e-15	Fbxo31
ENSRNOG00000017558	337.463	1.35624	0.260624	5.20381	1.95242e-07	5.03467e-06	Tubb2a
ENSRNOG00000007457	1423.35	1.35505	0.176399	7.68175	1.56934e-14	1.43947e-12	Serping1
ENSRNOG00000039559	470.357	1.35492	0.207447	6.53138	6.51651e-11	3.56244e-09	Fam219a
ENSRNOG00000054385	23.0379	1.3541	0.434657	3.11533	0.00183739	0.0124463	Rhebl1
ENSRNOG00000005565	76.7628	1.35273	0.291004	4.6485	3.34358e-06	6.02064e-05	Traf3ip3
ENSRNOG00000001130	194.709	1.35164	0.263526	5.12905	2.91209e-07	7.24945e-06	Nos1
ENSRNOG00000009207	73.1961	1.34809	0.34427	3.9158	9.01049e-05	0.000993917	Spata2
ENSRNOG00000016309	30.4837	1.34428	0.421073	3.19252	0.00141039	0.00996166	Rgp1
ENSRNOG00000006178	725.224	1.34289	0.280978	4.77934	1.7587e-06	3.52953e-05	Dync1h1
ENSRNOG00000001277	993.381	1.34264	0.177955	7.54481	4.52934e-14	3.91788e-12	Mafk
ENSRNOG00000000123	568.187	1.34127	0.226245	5.92839	3.05925e-09	1.24067e-07	Rnf19b
ENSRNOG00000006350	10.3726	1.34075	0.480816	2.7885	0.00529531	0.0290062	Tle6
ENSRNOG00000047023	2566.29	1.33986	0.1819	7.3659	1.75961e-13	1.40635e-11	Aldh1l1
ENSRNOG00000043300	189.066	1.33589	0.279911	4.77255	1.81906e-06	3.63497e-05	LOC100912292
ENSRNOG00000021773	603.163	1.3288	0.188294	7.05702	1.70106e-12	1.19223e-10	Bop1
ENSRNOG00000005707	59.5995	1.32551	0.335892	3.94623	7.93909e-05	0.000894506	Bfsp1
ENSRNOG00000018694	327.658	1.32263	0.463993	2.85054	0.00436457	0.0249271	Lipg
ENSRNOG00000012759	9.41304	1.32222	0.483058	2.7372	0.00619649	0.0328254	Col19a1
ENSRNOG00000013018	133.501	1.31915	0.487812	2.70421	0.00684672	0.0353643	Eda2r
ENSRNOG00000016636	195.055	1.31667	0.270167	4.87355	1.09609e-06	2.28707e-05	Lpin3
ENSRNOG00000011394	103.814	1.31495	0.285971	4.59818	4.26195e-06	7.51588e-05	Kif3c
ENSRNOG00000054549	253.453	1.31053	0.278605	4.7039	2.55241e-06	4.83407e-05	Lss
ENSRNOG00000054620	8.37108	1.30937	0.484022	2.70518	0.0068268	0.0352881	AC135026.1
ENSRNOG00000011913	814.076	1.30418	0.231958	5.6225	1.88211e-08	6.32009e-07	Cp
ENSRNOG00000008761	135.339	1.30384	0.300127	4.34428	1.39731e-05	0.000207576	Ncs1
ENSRNOG00000000047	516.811	1.30383	0.237144	5.49803	3.84061e-08	1.1769e-06	Cd82
ENSRNOG00000009047	958.992	1.30303	0.43862	2.97074	0.00297081	0.0184891	Sln
ENSRNOG00000047628	224.587	1.30293	0.243983	5.34025	9.28185e-08	2.57312e-06	Khsrp
ENSRNOG00000013046	62.3054	1.30282	0.376816	3.45744	0.000545332	0.00453624	LOC100361830
ENSRNOG00000052493	6.36789	1.29845	0.487717	2.66231	0.00776074	0.0387944	AABR07068327.1
ENSRNOG00000016617	1223.03	1.29664	0.181254	7.1537	8.44724e-13	6.14088e-11	Wwtr1
ENSRNOG00000045941	175.059	1.29363	0.258692	5.00064	5.7139e-07	1.30153e-05	Susd6
ENSRNOG00000019667	449.179	1.28597	0.219814	5.85026	4.90819e-09	1.91908e-07	Ppfibp2
ENSRNOG00000013169	220.119	1.28543	0.23283	5.52092	3.37229e-08	1.05467e-06	Traf4
ENSRNOG00000013045	227.182	1.28368	0.281251	4.56419	5.01433e-06	8.6748e-05	Setd7
ENSRNOG00000046629	13.5226	1.28315	0.469352	2.73387	0.00625944	0.0330388	Zfp37
ENSRNOG00000009934	4431.47	1.28245	0.165013	7.77184	7.73565e-15	7.44529e-13	Emc3
ENSRNOG00000042189	657.547	1.28156	0.226431	5.65983	1.51519e-08	5.21615e-07	Rab31
ENSRNOG00000002304	7.93855	1.28148	0.485437	2.63986	0.00829413	0.0405657	Tnfrsf13b
ENSRNOG00000001104	119.966	1.27974	0.295902	4.32487	1.52619e-05	0.000224525	Foxk1
ENSRNOG00000045649	310.405	1.27955	0.285708	4.47854	7.51549e-06	0.000122425	Arrdc3
ENSRNOG00000061348	752.661	1.27612	0.210357	6.06643	1.30783e-09	5.80328e-08	Fam53b
ENSRNOG00000003147	26651.3	1.27485	0.161883	7.87514	3.40363e-15	3.42039e-13	Sqstm1
ENSRNOG00000011944	78.6815	1.2739	0.346262	3.67901	0.000234137	0.00226465	Snx10
ENSRNOG00000024711	25.289	1.27011	0.416718	3.04788	0.00230459	0.0151064	Sdk2
ENSRNOG00000008190	2741.67	1.26842	0.189149	6.70591	2.00155e-11	1.19455e-09	LOC100911867
ENSRNOG00000050554	25.2655	1.26788	0.396475	3.19787	0.00138445	0.00982414	LOC100362342
ENSRNOG00000010899	16.3873	1.26699	0.450114	2.81483	0.00488035	0.0272689	Bfsp2
ENSRNOG00000023337	15.3224	1.26365	0.462236	2.73378	0.0062611	0.0330388	Sema3a
ENSRNOG00000003533	1397.55	1.26333	0.196289	6.43606	1.22613e-10	6.37171e-09	Clcn4
ENSRNOG00000014464	33.6147	1.25921	0.399957	3.14837	0.00164183	0.01135	Tnfsf13b
ENSRNOG00000001350	445.119	1.25872	0.195506	6.43827	1.20842e-10	6.30362e-09	Naa25
ENSRNOG00000023381	14.0424	1.25425	0.472014	2.65722	0.00787871	0.0392128	Proca1
ENSRNOG00000008036	208.548	1.24922	0.320484	3.89793	9.70195e-05	0.00105992	Dennd4c
ENSRNOG00000022781	117.912	1.24905	0.283457	4.4065	1.05054e-05	0.000162787	Ccser2
ENSRNOG00000017706	132.735	1.24701	0.254862	4.89286	9.93811e-07	2.10907e-05	Pqlc2
ENSRNOG00000061863	8.37449	1.24642	0.484589	2.57212	0.0101077	0.0473252	Hist1h1t
ENSRNOG00000006735	371.377	1.24608	0.202971	6.13922	8.29291e-10	3.82903e-08	Cdkn2b
ENSRNOG00000049326	81.6403	1.24538	0.2949	4.22305	2.41018e-05	0.000335096	Tmem234
ENSRNOG00000010716	212.862	1.24389	0.283797	4.38302	1.17043e-05	0.000178729	Atoh8
ENSRNOG00000001924	313.617	1.24314	0.205533	6.04835	1.4634e-09	6.43097e-08	Tp63
ENSRNOG00000053145	32.5743	1.23842	0.420913	2.94221	0.00325876	0.0199362	Vwa8
ENSRNOG00000006490	487.638	1.2364	0.245727	5.0316	4.86411e-07	1.13637e-05	Neo1
ENSRNOG00000017466	752.471	1.23273	0.252981	4.87282	1.10015e-06	2.29204e-05	Kif5b
ENSRNOG00000009389	1174.47	1.23142	0.190757	6.4554	1.07933e-10	5.69545e-09	Ripk2
ENSRNOG00000032745	3.60276	1.23058	0.458465	2.68413	0.00727182	NA	Slc17a3
ENSRNOG00000014742	112.834	1.23041	0.297331	4.1382	3.50037e-05	0.000453026	Ankrd13b
ENSRNOG00000023768	58.7383	1.22998	0.344711	3.56814	0.000359526	0.00323569	Rundc1
ENSRNOG00000038047	3942.59	1.22906	0.487589	2.52069	0.0117126	0.0526218	Mt1
ENSRNOG00000001129	31.4572	1.22714	0.381232	3.21889	0.00128686	0.00926635	Fbxo21
ENSRNOG00000012017	1203.27	1.22534	0.197913	6.19129	5.96743e-10	2.83183e-08	Otulin
ENSRNOG00000037148	14.5854	1.2248	0.475921	2.57355	0.0100662	0.0471633	Adap2
ENSRNOG00000036678	1023.77	1.22287	0.171276	7.13976	9.34917e-13	6.725e-11	Aspscr1
ENSRNOG00000013963	430.347	1.22118	0.269862	4.52519	6.03418e-06	0.000101334	Il6st
ENSRNOG00000017951	933.818	1.22016	0.195692	6.2351	4.51504e-10	2.17278e-08	Ranbp9
ENSRNOG00000030019	3854.69	1.2199	0.172512	7.07137	1.5341e-12	1.09201e-10	Atp1a1
ENSRNOG00000023077	13.1671	1.2197	0.462191	2.63896	0.00831617	0.0406063	Cpne9
ENSRNOG00000007415	143.144	1.21847	0.297095	4.10129	4.10856e-05	0.000516872	Ptgs1
ENSRNOG00000017703	261.883	1.21743	0.283042	4.30122	1.69857e-05	0.000246851	Unc93b1
ENSRNOG00000045742	20.4454	1.21737	0.445978	2.72966	0.00633989	0.0333644	Cyb5d1
ENSRNOG00000046434	6.30045	1.21669	0.484447	2.5115	0.0120221	0.0535897	Hist1h2ail1
ENSRNOG00000012787	154.457	1.21513	0.307487	3.95181	7.75618e-05	0.000879698	Tmem164
ENSRNOG00000002001	379.065	1.21262	0.232065	5.22536	1.73814e-07	4.55078e-06	Itsn1
ENSRNOG00000009980	2563.64	1.21166	0.197055	6.14882	7.80627e-10	3.61655e-08	Ppap2a
ENSRNOG00000011502	4.18099	1.21063	0.469048	2.58104	0.00985042	0.0464367	Col9a2
ENSRNOG00000003625	2154.04	1.20925	0.173121	6.98503	2.84796e-12	1.92401e-10	Ubxn4
ENSRNOG00000005433	38.9792	1.20913	0.356506	3.39161	0.00069484	0.00554048	Shq1
ENSRNOG00000056148	44.5048	1.20622	0.34991	3.44725	0.000566335	0.00468318	Nudcd3
ENSRNOG00000061128	1024.51	1.20617	0.186583	6.46452	1.0162e-10	5.40403e-09	Pelo
ENSRNOG00000043436	1006.22	1.20601	0.189847	6.35255	2.11772e-10	1.06018e-08	Micu1
ENSRNOG00000001582	40.856	1.20249	0.390321	3.08077	0.00206465	0.0137714	Bach1
ENSRNOG00000000138	13.9303	1.20142	0.454674	2.64237	0.00823275	0.0402998	Glis1
ENSRNOG00000015095	2018.35	1.20132	0.175766	6.83475	8.21465e-12	5.17372e-10	Spryd7
ENSRNOG00000054978	622.822	1.20021	0.23281	5.15533	2.53184e-07	6.41978e-06	Hist1h1c
ENSRNOG00000014285	208.995	1.19726	0.292688	4.09055	4.30344e-05	0.000535657	Ssh2
ENSRNOG00000010119	7.47949	1.19573	0.487059	2.455	0.0140883	0.0603212	Zmat3
ENSRNOG00000000979	109.925	1.19544	0.28151	4.24654	2.17096e-05	0.000305567	Bri3bp
ENSRNOG00000017057	81.0369	1.19521	0.321941	3.7125	0.000205223	0.00202951	Tbc1d22a
ENSRNOG00000043098	2948.59	1.19499	0.484376	2.46707	0.0136222	0.0588975	Mt2A
ENSRNOG00000013048	295.873	1.19435	0.25454	4.69222	2.7026e-06	5.06672e-05	Pde7a
ENSRNOG00000042496	169.434	1.19346	0.288154	4.14174	3.44683e-05	0.000446976	Cyp4f17
ENSRNOG00000054096	4.95722	1.18841	0.482424	2.46342	0.0137618	0.0593172	LOC688812
ENSRNOG00000016258	38.6858	1.18752	0.401383	2.95858	0.00309062	0.0191129	Zfp516
ENSRNOG00000029028	17627.9	1.18726	0.163521	7.26062	3.85324e-13	2.95855e-11	Mknk2
ENSRNOG00000036698	2750.33	1.18712	0.165147	7.18827	6.56189e-13	4.90062e-11	Nploc4
ENSRNOG00000019651	1099.36	1.18619	0.256969	4.61607	3.91071e-06	6.9684e-05	Slc12a4
ENSRNOG00000008145	196.487	1.18262	0.253749	4.66061	3.15277e-06	5.76825e-05	Traf3
ENSRNOG00000009722	396.489	1.18019	0.266177	4.43387	9.25576e-06	0.0001454	Chd3
ENSRNOG00000017489	104.267	1.17567	0.31491	3.73336	0.000188942	0.00188075	Gse1
ENSRNOG00000026271	80.2943	1.17426	0.296111	3.9656	7.32111e-05	0.000841527	Tmem245
ENSRNOG00000012008	31.5127	1.17173	0.392295	2.98686	0.00281861	0.0177357	S100a3
ENSRNOG00000004821	87.7515	1.17115	0.28067	4.17269	3.01026e-05	0.000399429	Sntb1
ENSRNOG00000029799	740.723	1.17107	0.183617	6.37781	1.79637e-10	9.09293e-09	Tomm34
ENSRNOG00000012574	205.298	1.17104	0.232305	5.04094	4.63249e-07	1.08784e-05	LOC499339
ENSRNOG00000013040	269.463	1.17088	0.205054	5.71011	1.12906e-08	3.97702e-07	Ddx31
ENSRNOG00000009605	102.734	1.16898	0.273176	4.27922	1.87547e-05	0.000268399	Tfe3
ENSRNOG00000000692	121.569	1.16798	0.328132	3.55949	0.000371576	0.00331917	Ung
ENSRNOG00000015195	316.545	1.16753	0.226663	5.15094	2.59188e-07	6.54773e-06	Hdhd3
ENSRNOG00000027145	126.339	1.16663	0.262513	4.44409	8.8263e-06	0.000139941	Rora
ENSRNOG00000008767	83.5654	1.16546	0.314329	3.70778	0.000209083	0.00205875	Atg4c
ENSRNOG00000026914	11.4546	1.16402	0.469626	2.47861	0.0131894	0.0575176	Dnah1
ENSRNOG00000007650	12001.3	1.16299	0.15479	7.51335	5.76334e-14	4.95393e-12	Cd63
ENSRNOG00000036876	150.51	1.16268	0.280264	4.1485	3.34664e-05	0.000437271	RGD1308923
ENSRNOG00000020579	369.739	1.16205	0.302916	3.83621	0.000124946	0.00131762	Col7a1
ENSRNOG00000005538	4549.36	1.16149	0.160859	7.22053	5.17836e-13	3.91009e-11	Psmd11
ENSRNOG00000027194	212.345	1.16138	0.298996	3.88428	0.000102634	0.00111237	Sgsm2
ENSRNOG00000022603	4.01851	1.15913	0.467374	2.4801	0.0131346	0.0573332	Astl
ENSRNOG00000011530	30.8369	1.159	0.378881	3.059	0.00222075	0.0146482	Fam188b
ENSRNOG00000009446	328.711	1.1574	0.287769	4.02195	5.77172e-05	0.00068474	Rxra
ENSRNOG00000000219	927.768	1.15347	0.19096	6.04036	1.53774e-09	6.69309e-08	Ano10
ENSRNOG00000045931	974.254	1.15311	0.192346	5.99499	2.03504e-09	8.61081e-08	Sik3
ENSRNOG00000037710	9.04689	1.15308	0.478816	2.4082	0.0160314	0.0664146	Calr4
ENSRNOG00000007755	135.03	1.15292	0.292002	3.94831	7.87044e-05	0.000888235	Pm20d2
ENSRNOG00000042980	292.493	1.15059	0.289438	3.97524	7.03091e-05	0.000812957	Adam19
ENSRNOG00000008237	246.724	1.14986	0.270078	4.25752	2.06709e-05	0.000293059	Unc13b
ENSRNOG00000030213	408.13	1.1487	0.253301	4.53493	5.76219e-06	9.76302e-05	Vps13c
ENSRNOG00000003967	1465.54	1.14864	0.175683	6.5381	6.23069e-11	3.43366e-09	Vmp1
ENSRNOG00000016280	795.999	1.14804	0.197128	5.82381	5.75207e-09	2.17794e-07	Btrc
ENSRNOG00000015210	199.106	1.14784	0.246066	4.66478	3.08948e-06	5.69056e-05	Ggt6
ENSRNOG00000010170	10074.7	1.14731	0.214535	5.3479	8.89783e-08	2.47671e-06	Tubb4b
ENSRNOG00000046492	3.25888	1.14628	0.451994	2.53606	0.0112108	NA	Tmem194
ENSRNOG00000001377	569.855	1.14377	0.204545	5.59177	2.24769e-08	7.33155e-07	Ddx54
ENSRNOG00000024829	8.11571	1.14363	0.486473	2.35086	0.0187302	0.0743713	AABR07014804.1
ENSRNOG00000056656	16.8644	1.14099	0.472994	2.41228	0.0158532	0.0659359	AABR07044049.1
ENSRNOG00000058572	247.083	1.14041	0.262087	4.35126	1.35355e-05	0.000202617	Nek9
ENSRNOG00000009019	44.3002	1.14034	0.368112	3.09782	0.00194953	0.0131143	Slc6a6
ENSRNOG00000010109	47.6046	1.13811	0.362293	3.14141	0.00168137	0.0115706	Nol9
ENSRNOG00000004489	807.849	1.13746	0.20819	5.46359	4.66598e-08	1.39236e-06	Adgre5
ENSRNOG00000023941	3.23127	1.13684	0.451315	2.51895	0.0117704	NA	Fam178b
ENSRNOG00000014137	193.813	1.13307	0.32683	3.46686	0.000526576	0.00441787	Fbln1
ENSRNOG00000017386	6.07232	1.13128	0.484372	2.33556	0.0195143	0.0770371	Il11
ENSRNOG00000018453	370.843	1.12969	0.19703	5.7336	9.83218e-09	3.50852e-07	Nop2
ENSRNOG00000003782	1797.42	1.12666	0.169763	6.63665	3.209e-11	1.85052e-09	Acot9
ENSRNOG00000017065	67.6729	1.12524	0.339311	3.31625	0.000912333	0.00698927	Arhgap28
ENSRNOG00000002520	992.136	1.12325	0.285061	3.94038	8.1353e-05	0.0009136	Litaf
ENSRNOG00000060248	369.813	1.1229	0.214074	5.24539	1.5595e-07	4.14664e-06	Chchd6
ENSRNOG00000002408	12.7123	1.12251	0.487166	2.30417	0.0212128	0.0823157	Rbm47
ENSRNOG00000020655	18.5503	1.12249	0.467109	2.40307	0.0162581	0.0670893	Ucn2
ENSRNOG00000052745	89.3015	1.12221	0.31335	3.58134	0.000341835	0.00310629	Met
ENSRNOG00000046500	14.7827	1.12116	0.458329	2.4462	0.0144372	0.0614109	Irgq
ENSRNOG00000012937	232.329	1.12086	0.238954	4.69068	2.72304e-06	5.08413e-05	Wwp2
ENSRNOG00000018207	401.967	1.11755	0.218242	5.12071	3.04381e-07	7.56359e-06	Dynlt1
ENSRNOG00000008890	4.09252	1.11662	0.47228	2.36432	0.018063	0.0723102	Slc18a2
ENSRNOG00000016896	5369.7	1.11657	0.204794	5.45214	4.97663e-08	1.4722e-06	Rpl3
ENSRNOG00000003081	118.724	1.1148	0.256565	4.34509	1.39219e-05	0.00020709	Ribc1
ENSRNOG00000007529	21.1019	1.1136	0.446522	2.49394	0.0126332	0.055614	Bmf
ENSRNOG00000020371	98.6091	1.11322	0.264062	4.21576	2.48935e-05	0.000343656	Pgap2
ENSRNOG00000003243	421.071	1.11163	0.199877	5.56157	2.67355e-08	8.51733e-07	Wdr81
ENSRNOG00000042497	36.9327	1.11097	0.444876	2.49725	0.0125161	0.0552402	Gm7325
ENSRNOG00000001239	4200.93	1.11042	0.215826	5.14496	2.67571e-07	6.74703e-06	Ddt
ENSRNOG00000002881	111.792	1.11002	0.271514	4.08827	4.34607e-05	0.000539	Ddr2
ENSRNOG00000011720	25.3067	1.10814	0.408513	2.71262	0.00667528	0.0347314	L3mbtl3
ENSRNOG00000019288	41.05	1.10792	0.353821	3.1313	0.00174037	0.0119286	Ogfod1
ENSRNOG00000015434	1455.41	1.10762	0.217758	5.08647	3.64785e-07	8.85526e-06	Midn
ENSRNOG00000031368	5850.5	1.10689	0.173221	6.39004	1.65846e-10	8.45755e-09	LOC499235
ENSRNOG00000018841	10.4389	1.10666	0.483367	2.28948	0.0220515	0.0847518	Sox8
ENSRNOG00000004378	62.9513	1.10643	0.347003	3.18852	0.00143005	0.0100901	Abca5
ENSRNOG00000029529	225.389	1.10486	0.232849	4.74498	2.08528e-06	4.06699e-05	LOC102551435
ENSRNOG00000048682	1590.72	1.10365	0.173523	6.36023	2.01458e-10	1.01225e-08	Zwint
ENSRNOG00000014092	92.4386	1.10205	0.308808	3.56873	0.000358712	0.00323346	Paip2b
ENSRNOG00000014718	1139.78	1.10193	0.231491	4.76015	1.93449e-06	3.82391e-05	Acsl3
ENSRNOG00000013397	104.977	1.09951	0.342532	3.20995	0.00132758	0.0095045	Foxo1
ENSRNOG00000020748	12457.4	1.09458	0.214936	5.0926	3.53181e-07	8.60129e-06	Map4
ENSRNOG00000024494	9.92135	1.09405	0.481211	2.27353	0.0229943	0.0877828	AABR07056633.1
ENSRNOG00000000511	365.661	1.09231	0.216057	5.05565	4.28923e-07	1.01772e-05	Srpk1
ENSRNOG00000010217	327.701	1.0877	0.301963	3.60208	0.000315676	0.00291313	Prrc2b
ENSRNOG00000012081	3624.93	1.08757	0.161299	6.74257	1.55605e-11	9.49401e-10	Txn1
ENSRNOG00000012503	89.9737	1.0868	0.334238	3.25157	0.0011477	0.00842859	Dnajc16
ENSRNOG00000019575	5.09778	1.08593	0.474106	2.29048	0.0219935	0.0845764	Rell2
ENSRNOG00000018835	99.7025	1.08288	0.323814	3.34415	0.000825348	0.00640547	Notch2
ENSRNOG00000032788	5300.96	1.08283	0.206416	5.24584	1.55569e-07	4.14455e-06	Dysf
ENSRNOG00000028586	28.7398	1.08242	0.405689	2.66809	0.00762827	0.038287	Mcph1
ENSRNOG00000006494	22.0012	1.08218	0.427648	2.53054	0.0113888	0.051533	Tubg2
ENSRNOG00000006733	189.406	1.08088	0.221621	4.87715	1.07631e-06	2.25267e-05	Srgap2
ENSRNOG00000030674	17.0743	1.08085	0.445077	2.42846	0.0151633	0.0637064	AABR07033162.1
ENSRNOG00000005275	153.247	1.07917	0.24592	4.3883	1.14241e-05	0.000175038	Shmt1
ENSRNOG00000009414	3537.54	1.07897	0.158414	6.81112	9.6843e-12	6.04362e-10	Creld1
ENSRNOG00000022171	461.541	1.07885	0.184975	5.83241	5.4632e-09	2.09147e-07	Dhx37
ENSRNOG00000009323	247.748	1.07875	0.25358	4.25409	2.09898e-05	0.000296351	Fam214b
ENSRNOG00000014956	50.7251	1.07772	0.387947	2.77801	0.00546932	0.0297095	Slc11a1
ENSRNOG00000014429	4234.89	1.07683	0.16566	6.50027	8.01782e-11	4.29724e-09	Arfgap2
ENSRNOG00000030445	165.462	1.07582	0.247668	4.3438	1.40037e-05	0.000207805	Ormdl3
ENSRNOG00000001640	241.538	1.07391	0.222543	4.82565	1.39548e-06	2.85082e-05	Tomm70a
ENSRNOG00000002214	1644.74	1.07388	0.182145	5.89575	3.72979e-09	1.47327e-07	Klhl8
ENSRNOG00000012163	706.098	1.07344	0.203997	5.26203	1.4247e-07	3.81046e-06	Plekhm2
ENSRNOG00000020929	426.731	1.07343	0.19237	5.58001	2.40507e-08	7.76299e-07	Lin37
ENSRNOG00000020182	3357.72	1.07305	0.184647	5.81136	6.19676e-09	2.31397e-07	Mvp
ENSRNOG00000009088	1159.08	1.07256	0.198666	5.39882	6.70791e-08	1.92195e-06	Txnrd1
ENSRNOG00000015420	236.372	1.07223	0.249778	4.29273	1.7649e-05	0.000254708	Stxbp1
ENSRNOG00000013552	417.187	1.07218	0.476196	2.25155	0.0243509	0.091469	Scd1
ENSRNOG00000054437	51.2441	1.0706	0.35621	3.00552	0.00265126	0.016877	Rel
ENSRNOG00000014529	185.051	1.06919	0.281385	3.79973	0.000144852	0.00148626	Ube2q2
ENSRNOG00000009884	14869.3	1.06863	0.182987	5.8399	5.22316e-09	2.02206e-07	Lgals1
ENSRNOG00000012184	2415.44	1.06815	0.171406	6.23167	4.61499e-10	2.21309e-08	Urgcp
ENSRNOG00000021220	37.3804	1.06789	0.364037	2.93347	0.003352	0.0203789	Cpxm1
ENSRNOG00000046147	26.0128	1.06765	0.391314	2.72837	0.00636488	0.0334572	Knop1
ENSRNOG00000043350	3284.46	1.06688	0.173187	6.16027	7.26211e-10	3.37589e-08	Cap2
ENSRNOG00000001738	1150.87	1.06658	0.262176	4.06818	4.73815e-05	0.000579196	Eif4g1
ENSRNOG00000013690	20.2906	1.06651	0.430885	2.47516	0.0133176	0.0579284	RGD1307315
ENSRNOG00000043225	288.452	1.06571	0.240582	4.42972	9.43562e-06	0.000148056	Zfp771
ENSRNOG00000002832	27.8086	1.06512	0.389396	2.73532	0.00623199	0.0329498	Slc16a2
ENSRNOG00000013177	6.58915	1.06416	0.487257	2.18397	0.0289642	0.104282	LOC100912399
ENSRNOG00000030127	295.234	1.06407	0.204391	5.20608	1.92874e-07	5.00192e-06	Eml2
ENSRNOG00000023016	251.065	1.06376	0.487719	2.18108	0.0291772	0.104901	MGC114427
ENSRNOG00000004787	24.7956	1.06373	0.428661	2.48152	0.0130825	0.0571613	AABR07053185.1
ENSRNOG00000002225	726.298	1.06354	0.226638	4.6927	2.6962e-06	5.06166e-05	Scarb2
ENSRNOG00000010663	7.00443	1.06326	0.482716	2.20267	0.027618	0.100682	Col6a5
ENSRNOG00000019325	831.533	1.06132	0.193728	5.47838	4.29225e-08	1.29497e-06	Rnf185
ENSRNOG00000047656	4592.63	1.06067	0.159351	6.65614	2.81106e-11	1.63484e-09	Gaa
ENSRNOG00000061862	27.7963	1.05905	0.39955	2.65062	0.00803448	0.0397759	Zbtb10
ENSRNOG00000005447	73.6854	1.05897	0.29733	3.56158	0.00036863	0.00330365	LOC100364791
ENSRNOG00000007224	49.2237	1.0578	0.329643	3.20892	0.00133233	0.0095335	LOC500034
ENSRNOG00000004063	17.8495	1.05657	0.446935	2.36402	0.0180776	0.0723476	Sh3pxd2b
ENSRNOG00000015162	1640.27	1.05466	0.169047	6.23887	4.40756e-10	2.12856e-08	Lonp2
ENSRNOG00000019948	97.6364	1.05461	0.33092	3.1869	0.00143806	0.0101309	Phf20
ENSRNOG00000030862	943.664	1.05455	0.182518	5.77779	7.56882e-09	2.77327e-07	Atp6v1h
ENSRNOG00000007349	114.829	1.0517	0.301883	3.4838	0.000494345	0.0041938	Ascc2
ENSRNOG00000031079	20.0793	1.05144	0.422942	2.48602	0.0129181	0.0566052	AABR07066516.1
ENSRNOG00000005417	251.677	1.04949	0.222466	4.71752	2.38733e-06	4.58898e-05	Zhx2
ENSRNOG00000018677	2218.44	1.04935	0.197864	5.30337	1.13682e-07	3.13245e-06	Akt2
ENSRNOG00000010572	111.497	1.04918	0.264247	3.97047	7.17318e-05	0.000827306	Pus7
ENSRNOG00000007440	6.7199	1.04917	0.4877	2.15126	0.031456	0.110858	Dzank1
ENSRNOG00000018145	3210.03	1.04909	0.18751	5.59484	2.20821e-08	7.22001e-07	Crat
ENSRNOG00000018012	159.687	1.0487	0.301616	3.47695	0.000507146	0.0042785	Tulp4
ENSRNOG00000004067	23.0661	1.04678	0.435771	2.40212	0.0163002	0.0671818	Nrcam
ENSRNOG00000003881	1289.34	1.04595	0.172372	6.06799	1.29517e-09	5.76584e-08	Nit1
ENSRNOG00000046155	138.552	1.04432	0.318483	3.27904	0.00104161	0.00778333	LOC498675
ENSRNOG00000017967	105.236	1.04397	0.295039	3.53841	0.000402546	0.0035377	Asb13
ENSRNOG00000015409	2146.74	1.04247	0.17199	6.06124	1.35076e-09	5.97438e-08	LOC100911959
ENSRNOG00000014117	357.065	1.04229	0.463514	2.24866	0.0245338	0.0918641	Hmox1
ENSRNOG00000028782	81.4534	1.04217	0.285289	3.65305	0.000259143	0.00247058	RGD1565498
ENSRNOG00000014311	734.135	1.04183	0.196714	5.29616	1.18265e-07	3.23267e-06	Slc7a8
ENSRNOG00000014104	7.5852	1.04	0.487696	2.13247	0.0329682	0.114651	Myo5b
ENSRNOG00000056786	478.245	1.03774	0.304807	3.40458	0.000662661	0.00534312	Piezo1
ENSRNOG00000014013	915.223	1.03725	0.205026	5.0591	4.21239e-07	1.00123e-05	Map4k4
ENSRNOG00000025818	137.892	1.03164	0.275693	3.74201	0.000182557	0.00182784	Zxdc
ENSRNOG00000032554	6.55275	1.03148	0.485824	2.12314	0.0337417	0.116364	Scd4
ENSRNOG00000028441	27.9597	1.03131	0.429649	2.40037	0.0163787	0.0673428	Zfp280b
ENSRNOG00000031445	2.7804	1.03116	0.441359	2.33633	0.0194738	NA	Rnase3
ENSRNOG00000020232	266.409	1.02969	0.208885	4.92944	8.24655e-07	1.80908e-05	Rit1
ENSRNOG00000020833	13.1514	1.02874	0.471024	2.18404	0.0289593	0.104282	Cspg5
ENSRNOG00000029637	3.23075	1.0281	0.45677	2.25081	0.0243976	NA	Acot6
ENSRNOG00000011625	194.238	1.02803	0.242664	4.23643	2.27106e-05	0.000317368	Tnks
ENSRNOG00000022710	11.2411	1.02778	0.47413	2.16772	0.0301803	0.107555	Prrg4
ENSRNOG00000005053	7712.57	1.02733	0.20467	5.01943	5.18255e-07	1.20254e-05	Egln3
ENSRNOG00000031997	740.427	1.02725	0.215907	4.75785	1.95669e-06	3.84778e-05	Ttll7
ENSRNOG00000052564	4412.96	1.02583	0.179088	5.72811	1.01555e-08	3.60507e-07	Gpx3
ENSRNOG00000001335	33.8273	1.02563	0.366181	2.80089	0.00509621	0.0281187	Zkscan1
ENSRNOG00000047934	22.7628	1.02489	0.414302	2.47377	0.0133694	0.0580328	RGD1566359
ENSRNOG00000054751	31.8569	1.02485	0.395188	2.59333	0.00950512	0.0451064	Lmbrd2
ENSRNOG00000010896	30.5166	1.02393	0.40486	2.5291	0.0114356	0.0516663	Tprn
ENSRNOG00000046271	41.882	1.02342	0.369713	2.76814	0.00563766	0.0304907	Gspt1
ENSRNOG00000048834	160.118	1.02163	0.243251	4.19989	2.67048e-05	0.000362798	Plin3
ENSRNOG00000009465	68.5868	1.02101	0.35034	2.91434	0.0035644	0.0213473	Sfrp2
ENSRNOG00000051156	6.98786	1.01925	0.487791	2.08951	0.0366617	0.124362	LOC100910965
ENSRNOG00000009282	357.81	1.01829	0.218798	4.65399	3.25577e-06	5.9171e-05	Nub1
ENSRNOG00000017291	513.532	1.0177	0.206352	4.93185	8.14549e-07	1.78978e-05	Sord
ENSRNOG00000001719	12052.3	1.0171	0.155462	6.54247	6.05121e-11	3.34826e-09	Psmd2
ENSRNOG00000007319	34.3965	1.01622	0.375496	2.70633	0.00680316	0.0351926	Trib3
ENSRNOG00000049378	79.2464	1.01611	0.297788	3.4122	0.000644402	0.00523917	Dennd5b
ENSRNOG00000032395	431.976	1.0153	0.189819	5.34876	8.85565e-08	2.47e-06	Tfcp2
ENSRNOG00000003597	26896.8	1.01507	0.18471	5.49546	3.89704e-08	1.18886e-06	Tuba4a
ENSRNOG00000007574	2095.08	1.01463	0.244237	4.15428	3.26318e-05	0.000428003	Padi2
ENSRNOG00000031789	768.45	1.01438	0.186003	5.45356	4.93706e-08	1.46366e-06	Rangap1
ENSRNOG00000017206	9295.97	1.01398	0.221488	4.57803	4.6938e-06	8.21385e-05	Igfbp5
ENSRNOG00000004208	282.584	1.0137	0.283392	3.57701	0.000347541	0.00314978	Crim1
ENSRNOG00000007136	1341.41	1.01331	0.178812	5.66691	1.45395e-08	5.01795e-07	Anxa7
ENSRNOG00000020032	335.017	1.01323	0.25856	3.91872	8.9019e-05	0.000984323	Impdh1
ENSRNOG00000018400	22.4993	1.0114	0.41501	2.43706	0.0148073	0.0625761	Golm1
ENSRNOG00000028274	10.9747	1.00888	0.476089	2.11911	0.0340812	0.117268	Myrf
ENSRNOG00000042326	316.666	1.00867	0.267819	3.76625	0.000165721	0.00168213	Smpdl3b
ENSRNOG00000020781	6.47442	1.00627	0.486802	2.06711	0.0387237	0.129683	Tbcb
ENSRNOG00000001114	425.583	1.00548	0.191483	5.251	1.51279e-07	4.03813e-06	Wipi2
ENSRNOG00000031138	231.73	1.00526	0.233722	4.30109	1.69962e-05	0.000246851	Irgm
ENSRNOG00000029996	181.326	1.00361	0.264991	3.78733	0.000152273	0.00155773	LOC100360150
ENSRNOG00000001662	853.907	1.0032	0.190302	5.2716	1.3524e-07	3.65281e-06	Dyrk1a
ENSRNOG00000004111	21.5836	1.00243	0.431986	2.32052	0.0203129	0.0795578	Soat1
ENSRNOG00000006631	4.04289	1.00149	0.474833	2.10914	0.0349325	0.119607	Sema3e
ENSRNOG00000029910	4889.79	0.999945	0.212584	4.70377	2.55404e-06	4.83407e-05	Golga4
ENSRNOG00000029726	431.692	0.999266	0.19784	5.05087	4.39797e-07	1.03895e-05	Gstm1
ENSRNOG00000007604	76.8084	0.998946	0.336867	2.9654	0.00302285	0.0187743	Igsf8
ENSRNOG00000001397	267.488	0.997682	0.205673	4.85082	1.22953e-06	2.53453e-05	Rbm19
ENSRNOG00000013934	253.995	0.997662	0.231269	4.31386	1.60425e-05	0.000234746	St5
ENSRNOG00000052513	535.58	0.997072	0.218515	4.56296	5.04386e-06	8.71485e-05	Wapal
ENSRNOG00000020261	91.4247	0.996125	0.322462	3.08912	0.00200747	0.0134491	Fam53c
ENSRNOG00000010258	368.143	0.994646	0.22362	4.44793	8.67013e-06	0.000138106	Vhl
ENSRNOG00000000540	122.564	0.994523	0.260884	3.81212	0.000137778	0.00143522	Btbd9
ENSRNOG00000039587	48.2983	0.994444	0.364369	2.72922	0.00634837	0.0333961	Wdr13
ENSRNOG00000009318	41.5699	0.993792	0.378537	2.62535	0.00865605	0.0419066	Ttll5
ENSRNOG00000034093	377.297	0.992648	0.251753	3.94295	8.0487e-05	0.000904889	AABR07011951.1
ENSRNOG00000037580	5320.75	0.992136	0.183189	5.41591	6.09786e-08	1.76941e-06	Psmd8
ENSRNOG00000025883	1431.25	0.991994	0.196077	5.05921	4.2099e-07	1.00123e-05	Ip6k3
ENSRNOG00000001117	17.1789	0.990534	0.453357	2.18489	0.0288971	0.104104	Fbxl18
ENSRNOG00000006711	47.9399	0.989344	0.33867	2.92126	0.00348617	0.0209431	Zfp212
ENSRNOG00000046834	64.6098	0.987815	0.487782	2.02512	0.0428554	0.139186	C3
ENSRNOG00000002512	38.6469	0.987482	0.366319	2.69569	0.00702428	0.0359958	Gpatch2
ENSRNOG00000019184	37.5786	0.986885	0.392306	2.5156	0.0118829	0.05316	Npr3
ENSRNOG00000002407	80.6175	0.986229	0.299493	3.29299	0.000991263	0.00746012	Pdxdc1
ENSRNOG00000033101	2617.99	0.98573	0.225134	4.37841	1.19548e-05	0.000182147	Myo18a
ENSRNOG00000019058	5.5546	0.984689	0.486581	2.02369	0.0430019	0.139498	Gstm3
ENSRNOG00000005096	4961.73	0.984388	0.165533	5.94678	2.73464e-09	1.12235e-07	Bzw2
ENSRNOG00000020322	33.1394	0.983971	0.388118	2.53524	0.0112372	0.0510566	Asb1
ENSRNOG00000014915	537.94	0.983849	0.19407	5.06955	3.98759e-07	9.56112e-06	Gsr
ENSRNOG00000008616	1347.83	0.982982	0.238921	4.11426	3.88423e-05	0.000491991	Ubr3
ENSRNOG00000010625	5.2548	0.982423	0.47667	2.06101	0.0393019	0.130914	Dnmt3b
ENSRNOG00000005133	2963.87	0.982375	0.20965	4.68578	2.78891e-06	5.19293e-05	Mapt
ENSRNOG00000016635	79.226	0.97988	0.285195	3.43582	0.000590761	0.00485796	LOC361646
ENSRNOG00000010209	695.509	0.979838	0.206239	4.75097	2.02442e-06	3.95819e-05	Nol12
ENSRNOG00000007947	235.597	0.979615	0.327764	2.98878	0.0028009	0.0176486	Fam13a
ENSRNOG00000048990	40.4345	0.979581	0.3754	2.60943	0.0090693	0.0435066	AABR07037356.1
ENSRNOG00000034242	15103.2	0.979446	0.153178	6.39418	1.61406e-10	8.26194e-09	Vcp
ENSRNOG00000016547	169.172	0.979318	0.268774	3.64364	0.000268809	0.00254949	Rgs19
ENSRNOG00000001385	1384.81	0.97927	0.169846	5.76565	8.13459e-09	2.95899e-07	Plbd2
ENSRNOG00000009225	1514.54	0.978049	0.182088	5.37131	7.81675e-08	2.22103e-06	Copz2
ENSRNOG00000008620	5243.27	0.977567	0.190555	5.13011	2.89571e-07	7.22183e-06	Smad3
ENSRNOG00000014945	1069.67	0.977322	0.220696	4.42836	9.49515e-06	0.000148649	Kpna3
ENSRNOG00000013223	94.6039	0.976943	0.363833	2.68514	0.00724984	0.036817	Fah
ENSRNOG00000019532	1685.89	0.976438	0.169135	5.77312	7.78187e-09	2.84371e-07	Emc10
ENSRNOG00000003674	337.503	0.976398	0.227487	4.2921	1.76989e-05	0.000255159	Pir
ENSRNOG00000015622	258.673	0.976368	0.215088	4.5394	5.64152e-06	9.60183e-05	Fbxo4
ENSRNOG00000009481	232.587	0.976206	0.26961	3.62081	0.000293687	0.00274356	Ddhd1
ENSRNOG00000007970	2.92841	0.975374	0.45018	2.16663	0.0302632	NA	Plxnc1
ENSRNOG00000047611	168.372	0.973368	0.263681	3.69146	0.000222975	0.00217206	Top1
ENSRNOG00000033169	149.784	0.972698	0.30388	3.20093	0.00136983	0.00975076	Cpeb4
ENSRNOG00000002667	54.9162	0.971798	0.339633	2.86132	0.00421882	0.0242671	Lamc2
ENSRNOG00000013781	1982.87	0.971678	0.421511	2.30523	0.0211539	0.0821818	Kcnq5
ENSRNOG00000031540	27.6431	0.970188	0.394825	2.45726	0.0140001	0.0600375	LOC100362384
ENSRNOG00000027376	185.86	0.968482	0.231631	4.18115	2.90044e-05	0.000388166	Il17rc
ENSRNOG00000058003	162.047	0.96702	0.3376	2.8644	0.00417804	0.0240731	Spon1
ENSRNOG00000002040	101.395	0.966897	0.310865	3.11035	0.00186869	0.0126245	Bmp2k
ENSRNOG00000028103	5948.13	0.966366	0.168311	5.74155	9.38124e-09	3.37404e-07	Psmd3
ENSRNOG00000015852	905.274	0.965946	0.182435	5.29475	1.19177e-07	3.25109e-06	Arhgap35
ENSRNOG00000058186	1173.8	0.965763	0.180684	5.34504	9.03965e-08	2.51107e-06	Errfi1
ENSRNOG00000020129	2.63287	0.965734	0.435034	2.2199	0.0264253	NA	Cdh3
ENSRNOG00000007943	71.6011	0.96426	0.328925	2.93155	0.00337277	0.0204687	Gsdma
ENSRNOG00000024635	41.6685	0.963974	0.392529	2.4558	0.0140571	0.0602629	Cramp1l
ENSRNOG00000050624	37.108	0.962503	0.3877	2.4826	0.0130428	0.0570599	Lysmd4
ENSRNOG00000002271	4653.24	0.962436	0.169074	5.69241	1.2526e-08	4.35603e-07	Slain2
ENSRNOG00000000421	972.772	0.961783	0.167453	5.74359	9.26921e-09	3.34254e-07	Skiv2l
ENSRNOG00000002425	243.396	0.961254	0.234538	4.09849	4.15852e-05	0.000520462	Pctp
ENSRNOG00000023538	4468.18	0.960735	0.196492	4.88943	1.01127e-06	2.14279e-05	Aldh5a1
ENSRNOG00000022911	3.75987	0.96066	0.471315	2.03825	0.0415246	NA	Hjurp
ENSRNOG00000019298	193.838	0.960368	0.274264	3.50161	0.000462451	0.00398256	Dctn4
ENSRNOG00000028910	280.277	0.960212	0.293902	3.26712	0.00108647	0.00804815	RGD1565536
ENSRNOG00000021812	2163.56	0.959997	0.229611	4.18097	2.90265e-05	0.000388166	Scx
ENSRNOG00000011521	1290.47	0.959052	0.209534	4.57707	4.71533e-06	8.23083e-05	Filip1
ENSRNOG00000005546	120.974	0.957882	0.268003	3.57415	0.000351368	0.00318023	AABR07057196.1
ENSRNOG00000006646	150.688	0.957683	0.308711	3.10219	0.00192092	0.012939	Vopp1
ENSRNOG00000037415	37.6874	0.957414	0.35375	2.70647	0.00680025	0.0351908	AABR07002938.1
ENSRNOG00000026953	51.6062	0.957294	0.335259	2.85539	0.00429842	0.0246316	Gpr88
ENSRNOG00000013663	74.9303	0.956944	0.289468	3.30587	0.000946817	0.00719319	Tmem86a
ENSRNOG00000015080	60.4899	0.956764	0.348002	2.74931	0.00597212	0.0319706	Wdfy1
ENSRNOG00000001086	417.492	0.956727	0.194222	4.92595	8.39534e-07	1.83877e-05	Vps37b
ENSRNOG00000006911	1246.26	0.956455	0.422483	2.26389	0.023581	0.0893491	Sptb
ENSRNOG00000015002	13.2259	0.956381	0.452527	2.11342	0.0345647	0.118633	Abhd15
ENSRNOG00000021240	562.859	0.955943	0.193797	4.9327	8.10999e-07	1.78773e-05	Atrn
ENSRNOG00000046497	122.187	0.955896	0.286911	3.33168	0.000863239	0.00664669	Brap
ENSRNOG00000004239	662.625	0.955555	0.188197	5.07741	3.82608e-07	9.2224e-06	LOC100362999
ENSRNOG00000020804	799.579	0.955115	0.191589	4.98524	6.18858e-07	1.38655e-05	Smarcc1
ENSRNOG00000010567	163.589	0.955025	0.233399	4.09181	4.2802e-05	0.00053325	Angel1
ENSRNOG00000013409	268.023	0.954933	0.24067	3.9678	7.25378e-05	0.000835193	Gclm
ENSRNOG00000050343	30.5403	0.954827	0.388503	2.4577	0.0139828	0.0599822	Jmy
ENSRNOG00000014152	14.0665	0.954778	0.449696	2.12316	0.0337402	0.116364	Kcnip3
ENSRNOG00000003457	2.63201	0.954278	0.433906	2.19927	0.0278584	NA	Ccdc64b
ENSRNOG00000005796	1652.42	0.954227	0.178138	5.35667	8.47677e-08	2.37889e-06	Ctnna1
ENSRNOG00000006002	43.3064	0.953504	0.334033	2.85452	0.00431016	0.0246854	Stk35
ENSRNOG00000058077	20.1092	0.953441	0.457239	2.08521	0.0370501	0.125431	AABR07001068.1
ENSRNOG00000060146	32.3917	0.952803	0.397227	2.39864	0.0164563	0.0675399	Six5
ENSRNOG00000008639	2275.65	0.952375	0.216519	4.39857	1.08964e-05	0.000168463	Pabpc1
ENSRNOG00000014986	857.464	0.952212	0.18403	5.17423	2.28854e-07	5.84236e-06	Ube4b
ENSRNOG00000015236	3693.37	0.951768	0.160847	5.91723	3.27417e-09	1.31612e-07	Mybbp1a
ENSRNOG00000020903	21.8906	0.949682	0.414298	2.29227	0.0218902	0.0842985	Oraov1
ENSRNOG00000017730	5676.19	0.949519	0.157332	6.03512	1.58845e-09	6.89185e-08	Psmd1
ENSRNOG00000013313	54.3606	0.949351	0.324342	2.927	0.00342245	0.020651	Nceh1
ENSRNOG00000010753	660.265	0.947759	0.238515	3.97358	7.08001e-05	0.000817941	Aig1
ENSRNOG00000011971	1304.6	0.947574	0.189086	5.01134	5.40532e-07	1.24578e-05	C1s
ENSRNOG00000017608	81.7841	0.947197	0.286869	3.30185	0.000960495	0.00728878	C2cd3
ENSRNOG00000016779	435.222	0.94688	0.263937	3.58753	0.00033383	0.00305181	Fam120a
ENSRNOG00000010188	13.8921	0.94637	0.45175	2.0949	0.0361801	0.122973	Satb2
ENSRNOG00000021130	566.721	0.945583	0.198407	4.76587	1.88044e-06	3.75183e-05	Abcc8
ENSRNOG00000046740	91.4492	0.944191	0.285126	3.31149	0.000927999	0.00707791	LOC688672
ENSRNOG00000024578	200.796	0.944115	0.228865	4.12521	3.70393e-05	0.000472217	Ttyh2
ENSRNOG00000003300	2669.32	0.943821	0.191787	4.92119	8.60178e-07	1.86901e-05	Btg2
ENSRNOG00000011552	81.9527	0.943632	0.326279	2.89211	0.00382667	0.0224749	Mon1b
ENSRNOG00000010517	31.0367	0.94305	0.386532	2.43977	0.0146966	0.0622431	Fam126a
ENSRNOG00000004518	5036.18	0.942773	0.180347	5.22755	1.71772e-07	4.50595e-06	Cacnb1
ENSRNOG00000021270	393.751	0.942528	0.197972	4.76092	1.92712e-06	3.81709e-05	Trmt6
ENSRNOG00000002343	110.708	0.942329	0.321756	2.92871	0.00340375	0.0206202	Uchl1
ENSRNOG00000014665	512.459	0.941436	0.190542	4.94083	7.77909e-07	1.72313e-05	Dhdds
ENSRNOG00000020084	11.4274	0.941351	0.465274	2.02322	0.0430509	0.139591	Pcdhb5
ENSRNOG00000013034	758.653	0.939285	0.207968	4.51649	6.28718e-06	0.000104789	Dupd1
ENSRNOG00000012960	183.571	0.939278	0.275925	3.40411	0.000663796	0.00534596	Uap1l1
ENSRNOG00000042501	364.444	0.939247	0.231942	4.04948	5.13307e-05	0.000620829	RGD1564379
ENSRNOG00000056108	3.78061	0.938488	0.46837	2.00373	0.0450986	NA	AABR07069473.1
ENSRNOG00000018969	391.163	0.938379	0.205581	4.56451	5.00653e-06	8.67228e-05	Gpatch4
ENSRNOG00000031174	120.549	0.937935	0.271321	3.45692	0.000546392	0.0045423	Arnt
ENSRNOG00000018639	301.58	0.936596	0.201291	4.65293	3.27246e-06	5.92695e-05	Zfand2b
ENSRNOG00000015109	242.973	0.936574	0.215174	4.35264	1.34508e-05	0.000201571	Ubxn8
ENSRNOG00000036837	15.178	0.936559	0.466945	2.00571	0.0448867	0.143635	Nfe2
ENSRNOG00000026109	1620.82	0.935492	0.164873	5.67403	1.39477e-08	4.8259e-07	Prmt1
ENSRNOG00000050211	4.41804	0.935258	0.478873	1.95304	0.050815	0.157373	Rn60_15_0538.1
ENSRNOG00000025527	127.735	0.93424	0.272401	3.42965	0.000604354	0.00495483	Mtcl1
ENSRNOG00000030683	785.719	0.933848	0.177302	5.26699	1.38679e-07	3.73097e-06	Vps26a
ENSRNOG00000019390	3233.1	0.93363	0.178997	5.21591	1.82914e-07	4.76169e-06	Klhl40
ENSRNOG00000055391	147.732	0.933251	0.266452	3.50251	0.000460902	0.00397423	Eif4ebp2
ENSRNOG00000009298	76.2347	0.932171	0.335494	2.7785	0.005461	0.0296761	Fbxo44
ENSRNOG00000020996	378.388	0.931644	0.204326	4.55959	5.1253e-06	8.83323e-05	Vps51
ENSRNOG00000011107	24.1132	0.931475	0.476013	1.95683	0.0503678	0.156592	Pcsk1
ENSRNOG00000018379	26.4131	0.930988	0.410433	2.26831	0.0233105	0.0887173	Zfp688
ENSRNOG00000046023	153.388	0.930794	0.260215	3.57701	0.000347543	0.00314978	Exoc4
ENSRNOG00000001773	131.159	0.930074	0.347466	2.67673	0.00743438	0.03755	Senp2
ENSRNOG00000009332	42.4787	0.929655	0.404198	2.29999	0.0214485	0.0829007	Rec114
ENSRNOG00000013443	368.58	0.929293	0.259228	3.58486	0.000337264	0.00307497	Tm9sf3
ENSRNOG00000015576	139.063	0.929284	0.281992	3.29543	0.000982707	0.00740797	Hsdl1
ENSRNOG00000055365	107.992	0.928892	0.302334	3.07241	0.00212341	0.0141014	Edem1
ENSRNOG00000012442	14.1913	0.928755	0.475272	1.95415	0.0506831	0.157131	Cemip
ENSRNOG00000018243	881.951	0.92787	0.183352	5.06059	4.17951e-07	9.96882e-06	Ubfd1
ENSRNOG00000018796	2720.23	0.927346	0.178187	5.20435	1.94679e-07	5.02963e-06	Herpud1
ENSRNOG00000053362	3422.9	0.927121	0.164833	5.62463	1.85911e-08	6.27369e-07	Gabarapl1
ENSRNOG00000012394	193.281	0.926748	0.258673	3.5827	0.000340065	0.00309432	Bcl2l13
ENSRNOG00000012262	45.2746	0.924785	0.375593	2.4622	0.0138087	0.0594405	Depdc7
ENSRNOG00000018317	95.4055	0.924287	0.328425	2.8143	0.00488834	0.0272913	Aak1
ENSRNOG00000000609	801.145	0.92402	0.210449	4.39071	1.1298e-05	0.000173885	Ipmk
ENSRNOG00000022555	98.8429	0.92353	0.265357	3.48033	0.000500798	0.00423278	LOC497899
ENSRNOG00000013713	2.61868	0.9235	0.430761	2.14388	0.0320428	NA	LOC499240
ENSRNOG00000029941	6464.92	0.923146	0.159258	5.79656	6.76885e-09	2.50704e-07	Grina
ENSRNOG00000003948	95.5225	0.923083	0.301654	3.06007	0.00221286	0.0146032	Llgl1
ENSRNOG00000001253	3432.52	0.922199	0.163644	5.6354	1.74648e-08	5.95242e-07	Eif3b
ENSRNOG00000028460	33.922	0.922085	0.417267	2.20982	0.0271177	0.0995213	Lrrc8e
ENSRNOG00000020902	1290.85	0.921745	0.184672	4.99126	5.99865e-07	1.35355e-05	G6pc3
ENSRNOG00000011614	495.051	0.920592	0.198964	4.62692	3.71136e-06	6.62183e-05	Tmcc1
ENSRNOG00000010624	695.497	0.920498	0.200665	4.58724	4.49151e-06	7.89016e-05	Ap3b1
ENSRNOG00000060603	60.5442	0.919779	0.320453	2.87024	0.00410155	0.0237125	Nhsl1
ENSRNOG00000001247	4632.08	0.919684	0.194026	4.74	2.13721e-06	4.16086e-05	Clip1
ENSRNOG00000007000	16.525	0.919565	0.475272	1.93482	0.0530123	0.162266	Grhl2
ENSRNOG00000020410	2.80656	0.919543	0.429752	2.1397	0.0323786	NA	Th
ENSRNOG00000015582	186.512	0.918628	0.287101	3.19967	0.00137584	0.00977322	Me2
ENSRNOG00000016791	70.0213	0.918514	0.314009	2.92511	0.0034433	0.0207402	Chka
ENSRNOG00000015121	422.151	0.917835	0.195061	4.70538	2.53395e-06	4.81662e-05	N4bp1
ENSRNOG00000032585	21.5454	0.917404	0.423476	2.16637	0.030283	0.107865	Hspa8
ENSRNOG00000018824	85.8693	0.917397	0.375587	2.44257	0.0145832	0.061878	Slc7a5
ENSRNOG00000014093	2098.63	0.917221	0.205595	4.4613	8.14633e-06	0.000131138	Tom1
ENSRNOG00000017438	83.7991	0.916803	0.360735	2.54148	0.0110384	0.0504384	Gfra1
ENSRNOG00000019363	184.938	0.915593	0.275783	3.31998	0.000900245	0.00690053	Fam212a
ENSRNOG00000047860	132.945	0.915365	0.251535	3.63912	0.000273574	0.0025836	Plin5
ENSRNOG00000011202	3.5321	0.914937	0.468978	1.95092	0.0510668	NA	Chrna4
ENSRNOG00000039717	77.4723	0.914787	0.321522	2.84518	0.00443862	0.0252761	Ipo11
ENSRNOG00000000457	257.641	0.914324	0.218322	4.18797	2.81463e-05	0.000378991	Tap1
ENSRNOG00000005608	1551.07	0.913704	0.21731	4.20461	2.61532e-05	0.000356722	Tead4
ENSRNOG00000030983	2.98862	0.913686	0.428355	2.13301	0.0329237	NA	B3galt5
ENSRNOG00000018809	782.244	0.912361	0.174818	5.21893	1.79962e-07	4.70276e-06	Psmd5
ENSRNOG00000028358	66.1771	0.911548	0.334304	2.7267	0.00639709	0.0335749	Edem3
ENSRNOG00000002182	1081.33	0.910833	0.222039	4.10213	4.0936e-05	0.000515643	Sept11
ENSRNOG00000055984	3940.48	0.910649	0.177426	5.13256	2.85825e-07	7.15452e-06	Adrm1
ENSRNOG00000020749	13.5672	0.910649	0.471145	1.93284	0.0532558	0.162784	AC095278.1
ENSRNOG00000061367	69.0024	0.910349	0.366064	2.48686	0.0128878	0.0565268	Atp7a
ENSRNOG00000000387	290.82	0.909986	0.211612	4.30026	1.70601e-05	0.000247517	Slc25a16
ENSRNOG00000028025	5.20391	0.909512	0.481362	1.88945	0.0588312	0.17502	Aknad1
ENSRNOG00000015658	184.992	0.909373	0.340344	2.67192	0.00754178	0.0379672	Sorbs1
ENSRNOG00000001877	725.434	0.908014	0.210485	4.31392	1.60387e-05	0.000234746	Med15
ENSRNOG00000046028	28.3322	0.906103	0.402804	2.24949	0.0244815	0.0917185	Haus6
ENSRNOG00000021359	84.6423	0.905853	0.289694	3.12693	0.00176644	0.0120831	Mtfr1
ENSRNOG00000010299	392.389	0.905734	0.248262	3.6483	0.000263985	0.0025107	Eps15
ENSRNOG00000047895	285.984	0.905165	0.206208	4.38958	1.13572e-05	0.000174403	Mettl1
ENSRNOG00000025679	2140.53	0.90404	0.184128	4.90984	9.11526e-07	1.96186e-05	Stk40
ENSRNOG00000008001	23.0222	0.903409	0.450077	2.00723	0.0447247	0.143285	Rab3b
ENSRNOG00000009437	6.53158	0.903315	0.487684	1.85226	0.063989	0.186469	Ewsr1
ENSRNOG00000031544	1179.31	0.901507	0.18317	4.92169	8.57994e-07	1.86723e-05	Larp1
ENSRNOG00000009134	433.834	0.901424	0.193309	4.66312	3.11444e-06	5.72111e-05	Mad2l2
ENSRNOG00000018183	3602.58	0.899763	0.18556	4.8489	1.2415e-06	2.54769e-05	Ubr4
ENSRNOG00000009084	494.824	0.899438	0.184827	4.86638	1.13661e-06	2.35008e-05	Rpusd3
ENSRNOG00000005729	4.68652	0.89938	0.480697	1.87099	0.0613459	0.180861	Palm3
ENSRNOG00000016294	73.7658	0.898962	0.339178	2.65041	0.00803939	0.0397807	Cd4
ENSRNOG00000009857	931.721	0.897102	0.177075	5.06621	4.05805e-07	9.69605e-06	Ftsj3
ENSRNOG00000028812	3.49827	0.896622	0.466622	1.92152	0.0546667	NA	Trim80
ENSRNOG00000057153	123.048	0.894837	0.308103	2.90434	0.00368027	0.0218459	Pla1a
ENSRNOG00000021131	552.85	0.894466	0.18983	4.71193	2.45376e-06	4.69685e-05	Fam63a
ENSRNOG00000006131	42.5762	0.893405	0.34242	2.60909	0.00907827	0.0435087	Mettl2b
ENSRNOG00000026061	2.30475	0.893134	0.42602	2.09646	0.0360413	NA	RGD1566226
ENSRNOG00000053875	16.1392	0.892451	0.456299	1.95585	0.0504834	0.156779	Nacad
ENSRNOG00000023101	33.7892	0.892317	0.397202	2.2465	0.0246718	0.0923299	AABR07047835.1
ENSRNOG00000008414	12513.1	0.892065	0.184938	4.82359	1.40994e-06	2.87179e-05	Bsg
ENSRNOG00000014829	1073.44	0.891473	0.168511	5.2903	1.22118e-07	3.31148e-06	Prmt3
ENSRNOG00000016306	3.60715	0.890541	0.466012	1.91098	0.0560068	NA	Adgrv1
ENSRNOG00000020457	4842.14	0.890389	0.179817	4.95165	7.3586e-07	1.63529e-05	Tacc2
ENSRNOG00000001442	1031.65	0.889225	0.194584	4.56988	4.88003e-06	8.48542e-05	Por
ENSRNOG00000000524	2466.6	0.888739	0.16143	5.50542	3.68297e-08	1.13623e-06	RGD735065
ENSRNOG00000013747	57.5571	0.888703	0.401453	2.21371	0.0268484	0.0986391	Sh3bp2
ENSRNOG00000027250	127.297	0.888475	0.266074	3.33921	0.000840177	0.00649106	Rbm27
ENSRNOG00000046252	178.091	0.886084	0.224002	3.95569	7.63138e-05	0.000868427	Tbl2
ENSRNOG00000012802	48.0238	0.886005	0.340557	2.60164	0.00927803	0.0441822	Tenm3
ENSRNOG00000033498	468.84	0.885947	0.208205	4.25517	2.08886e-05	0.000295533	Cib1
ENSRNOG00000013452	524.615	0.885528	0.274226	3.22919	0.0012414	0.00900061	Rcn1
ENSRNOG00000025406	8.61285	0.883779	0.483444	1.82809	0.0675359	0.193992	Iqgap2
ENSRNOG00000027808	15.5179	0.883714	0.442057	1.9991	0.045598	0.145401	Lilra5
ENSRNOG00000032293	376.346	0.883432	0.214464	4.11925	3.80103e-05	0.000482795	Polg
ENSRNOG00000048969	127.208	0.883228	0.267604	3.3005	0.000965114	0.00731976	Nom1
ENSRNOG00000026691	116.434	0.883006	0.255234	3.45959	0.000540998	0.00450817	Coq4
ENSRNOG00000022822	6.33964	0.880861	0.487659	1.8063	0.070871	0.20062	Fam169b
ENSRNOG00000020028	3.41467	0.880802	0.471108	1.86964	0.0615338	NA	Pcdhb22
ENSRNOG00000002074	45.7742	0.880386	0.370283	2.37761	0.0174254	0.0704596	Rest
ENSRNOG00000007971	306.327	0.878654	0.211522	4.15397	3.26762e-05	0.000428175	Wbp2
ENSRNOG00000051993	10.872	0.877839	0.476731	1.84137	0.0655668	0.189932	Gdf10
ENSRNOG00000001443	73.0812	0.877826	0.310972	2.82284	0.00475996	0.0266945	Rhbdd2
ENSRNOG00000009015	614.573	0.876865	0.208832	4.1989	2.68216e-05	0.000363662	Nfx1
ENSRNOG00000037647	108.195	0.876332	0.275843	3.17692	0.00148846	0.0104483	Ostm1
ENSRNOG00000006353	7.29709	0.876066	0.485696	1.80373	0.0712731	0.201332	Gyltl1b
ENSRNOG00000045790	2.57506	0.875296	0.440869	1.98539	0.0471013	NA	Fam50a
ENSRNOG00000032995	35.5696	0.873977	0.378664	2.30806	0.0209959	0.0817526	LOC364556
ENSRNOG00000018046	1217.3	0.87356	0.165002	5.29424	1.19515e-07	3.25382e-06	Lgals8
ENSRNOG00000017463	89.4191	0.873522	0.29875	2.92392	0.00345652	0.0208015	Bloc1s3
ENSRNOG00000056156	504.103	0.87323	0.198513	4.39886	1.08821e-05	0.000168432	Tmem57
ENSRNOG00000009639	191.329	0.873146	0.253369	3.44614	0.000568653	0.00469878	Zrsr1
ENSRNOG00000010379	189.251	0.872751	0.249399	3.49941	0.000466282	0.0040105	Celf1
ENSRNOG00000002504	3.59744	0.872571	0.459994	1.89692	0.0578386	NA	Spata17
ENSRNOG00000058834	8.40013	0.871638	0.487767	1.787	0.0739381	0.206425	LOC103692471
ENSRNOG00000046143	90.8993	0.871577	0.28472	3.06117	0.00220474	0.0145566	Pgap3
ENSRNOG00000005731	369.198	0.871262	0.206498	4.21922	2.45147e-05	0.000339456	Birc3
ENSRNOG00000004677	161.955	0.870712	0.30066	2.89601	0.00377944	0.0222645	Zeb2
ENSRNOG00000038877	22.215	0.870686	0.44515	1.95594	0.0504726	0.156779	Btn2a2
ENSRNOG00000000283	207.748	0.870521	0.251636	3.45944	0.000541297	0.00450817	Dgcr14
ENSRNOG00000054017	934.11	0.870457	0.192539	4.52094	6.15669e-06	0.000102991	Hist1h4b
ENSRNOG00000014434	212.789	0.870049	0.24353	3.57266	0.000353374	0.00319415	Chd1
ENSRNOG00000007089	1494.22	0.869652	0.248414	3.50082	0.000463825	0.00399187	Lgmn
ENSRNOG00000001476	2.54208	0.869617	0.440013	1.97634	0.0481158	NA	Cldn4
ENSRNOG00000015522	3.39238	0.869377	0.459613	1.89154	0.0585519	NA	Tfap2a
ENSRNOG00000009609	320.002	0.86813	0.209324	4.1473	3.36412e-05	0.000438716	AC120727.1
ENSRNOG00000003917	490.134	0.868122	0.208403	4.16559	3.10542e-05	0.000410066	Uck2
ENSRNOG00000031171	346.482	0.868069	0.215258	4.03269	5.51422e-05	0.000657617	Wdr46
ENSRNOG00000007262	117.397	0.867776	0.268819	3.2281	0.00124613	0.00902539	Ccdc134
ENSRNOG00000006767	133.786	0.865484	0.321298	2.69371	0.00706612	0.036154	Cst7
ENSRNOG00000012982	70.0646	0.865139	0.294848	2.93419	0.00334425	0.0203565	Map9
ENSRNOG00000010101	75.9759	0.863805	0.297545	2.90311	0.00369479	0.0219075	AC118490.1
ENSRNOG00000020848	180.929	0.863179	0.287761	2.99964	0.00270297	0.0171581	Adck4
ENSRNOG00000019461	20.6677	0.86301	0.438516	1.96802	0.0490653	0.153626	Zbtb3
ENSRNOG00000004442	971.007	0.862922	0.193509	4.45933	8.2218e-06	0.000132041	RGD1311756
ENSRNOG00000013720	518.567	0.862779	0.260554	3.31132	0.000928565	0.00707791	Aebp1
ENSRNOG00000010227	57.6991	0.862671	0.333406	2.58745	0.00966893	0.0457092	Gpatch2l
ENSRNOG00000059770	41.9987	0.862354	0.347443	2.482	0.0130646	0.0571371	RT1-A3
ENSRNOG00000010859	254.94	0.861935	0.263389	3.27248	0.00106609	0.00792293	Zyg11b
ENSRNOG00000013030	210.851	0.861538	0.296971	2.90109	0.00371869	0.0219634	Pip4k2b
ENSRNOG00000008927	1238.74	0.860861	0.174541	4.93214	8.13335e-07	1.78978e-05	Hbp1
ENSRNOG00000010326	44.5387	0.860438	0.347732	2.47443	0.0133448	0.0580024	Col20a1
ENSRNOG00000027447	59.9882	0.859836	0.337254	2.54952	0.0107871	0.0497184	Stam2
ENSRNOG00000020882	92.8777	0.859144	0.27503	3.12382	0.00178517	0.0121627	Shkbp1
ENSRNOG00000008372	141.921	0.859084	0.243454	3.52873	0.00041756	0.00365118	Vamp7
ENSRNOG00000004628	787.81	0.858829	0.190806	4.50105	6.76186e-06	0.000111747	Dazap2
ENSRNOG00000010588	706.097	0.858609	0.215918	3.97655	6.99214e-05	0.000810825	Tns2
ENSRNOG00000002722	640.202	0.856643	0.17593	4.86921	1.12045e-06	2.33077e-05	Sec14l1
ENSRNOG00000030628	4559.2	0.856357	0.158585	5.4	6.66403e-08	1.91339e-06	Eif4a1
ENSRNOG00000017129	90.7965	0.85622	0.293616	2.91613	0.00354407	0.0212629	Ttll4
ENSRNOG00000060723	676.709	0.855321	0.20559	4.16034	3.17779e-05	0.000417605	Copb2
ENSRNOG00000017078	67.4503	0.855026	0.337549	2.53304	0.0113078	0.0512726	Sepn1
ENSRNOG00000014828	365.005	0.854671	0.225098	3.79689	0.000146522	0.0015002	Avpi1
ENSRNOG00000012866	12.5179	0.85466	0.460929	1.85421	0.0637088	0.18589	Nek8
ENSRNOG00000029500	362.247	0.853584	0.191227	4.46372	8.05506e-06	0.000130282	Tapbp
ENSRNOG00000048028	11.8071	0.853534	0.465331	1.83425	0.0666168	0.192002	LOC100909747
ENSRNOG00000011094	167.534	0.853076	0.250557	3.40472	0.000662313	0.00534312	Efcab6
ENSRNOG00000008364	6085.19	0.853062	0.171397	4.97712	6.4538e-07	1.44124e-05	Cat
ENSRNOG00000023278	993.102	0.852674	0.17445	4.88777	1.01984e-06	2.15428e-05	Sec61a2
ENSRNOG00000011799	72.0046	0.852288	0.294636	2.89268	0.00381975	0.0224439	Ccdc159
ENSRNOG00000011876	3173.36	0.851934	0.15974	5.33324	9.64752e-08	2.66908e-06	Fxr2
ENSRNOG00000055547	33.306	0.851828	0.379844	2.24258	0.0249241	0.0930139	AABR07001519.1
ENSRNOG00000000532	627.444	0.851815	0.183395	4.6447	3.40565e-06	6.12434e-05	Cmtr1
ENSRNOG00000014483	156.406	0.851056	0.290734	2.92726	0.00341958	0.020651	Ino80
ENSRNOG00000001288	181.636	0.85082	0.232182	3.66446	0.000247859	0.00237719	Gpr146
ENSRNOG00000053351	17.021	0.850671	0.4637	1.83453	0.0665756	0.19196	AC107580.2
ENSRNOG00000013837	683.336	0.849931	0.227321	3.7389	0.00018483	0.00184555	Tp53bp1
ENSRNOG00000012851	9.14301	0.849256	0.487635	1.74158	0.0815816	0.220612	Dnajc5b
ENSRNOG00000012295	551.723	0.849133	0.18953	4.4802	7.45744e-06	0.000121624	Pla2g6
ENSRNOG00000009039	253.466	0.849053	0.215538	3.93922	8.17453e-05	0.0009165	Trappc12
ENSRNOG00000000247	545.153	0.848892	0.208278	4.07577	4.58625e-05	0.000565196	Mfsd11
ENSRNOG00000049876	1392.16	0.848696	0.195325	4.34504	1.39252e-05	0.00020709	Prkar1a
ENSRNOG00000015226	209.497	0.848664	0.284937	2.97842	0.00289735	0.0181227	Man1a2
ENSRNOG00000012664	263.995	0.847789	0.210744	4.02284	5.75017e-05	0.000682777	Polr1e
ENSRNOG00000021097	63.2472	0.84708	0.29701	2.85203	0.00434412	0.0248519	Hpn
ENSRNOG00000047219	374.668	0.846223	0.272157	3.10932	0.0018752	0.012656	Ube3b
ENSRNOG00000029264	85.4251	0.845782	0.274558	3.08052	0.00206641	0.0137764	Kcnn1
ENSRNOG00000002818	1895.31	0.845735	0.165208	5.11921	3.06813e-07	7.61019e-06	Eftud2
ENSRNOG00000004505	412.791	0.845724	0.257565	3.28353	0.00102515	0.00767328	Nfic
ENSRNOG00000023643	25.2531	0.845209	0.424221	1.99238	0.0463297	0.147287	Mmp17
ENSRNOG00000003682	173.95	0.845069	0.231338	3.65297	0.000259224	0.00247058	Hook2
ENSRNOG00000003603	103.794	0.844691	0.286309	2.95028	0.0031749	0.0195369	Arhgap44
ENSRNOG00000030537	20.1612	0.844093	0.41477	2.03509	0.0418422	0.136874	Slc26a11
ENSRNOG00000008686	12.627	0.842956	0.461184	1.82781	0.067578	0.194072	Tigd5
ENSRNOG00000014130	34.4661	0.842819	0.420433	2.00464	0.0450012	0.143867	LOC100362620
ENSRNOG00000031814	2209.51	0.84216	0.179252	4.69819	2.62479e-06	4.9344e-05	Sort1
ENSRNOG00000011572	6899.3	0.841938	0.176799	4.76213	1.91559e-06	3.80528e-05	Klc1
ENSRNOG00000051235	176.985	0.841792	0.276939	3.03963	0.00236869	0.0154157	C2
ENSRNOG00000032552	14.061	0.839977	0.461943	1.81836	0.0690099	0.196984	Zfp799
ENSRNOG00000006142	13.3215	0.839514	0.479657	1.75024	0.0800774	0.217749	Tmem8c
ENSRNOG00000020995	3.90629	0.839413	0.462871	1.81349	0.069756	0.198409	Fut1
ENSRNOG00000010428	299.414	0.838995	0.199427	4.20702	2.58761e-05	0.000353649	Bahd1
ENSRNOG00000023991	452.17	0.838673	0.214323	3.91313	9.11071e-05	0.0010021	Rab20
ENSRNOG00000016433	421.154	0.838396	0.212361	3.94797	7.88172e-05	0.000888774	Prrc1
ENSRNOG00000002778	349.816	0.837946	0.19448	4.30864	1.64262e-05	0.000239591	Aatf
ENSRNOG00000011014	396.578	0.837918	0.209868	3.99259	6.53564e-05	0.000765403	Copg2
ENSRNOG00000001258	154.934	0.837749	0.244985	3.41959	0.000627155	0.00511721	Snx8
ENSRNOG00000005763	573.228	0.836778	0.19274	4.34149	1.41522e-05	0.000209326	Arl1
ENSRNOG00000053468	1679.16	0.836762	0.194386	4.30465	1.67249e-05	0.000243428	Tuba1b
ENSRNOG00000011884	429.293	0.836369	0.211043	3.96303	7.40054e-05	0.000848517	Golga2
ENSRNOG00000000274	3.74275	0.836342	0.450479	1.85656	0.0633736	NA	Phyhipl
ENSRNOG00000058116	3.72223	0.8356	0.474538	1.76087	0.0782602	NA	AC118419.1
ENSRNOG00000033045	144.438	0.835313	0.243749	3.42694	0.000610433	0.00499568	LOC100910152
ENSRNOG00000010117	5116.66	0.834876	0.17941	4.65345	3.2643e-06	5.92472e-05	Eif3a
ENSRNOG00000020063	1254.31	0.834773	0.178738	4.67037	3.00654e-06	5.56027e-05	Nfkbib
ENSRNOG00000003915	62.7075	0.834282	0.32524	2.56513	0.0103137	0.0480613	Tmem206
ENSRNOG00000021890	1514.08	0.833749	0.168268	4.95488	7.23733e-07	1.61095e-05	Nob1
ENSRNOG00000000431	406.819	0.829885	0.204836	4.05146	5.08982e-05	0.000617237	Atf6b
ENSRNOG00000006104	15.6305	0.82926	0.481347	1.72279	0.0849267	0.226953	Tg
ENSRNOG00000002989	2876.92	0.82834	0.161445	5.13078	2.8855e-07	7.20953e-06	Nmt1
ENSRNOG00000013969	42.8471	0.827517	0.34528	2.39666	0.0165454	0.0677631	Ahi1
ENSRNOG00000028075	3.02854	0.826367	0.446741	1.84977	0.0643471	NA	LOC360479
ENSRNOG00000047706	148.189	0.825757	0.311743	2.64884	0.00807692	0.0398522	RT1-CE16
ENSRNOG00000038905	101.757	0.825679	0.265599	3.10874	0.00187884	0.0126743	AABR07048397.1
ENSRNOG00000015225	556.362	0.82556	0.205406	4.01916	5.84069e-05	0.000692322	Gramd3
ENSRNOG00000001424	376.22	0.824631	0.2554	3.22878	0.0012432	0.00900891	Cux1
ENSRNOG00000020020	4148.03	0.824583	0.156534	5.26774	1.3811e-07	3.72297e-06	Wbp1l
ENSRNOG00000051061	644.715	0.824096	0.212638	3.87558	0.000106372	0.00114924	Prep
ENSRNOG00000016288	207.803	0.823832	0.252019	3.26893	0.00107955	0.00801045	Tcea2
ENSRNOG00000004760	183.527	0.823804	0.229745	3.58574	0.000336127	0.00306666	Lars2
ENSRNOG00000022919	3.61562	0.822748	0.469342	1.75298	0.0796052	NA	Chst8
ENSRNOG00000045771	14.6814	0.822368	0.452666	1.81672	0.0692598	0.197285	Chl1
ENSRNOG00000061121	152.283	0.821998	0.278107	2.95569	0.00311975	0.0192391	Wdfy3
ENSRNOG00000015285	517.968	0.821599	0.209362	3.9243	8.69838e-05	0.00096741	Lrp4
ENSRNOG00000005276	477.952	0.821023	0.260847	3.14753	0.00164658	0.0113771	Csnk2a1
ENSRNOG00000014584	504.21	0.821	0.200934	4.08592	4.39027e-05	0.000543284	Odf2
ENSRNOG00000026243	918.91	0.820818	0.181397	4.52499	6.03992e-06	0.000101334	Ap2a1
ENSRNOG00000000658	3986.78	0.820127	0.216641	3.78565	0.000153304	0.0015671	Acacb
ENSRNOG00000015322	19.7745	0.820044	0.450371	1.82082	0.0686345	0.19621	Zfp78
ENSRNOG00000012164	27.3756	0.81997	0.398588	2.05719	0.0396683	0.131625	Lppr2
ENSRNOG00000007743	300.38	0.819594	0.208563	3.92972	8.5045e-05	0.000948051	Mgst1
ENSRNOG00000027924	2.50014	0.819222	0.437595	1.8721	0.0611927	NA	Fam83g
ENSRNOG00000014316	461.029	0.819102	0.282192	2.90264	0.00370035	0.0219119	Rapgef1
ENSRNOG00000008081	526.585	0.817337	0.183792	4.44709	8.70426e-06	0.000138488	Ddx27
ENSRNOG00000004423	286.68	0.816985	0.25421	3.21382	0.00130981	0.00939691	Zfp238
ENSRNOG00000007240	212.708	0.815536	0.228967	3.56181	0.000368313	0.00330297	Rrs1
ENSRNOG00000017151	175.581	0.813946	0.253727	3.20796	0.00133682	0.00955062	Rnf214
ENSRNOG00000013265	156.067	0.813216	0.261042	3.11527	0.00183775	0.0124463	Tgfbr2
ENSRNOG00000052702	20.7702	0.813186	0.43991	1.84853	0.0645262	0.187714	AABR07059925.1
ENSRNOG00000046450	4.55729	0.812082	0.482416	1.68336	0.0923046	0.240818	LOC102550729
ENSRNOG00000019834	53866.4	0.811792	0.168345	4.82219	1.41993e-06	2.88783e-05	Hsp90ab1
ENSRNOG00000022838	1160.48	0.811676	0.22105	3.67191	0.000240743	0.00231707	Cnksr1
ENSRNOG00000004362	310.805	0.811656	0.228869	3.54638	0.000390555	0.00345661	Rps6ka5
ENSRNOG00000007486	128.052	0.811277	0.268293	3.02385	0.00249583	0.0160444	Atg7
ENSRNOG00000026316	945.31	0.810995	0.18545	4.37313	1.2248e-05	0.00018558	Wdr43
ENSRNOG00000010849	823.722	0.810955	0.196625	4.12437	3.71744e-05	0.000473497	Adprhl2
ENSRNOG00000027722	30.1475	0.810628	0.417471	1.94176	0.0521662	0.160287	H1fx
ENSRNOG00000004841	423.531	0.810506	0.267473	3.03023	0.00244365	0.0157746	Akap6
ENSRNOG00000018582	18.2007	0.810175	0.441017	1.83706	0.0662006	0.191322	Exosc6
ENSRNOG00000000516	4.5929	0.809599	0.482295	1.67864	0.0932225	0.242196	Pxt1
ENSRNOG00000010957	28.0659	0.808802	0.423216	1.91108	0.0559938	0.169	Braf
ENSRNOG00000045655	14.5937	0.808801	0.451629	1.79085	0.0733168	0.205185	LOC100911774
ENSRNOG00000038140	106.535	0.808652	0.276162	2.92818	0.00340958	0.020628	Whsc1
ENSRNOG00000057650	9.79431	0.808507	0.476485	1.69682	0.0897314	0.235905	Rn60_4_1469.2
ENSRNOG00000015054	241.812	0.807616	0.230996	3.49623	0.000471875	0.00405096	Rcbtb2
ENSRNOG00000029826	38.1056	0.807118	0.369415	2.18485	0.0288996	0.104104	Cep164
ENSRNOG00000061379	76.0082	0.806954	0.334102	2.41529	0.0157225	0.0655519	C7
ENSRNOG00000008929	66.7945	0.806205	0.309612	2.60392	0.00921649	0.0439964	Aebp2
ENSRNOG00000049484	1713.08	0.806161	0.205851	3.91624	8.99396e-05	0.000992895	Atp9a
ENSRNOG00000003235	598.239	0.805886	0.175865	4.5824	4.59663e-06	8.05411e-05	Mgat4b
ENSRNOG00000009663	1208.62	0.805508	0.189113	4.25939	2.04982e-05	0.000291518	Apex1
ENSRNOG00000015999	803.957	0.805464	0.19794	4.06922	4.71698e-05	0.000579196	Cirbp
ENSRNOG00000011306	2818.76	0.8054	0.251326	3.2046	0.0013525	0.00964248	Myod1
ENSRNOG00000003494	282.026	0.804446	0.227122	3.54191	0.000397237	0.00350034	Ppfia4
ENSRNOG00000016172	95.0436	0.804265	0.300708	2.67457	0.0074825	0.0377385	Ric1
ENSRNOG00000057097	6.64506	0.80423	0.486903	1.65173	0.0985905	0.251434	AABR07051249.1
ENSRNOG00000007540	6.24282	0.804152	0.487742	1.64872	0.0992041	0.252528	Msc
ENSRNOG00000004090	1286.69	0.804096	0.184264	4.36383	1.27805e-05	0.00019237	AABR07016056.1
ENSRNOG00000059202	1074.9	0.803918	0.189425	4.24399	2.19582e-05	0.000308114	Mia3
ENSRNOG00000016289	15.9213	0.803515	0.464144	1.73118	0.0834203	0.224033	Bmpr1b
ENSRNOG00000016315	297.116	0.803201	0.259594	3.09406	0.00197437	0.0132533	Cnpy3
ENSRNOG00000010989	4065.55	0.803168	0.176275	4.55633	5.20557e-06	8.95603e-05	Ipo5
ENSRNOG00000061515	9.45407	0.802431	0.474845	1.68988	0.091051	0.23839	Fbxo45
ENSRNOG00000013201	788.511	0.801824	0.182796	4.38644	1.15221e-05	0.000176342	Tex264
ENSRNOG00000050795	4.69748	0.801767	0.483357	1.65875	0.0971665	0.248931	AABR07008016.1
ENSRNOG00000019553	1715.9	0.801736	0.167886	4.77547	1.79289e-06	3.59289e-05	Ipo4
ENSRNOG00000004950	225.788	0.80126	0.264899	3.02477	0.00248823	0.0160031	Ubxn2a
ENSRNOG00000003329	280.096	0.801086	0.200562	3.99421	6.4911e-05	0.000761883	Ppm1d
ENSRNOG00000010512	257.311	0.800955	0.205899	3.89004	0.000100226	0.00109059	Yipf1
ENSRNOG00000002645	251.25	0.800546	0.223791	3.57721	0.000347285	0.00314978	Gemin5
ENSRNOG00000008533	147.237	0.800416	0.265432	3.01552	0.00256541	0.0164069	Ago2
ENSRNOG00000018953	29.2593	0.800157	0.384213	2.08259	0.0372887	0.125989	Cblc
ENSRNOG00000040301	3.82788	0.799884	0.472608	1.69249	0.0905528	NA	Galntl5
ENSRNOG00000010345	59.0974	0.798932	0.331087	2.41306	0.0158191	0.0658453	Ssmem1
ENSRNOG00000042317	10.962	0.79801	0.4774	1.67157	0.0946083	0.244657	Cd209f
ENSRNOG00000003424	1178.97	0.797005	0.16518	4.82507	1.39956e-06	2.8549e-05	Elac2
ENSRNOG00000020230	496.742	0.795645	0.184462	4.31333	1.60816e-05	0.000235066	Pias4
ENSRNOG00000016629	414.701	0.795562	0.236689	3.36121	0.000776027	0.00607096	Zcchc6
ENSRNOG00000055745	10.6362	0.795163	0.477436	1.66548	0.0958162	0.246568	AABR07043748.2
ENSRNOG00000060005	2667.03	0.795036	0.166586	4.77254	1.81921e-06	3.63497e-05	Surf4
ENSRNOG00000027770	12.2646	0.794701	0.476752	1.66691	0.0955333	0.246303	Trpm3
ENSRNOG00000010843	32.6261	0.794445	0.376675	2.1091	0.0349359	0.119607	Nhlrc3
ENSRNOG00000014109	4688.7	0.794378	0.168175	4.72353	2.31783e-06	4.46992e-05	Psmd13
ENSRNOG00000025324	362.607	0.793735	0.219983	3.60816	0.000308372	0.00285343	Spire1
ENSRNOG00000026114	153.22	0.79321	0.237646	3.33779	0.000844489	0.00652024	Ap5b1
ENSRNOG00000055530	2.70233	0.792604	0.450469	1.75951	0.0784911	NA	Panx2
ENSRNOG00000031312	723.247	0.792603	0.238437	3.32416	0.000886859	0.00681321	Tnfrsf1a
ENSRNOG00000014626	141.974	0.792507	0.248052	3.19492	0.00139867	0.00989937	Katnb1
ENSRNOG00000060988	1293.58	0.792304	0.196606	4.0299	5.58e-05	0.000664302	Kcnc4
ENSRNOG00000000809	135.022	0.792174	0.255811	3.09672	0.00195677	0.0131514	Atat1
ENSRNOG00000018785	18.6282	0.792166	0.429438	1.84466	0.0650875	0.188925	Slc16a13
ENSRNOG00000033206	878.987	0.791755	0.191763	4.12882	3.64624e-05	0.000466166	Entpd5
ENSRNOG00000055769	18.1336	0.791749	0.456444	1.7346	0.082811	0.223142	1810024B03Rik
ENSRNOG00000057264	2.18964	0.791635	0.411894	1.92194	0.0546136	NA	RGD1305928
ENSRNOG00000017045	1703.72	0.791595	0.16715	4.73585	2.18138e-06	4.23478e-05	Zdhhc1
ENSRNOG00000022764	39.5765	0.791482	0.40151	1.97126	0.0486936	0.152777	Evi2a
ENSRNOG00000047453	69.4396	0.791101	0.320471	2.46855	0.013566	0.0587103	Casd1
ENSRNOG00000027282	195.769	0.790553	0.234643	3.36917	0.000753961	0.00593571	Cep68
ENSRNOG00000054587	2.17608	0.790441	0.41173	1.9198	0.0548826	NA	AABR07060920.1
ENSRNOG00000016963	3154.85	0.79025	0.191386	4.12909	3.64206e-05	0.000466068	Trip12
ENSRNOG00000000476	346.359	0.789775	0.20362	3.87866	0.000105032	0.00113656	Zbtb22
ENSRNOG00000002208	15.8165	0.788852	0.450233	1.7521	0.0797574	0.217178	Shroom3
ENSRNOG00000017237	16.6494	0.788741	0.451866	1.74552	0.0808941	0.219187	Lama1
ENSRNOG00000005165	35.6864	0.788663	0.38003	2.07526	0.0379622	0.127539	Smcr8
ENSRNOG00000017836	532.411	0.788566	0.200586	3.93131	8.44827e-05	0.000943321	Rrp36
ENSRNOG00000024553	31.7504	0.78818	0.366378	2.15127	0.0314545	0.110858	Cyb5d2
ENSRNOG00000010204	76.0719	0.787951	0.300757	2.61989	0.00879575	0.0424437	Tmem9
ENSRNOG00000027455	185.059	0.787648	0.237118	3.32176	0.000894523	0.00686823	RGD1564804
ENSRNOG00000061146	290.349	0.787011	0.206612	3.80912	0.000139462	0.00144506	Gar1
ENSRNOG00000007680	4.72031	0.786725	0.48145	1.63407	0.102243	0.257694	Fhl5
ENSRNOG00000005766	117.884	0.786497	0.285171	2.75799	0.00581583	0.0312933	Tbc1d20
ENSRNOG00000016151	13491.4	0.785784	0.239887	3.27564	0.00105423	0.00785186	Ankrd23
ENSRNOG00000010466	265.113	0.785561	0.259284	3.02973	0.00244773	0.0157872	Chpf2
ENSRNOG00000008223	3.70663	0.785289	0.469366	1.67308	0.0943107	NA	Cnr1
ENSRNOG00000007281	21099.9	0.785094	0.207636	3.78111	0.000156131	0.0015936	Flnc
ENSRNOG00000025053	2083.26	0.784233	0.412607	1.90068	0.0573439	0.171895	Lrp1
ENSRNOG00000017428	734.674	0.782803	0.218047	3.59007	0.000330589	0.0030277	Map1b
ENSRNOG00000046480	27.1671	0.782345	0.415718	1.88192	0.0598476	0.177504	LOC102553962
ENSRNOG00000022631	1.96417	0.78185	0.410886	1.90284	0.0570618	NA	Fgf5
ENSRNOG00000024728	53.5449	0.78144	0.35679	2.19019	0.0285102	0.103055	Arhgap22
ENSRNOG00000061129	2971.91	0.781125	0.162624	4.80326	1.56105e-06	3.15139e-05	Psmd14
ENSRNOG00000047605	374.806	0.78084	0.223899	3.48746	0.000487635	0.00414975	Ptprk
ENSRNOG00000055661	39.9051	0.780123	0.34883	2.2364	0.0253258	0.0941844	AABR07065420.1
ENSRNOG00000005012	523.69	0.780004	0.185826	4.1975	2.69877e-05	0.000365551	Utp14a
ENSRNOG00000008173	77.2737	0.779397	0.304587	2.55887	0.0105013	0.048635	Sesn3
ENSRNOG00000045545	9.3269	0.779279	0.476025	1.63706	0.101619	0.256667	Eid2b
ENSRNOG00000029698	548.241	0.77835	0.205804	3.78201	0.00015557	0.00158907	Pim3
ENSRNOG00000061270	1610.59	0.777895	0.178967	4.34659	1.3827e-05	0.000206528	Git1
ENSRNOG00000004361	111.163	0.777637	0.27508	2.82694	0.00469946	0.0264118	Parp10
ENSRNOG00000001050	512.398	0.777424	0.215457	3.60826	0.00030826	0.00285343	Eif2ak1
ENSRNOG00000049034	25.5302	0.777352	0.442125	1.75822	0.0787101	0.215405	Ptrh1
ENSRNOG00000061246	367.375	0.777258	0.225697	3.44382	0.000573566	0.00473651	Fam49b
ENSRNOG00000001283	597.065	0.776419	0.190334	4.07924	4.51828e-05	0.000557826	Anapc7
ENSRNOG00000019868	3732.37	0.775749	0.170264	4.55616	5.20966e-06	8.95603e-05	Psma5
ENSRNOG00000016031	2593.93	0.77446	0.159088	4.86812	1.12663e-06	2.33652e-05	Bicd2
ENSRNOG00000060335	3175.86	0.773967	0.176469	4.38585	1.15532e-05	0.00017662	Strn3
ENSRNOG00000001297	106.209	0.773192	0.263604	2.93315	0.00335537	0.0203813	Prmt2
ENSRNOG00000051383	32.6216	0.772754	0.434157	1.7799	0.0750931	0.208499	Srsf12
ENSRNOG00000042951	164.208	0.771505	0.250283	3.08253	0.00205247	0.0137035	LOC100911537
ENSRNOG00000017235	2402.95	0.771386	0.163988	4.70391	2.55224e-06	4.83407e-05	Atp6v0d1
ENSRNOG00000055976	12.8675	0.770261	0.459955	1.67464	0.0940041	0.243735	AABR07006866.1
ENSRNOG00000003041	375.952	0.770124	0.21422	3.59501	0.000324383	0.00297739	Smg6
ENSRNOG00000018267	31.4443	0.769949	0.420672	1.83029	0.0672073	0.19321	B3gnt7
ENSRNOG00000057352	510.946	0.769792	0.211473	3.64013	0.000272495	0.00257908	AABR07054593.1
ENSRNOG00000053410	4.91449	0.769264	0.482923	1.59294	0.111175	0.27264	Adcy10
ENSRNOG00000046112	240.698	0.769027	0.235732	3.2623	0.00110513	0.00816425	Dedd2
ENSRNOG00000010883	10.3893	0.768984	0.482088	1.59511	0.110688	0.271738	Pard6b
ENSRNOG00000020134	665.302	0.768575	0.192767	3.98708	6.68928e-05	0.0007818	Upf1
ENSRNOG00000009033	87.8575	0.768545	0.34438	2.23168	0.0256361	0.0948995	Cntn2
ENSRNOG00000024492	76.325	0.768307	0.301599	2.54745	0.0108514	0.0498676	Ap1ar
ENSRNOG00000007975	39.9253	0.768051	0.421188	1.82353	0.0682226	0.195377	Ncoa2
ENSRNOG00000002826	80.6921	0.767621	0.293058	2.61935	0.00880986	0.0424857	Hsd17b7
ENSRNOG00000014452	73.4433	0.767569	0.331476	2.31561	0.0205796	0.0803836	Zfhx3
ENSRNOG00000043441	15.6849	0.767477	0.452718	1.69526	0.0900254	0.236433	Lin52
ENSRNOG00000012709	1148.73	0.767275	0.167388	4.58382	4.56557e-06	8.00998e-05	Bag2
ENSRNOG00000011066	234.947	0.766068	0.282402	2.71268	0.00667407	0.0347314	March6
ENSRNOG00000003033	215.846	0.76606	0.228723	3.34929	0.0008102	0.00629864	Plcd3
ENSRNOG00000048430	10064.3	0.766023	0.182986	4.18625	2.83602e-05	0.000381113	Myo18b
ENSRNOG00000053325	23.6059	0.765713	0.405271	1.88939	0.05884	0.17502
ENSRNOG00000026517	1010.74	0.765631	0.171859	4.455	8.38947e-06	0.000134204	Vrk3
ENSRNOG00000012030	4.79712	0.76556	0.484749	1.57929	0.114269	0.277371	Wwox
ENSRNOG00000004036	971.868	0.765005	0.170423	4.48885	7.16087e-06	0.000117347	Snx12
ENSRNOG00000020880	26.0988	0.764868	0.411719	1.85774	0.0632053	0.184697	Klhl18
ENSRNOG00000002423	276.052	0.764077	0.217583	3.51166	0.000445317	0.00386914	Fam114a2
ENSRNOG00000012111	28.6481	0.762339	0.382518	1.99295	0.0462674	0.147136	Poli
ENSRNOG00000006612	3.6011	0.761899	0.470208	1.62034	0.105158	NA	Map2k3
ENSRNOG00000050806	50.052	0.761638	0.32517	2.34227	0.0191666	0.0758616	Spty2d1
ENSRNOG00000013474	154.606	0.759747	0.286022	2.65626	0.00790137	0.0393113	Casz1
ENSRNOG00000027156	172.873	0.758791	0.239768	3.16469	0.00155248	0.0108237	Morn4
ENSRNOG00000010813	138.435	0.75818	0.261933	2.89455	0.00379697	0.02232	Tspan14
ENSRNOG00000058156	70.1642	0.758132	0.308001	2.46146	0.0138373	0.0595446	Zdhhc18
ENSRNOG00000014186	153.293	0.758008	0.239318	3.16737	0.00153827	0.0107464	RGD1310257
ENSRNOG00000013965	338.89	0.757972	0.207607	3.651	0.000261225	0.00248791	Noc3l
ENSRNOG00000010370	1630.65	0.75796	0.163223	4.64371	3.42201e-06	6.13708e-05	Tnip1
ENSRNOG00000013152	424.505	0.756787	0.231511	3.26891	0.00107963	0.00801045	Arhgap10
ENSRNOG00000059857	387.877	0.756498	0.200786	3.76769	0.000164765	0.00167423	Rnd1
ENSRNOG00000043099	1012.3	0.756262	0.175254	4.31524	1.59427e-05	0.000233786	Ddx21
ENSRNOG00000019826	510.886	0.755982	0.246215	3.07041	0.00213766	0.0141822	Sil1
ENSRNOG00000012927	527.241	0.755668	0.196503	3.84559	0.000120264	0.0012801	Rrp9
ENSRNOG00000001680	99.0526	0.755593	0.268496	2.81416	0.00489043	0.0272917	Mina
ENSRNOG00000009951	295.49	0.755543	0.296769	2.5459	0.0108996	0.050022	Aif1l
ENSRNOG00000001781	11.4009	0.755354	0.471036	1.6036	0.108802	0.268605	Lmln
ENSRNOG00000010768	673.374	0.755142	0.209528	3.60402	0.000313333	0.00289542	Kpna4
ENSRNOG00000009987	349.771	0.755034	0.209327	3.60696	0.000309802	0.00286473	Akap11
ENSRNOG00000052840	29.7706	0.754828	0.385649	1.95729	0.0503134	0.156494	Tanc2
ENSRNOG00000000073	51.9553	0.754365	0.356683	2.11495	0.0344346	0.118246	Tmed5
ENSRNOG00000010126	221.567	0.754279	0.220296	3.42393	0.000617232	0.00504226	RGD1307704
ENSRNOG00000013442	576.427	0.753876	0.187978	4.01045	6.06027e-05	0.000716486	Ciz1
ENSRNOG00000056659	235.083	0.753685	0.211907	3.55668	0.000375572	0.00334176	Mecp2
ENSRNOG00000061365	2.82541	0.753628	0.449419	1.67689	0.093563	NA	AABR07007055.1
ENSRNOG00000004186	470.9	0.752797	0.250865	3.0008	0.00269271	0.0171168	Snx13
ENSRNOG00000005393	24.3156	0.752623	0.409632	1.83731	0.0661638	0.191297	Sertad2
ENSRNOG00000039656	13.3639	0.752359	0.474478	1.58565	0.112818	0.275103	Abca17
ENSRNOG00000022392	18509.3	0.752259	0.181879	4.13604	3.53345e-05	0.000456012	Hspb8
ENSRNOG00000017647	523.547	0.752059	0.190066	3.95682	7.59539e-05	0.000865051	Zc3h8
ENSRNOG00000008424	128.108	0.751644	0.267823	2.8065	0.00500832	0.0277795	Aagab
ENSRNOG00000012378	481.17	0.751562	0.195372	3.84682	0.000119661	0.00127567	Dbnl
ENSRNOG00000007964	56.035	0.751361	0.386155	1.94575	0.0516849	0.159202	Tp53inp1
ENSRNOG00000051159	111.482	0.750701	0.269752	2.78293	0.00538704	0.0293559	Rn60_X_0559.1
ENSRNOG00000000175	181.77	0.750293	0.231262	3.24433	0.00117726	0.00859948	Mier2
ENSRNOG00000014555	7.78007	0.749676	0.486524	1.54088	0.123346	0.291676	Aox4
ENSRNOG00000052519	8.65314	0.74965	0.484914	1.54594	0.122118	0.2897	Ttc30a1
ENSRNOG00000016164	21.1048	0.749524	0.431165	1.73837	0.0821454	0.221699	Fcrl2
ENSRNOG00000007681	406.764	0.749198	0.20332	3.68481	0.000228871	0.00222	Brd3
ENSRNOG00000017427	93.5595	0.749023	0.305605	2.45095	0.0142481	0.0607767	Pfn2
ENSRNOG00000016196	7.72777	0.748692	0.484581	1.54503	0.122339	0.289977	Dlgap1
ENSRNOG00000023095	2494.27	0.747855	0.17091	4.37572	1.21034e-05	0.000183839	Npepps
ENSRNOG00000022593	134.814	0.747509	0.291414	2.56511	0.0103142	0.0480613	Pdpr
ENSRNOG00000008474	103.531	0.747417	0.294288	2.53975	0.0110932	0.0506046	Acox3
ENSRNOG00000001729	14.6512	0.747351	0.454161	1.64557	0.0998531	0.253613	Xxylt1
ENSRNOG00000020640	558.486	0.747238	0.190639	3.91965	8.86773e-05	0.000981338	Zbtb7b
ENSRNOG00000013930	83.3158	0.747084	0.309154	2.41654	0.0156686	0.0654371	Rnf4
ENSRNOG00000042547	16.7281	0.747036	0.459467	1.62588	0.103976	0.260381	RGD1565566
ENSRNOG00000022727	1160.36	0.746815	0.181457	4.11567	3.86064e-05	0.00048991	Tmem127
ENSRNOG00000020881	381.927	0.746782	0.204975	3.64329	0.00026918	0.00255124	Frmd8
ENSRNOG00000012954	532.948	0.746624	0.191173	3.90548	9.40387e-05	0.00103148	Eefsec
ENSRNOG00000019382	559.561	0.746477	0.199178	3.74779	0.000178402	0.00179017	Zbtb47
ENSRNOG00000012434	1333.44	0.746226	0.169995	4.3897	1.13507e-05	0.000174403	Zfp598
ENSRNOG00000001859	217.401	0.745934	0.246303	3.02852	0.00245756	0.0158357	Sdf2l1
ENSRNOG00000011619	92.0048	0.74592	0.318608	2.34118	0.0192229	0.0760402	Myo9a
ENSRNOG00000011157	1292.96	0.745785	0.195858	3.80779	0.000140215	0.00145176	Jak1
ENSRNOG00000020930	60.7176	0.745625	0.322191	2.31423	0.020655	0.0806425	Atxn7l3
ENSRNOG00000011865	1754.22	0.745527	0.214173	3.48096	0.00049962	0.00422544	Fam96b
ENSRNOG00000053502	237.373	0.745039	0.247874	3.00572	0.00264952	0.0168737	Arhgef17
ENSRNOG00000002294	24.435	0.744978	0.416904	1.78693	0.0739488	0.206425	Snx29
ENSRNOG00000004004	65.749	0.744776	0.294942	2.52516	0.0115646	0.0521317	Nrde2
ENSRNOG00000024454	127.546	0.744585	0.248598	2.99514	0.00274319	0.0173436	Ccdc149
ENSRNOG00000028092	3.41403	0.744108	0.467172	1.59279	0.111207	NA	Cpa2
ENSRNOG00000010594	16.5492	0.743525	0.440795	1.68678	0.0916451	0.239434	LOC500124
ENSRNOG00000058956	57.2202	0.743174	0.315654	2.35439	0.0185529	0.0738603	Pgpep1l
ENSRNOG00000009565	1527.65	0.743138	0.468378	1.58662	0.112598	0.274801	Pdk4
ENSRNOG00000058752	1399.39	0.743043	0.200126	3.71288	0.000204913	0.00202791	Popdc2
ENSRNOG00000037500	431.208	0.74285	0.223697	3.32078	0.000897659	0.00688844	Pus1
ENSRNOG00000042940	36.6541	0.741953	0.434233	1.70865	0.0875151	0.231869	AC135389.1
ENSRNOG00000010361	161.484	0.741863	0.259795	2.85557	0.00429595	0.0246278	Kif3b
ENSRNOG00000014832	2629.89	0.741717	0.161649	4.58844	4.46577e-06	7.85504e-05	Mapkapk3
ENSRNOG00000019883	198.622	0.741715	0.217016	3.41779	0.000631313	0.00514193	Pak4
ENSRNOG00000004351	206.578	0.741674	0.240656	3.08189	0.00205694	0.0137266	Slc25a29
ENSRNOG00000002644	273.982	0.741258	0.204658	3.62192	0.00029242	0.00273663	Utp18
ENSRNOG00000001047	130.84	0.741093	0.313589	2.36326	0.0181149	0.0724292	Map2k7
ENSRNOG00000014297	1827.49	0.740961	0.194468	3.81019	0.000138859	0.00144208	Sdc4
ENSRNOG00000029740	16.2901	0.740682	0.457282	1.61975	0.105286	0.262294	Slc35g1
ENSRNOG00000021355	17.3754	0.740403	0.438231	1.68953	0.0911183	0.23846	Car6
ENSRNOG00000012603	412.234	0.739913	0.190554	3.88296	0.000103192	0.00111753	Sestd1
ENSRNOG00000051823	12.9389	0.739775	0.468383	1.57942	0.114239	0.277371	Zkscan4
ENSRNOG00000028063	3917.27	0.739657	0.176924	4.18065	2.90673e-05	0.000388332	Tmem38b
ENSRNOG00000027383	15.3079	0.739595	0.456761	1.61921	0.105401	0.262437	Sntn
ENSRNOG00000021317	4472.09	0.739401	0.162083	4.56187	5.07008e-06	8.74908e-05	Cct2
ENSRNOG00000010783	402.987	0.738637	0.191326	3.86062	0.000113099	0.00121138	Mak16
ENSRNOG00000050201	23.3787	0.738368	0.429959	1.7173	0.0859249	0.228626	LOC100911721
ENSRNOG00000009196	121.637	0.738096	0.316676	2.33076	0.0197659	0.0778056	Rc3h2
ENSRNOG00000010434	338.015	0.737484	0.21747	3.3912	0.000695877	0.00554551	Dync1li1
ENSRNOG00000021887	165.203	0.736976	0.243073	3.03191	0.00243011	0.0156958	Cyb561d2
ENSRNOG00000009271	1837.1	0.736833	0.167562	4.39739	1.09561e-05	0.000169195	Smarca4
ENSRNOG00000058790	356.254	0.736737	0.191144	3.85436	0.000116034	0.00124087	Fam120b
ENSRNOG00000001189	471.7	0.736687	0.21074	3.49572	0.000472781	0.00405618	Sik1
ENSRNOG00000018697	1661.38	0.73665	0.182086	4.04561	5.21863e-05	0.000628396	Abcb6
ENSRNOG00000056041	151.456	0.736078	0.263718	2.79116	0.00525195	0.0288499	Ipo8
ENSRNOG00000011282	2944.76	0.736034	0.171336	4.29585	1.74026e-05	0.000251685	Ppp2r1a
ENSRNOG00000032561	65.9287	0.735999	0.299126	2.4605	0.0138745	0.0596486	Slc52a2
ENSRNOG00000053654	207.223	0.735863	0.253238	2.90582	0.0036629	0.0217988	AABR07061614.2
ENSRNOG00000018434	232.778	0.735727	0.250782	2.93373	0.00334913	0.0203705	Stab1
ENSRNOG00000021151	5864.72	0.735569	0.186557	3.94287	8.05111e-05	0.000904889	Ppp1r14b
ENSRNOG00000023995	162.782	0.734948	0.26997	2.72233	0.00648225	0.033909	Ankrd39
ENSRNOG00000002451	13.6475	0.734804	0.477866	1.53768	0.124127	0.292794	Fndc3c1
ENSRNOG00000012386	104.334	0.734673	0.347861	2.11197	0.0346889	0.11894	Zbtb38
ENSRNOG00000059810	220.186	0.734101	0.236791	3.1002	0.00193391	0.0130201	Txnrd3
ENSRNOG00000019638	4849.28	0.733973	0.160359	4.57706	4.71555e-06	8.23083e-05	Lmna
ENSRNOG00000001547	65.6173	0.733896	0.343879	2.13417	0.0328288	0.114282	Agps
ENSRNOG00000003524	847.456	0.733675	0.185654	3.95184	7.75512e-05	0.000879698	Lrrc59
ENSRNOG00000008239	143.04	0.733525	0.292825	2.505	0.0122452	0.0543536	Repin1
ENSRNOG00000010574	256.007	0.733402	0.223399	3.28292	0.00102739	0.00768123	Ptpn1
ENSRNOG00000015791	203.243	0.73317	0.221192	3.31464	0.000917616	0.00701794	Zdhhc12
ENSRNOG00000036682	46.6605	0.732349	0.371253	1.97264	0.0485363	0.152423	Pycr1
ENSRNOG00000007432	186.798	0.732339	0.223561	3.27579	0.00105366	0.00785186	Polr3b
ENSRNOG00000050564	15.7074	0.7323	0.461328	1.58737	0.112428	0.274535	RGD1564419
ENSRNOG00000011631	97.3455	0.731939	0.284319	2.57436	0.0100425	0.0470684	Fst
ENSRNOG00000020925	634.587	0.731486	0.208175	3.51381	0.000441732	0.00384043	Ccdc86
ENSRNOG00000020336	1090.95	0.731353	0.187726	3.89586	9.78519e-05	0.00106731	Ezh1
ENSRNOG00000008047	40.5902	0.731054	0.344295	2.12334	0.0337257	0.116364	Khk
ENSRNOG00000001275	1.99514	0.731006	0.402406	1.81659	0.0692801	NA	Tmem184a
ENSRNOG00000046053	20.0009	0.730884	0.447713	1.63248	0.102578	0.258278	Nudt10
ENSRNOG00000020095	6.84061	0.730841	0.487571	1.49894	0.133889	0.307897	Pcdhb3
ENSRNOG00000024663	240.003	0.730728	0.2138	3.41781	0.000631273	0.00514193	Fkbp15
ENSRNOG00000004471	350.926	0.730723	0.201903	3.61919	0.000295532	0.00275702	Polr3h
ENSRNOG00000008664	1073.5	0.730658	0.169614	4.30776	1.64913e-05	0.000240284	Rn60_15_0083.1
ENSRNOG00000006905	2017.89	0.730388	0.21843	3.34381	0.000826356	0.00640602	Hectd1
ENSRNOG00000024923	97.3959	0.730204	0.30735	2.37581	0.0175106	0.0707411	Nnat
ENSRNOG00000012818	1264.76	0.730178	0.212739	3.43227	0.000598549	0.00491314	Ksr1
ENSRNOG00000028946	800.289	0.728973	0.175128	4.16251	3.14766e-05	0.000414442	Cdc42ep4
ENSRNOG00000021441	52.8337	0.728866	0.370603	1.9667	0.0492175	0.153926	Reln
ENSRNOG00000027030	97.2528	0.72886	0.283783	2.56837	0.0102179	0.0477573	Adm
ENSRNOG00000002319	134.132	0.728823	0.254319	2.86578	0.00415982	0.0239782	Tsn
ENSRNOG00000014268	526.001	0.728365	0.218255	3.33722	0.000846205	0.00652657	Abca2
ENSRNOG00000004695	1.81249	0.727898	0.402567	1.80814	0.0705844	NA	Celf5
ENSRNOG00000024352	656.293	0.727658	0.179739	4.04842	5.15651e-05	0.000622012	Tyw1
ENSRNOG00000009291	9.09073	0.727374	0.485162	1.49924	0.133812	0.307828	Dnase1l3
ENSRNOG00000030355	409.465	0.727206	0.224288	3.24229	0.00118575	0.00864279	Mroh1
ENSRNOG00000010756	643.412	0.727093	0.196913	3.69245	0.000222104	0.00216667	Tp53
ENSRNOG00000023064	174.282	0.726968	0.230395	3.15531	0.00160328	0.0111342	Catsper2
ENSRNOG00000020608	606.96	0.726648	0.197053	3.68758	0.000226398	0.0022007	Ppan
ENSRNOG00000003614	2.08595	0.726574	0.423314	1.71639	0.0860901	NA	Mgat5
ENSRNOG00000028219	223.15	0.726571	0.222044	3.27219	0.00106719	0.0079268	Tmem209
ENSRNOG00000025454	35.9941	0.726411	0.380149	1.91086	0.0560229	0.169021	Rrm2b
ENSRNOG00000018481	1071.88	0.726293	0.17738	4.09456	4.22967e-05	0.000527917	Zfp259
ENSRNOG00000005362	256.307	0.726166	0.217425	3.33984	0.000838254	0.00648721	Rab3ip
ENSRNOG00000046585	907.254	0.725544	0.190672	3.8052	0.00014169	0.0014637	AABR07054370.1
ENSRNOG00000026286	52.4431	0.725353	0.324858	2.23283	0.0255601	0.0947978	Nhlrc1
ENSRNOG00000046318	11.0569	0.725208	0.481353	1.5066	0.131912	0.304947	LOC100910689
ENSRNOG00000010409	751.016	0.725033	0.174146	4.16337	3.13582e-05	0.00041368	Nol6
ENSRNOG00000060350	198.419	0.724227	0.277061	2.61396	0.0089499	0.0430395	Iqsec1
ENSRNOG00000002218	6114.3	0.72417	0.183331	3.95008	7.81261e-05	0.000884631	Stbd1
ENSRNOG00000018931	180.185	0.723896	0.222844	3.24844	0.00116038	0.00849886	Dis3l2
ENSRNOG00000009204	7.94362	0.723824	0.487739	1.48404	0.137798	0.314721	Il17re
ENSRNOG00000049437	3696.58	0.723759	0.172473	4.19637	2.71227e-05	0.000367016	Gpc1
ENSRNOG00000032391	82.0949	0.723707	0.316479	2.28674	0.0222108	0.0852684	Esyt2
ENSRNOG00000022524	164.385	0.723396	0.247808	2.91918	0.0035095	0.021074	Tango6
ENSRNOG00000006338	202.723	0.723063	0.267132	2.70676	0.00679433	0.0351835	Lrp6
ENSRNOG00000000204	515.626	0.722643	0.203159	3.55702	0.000375079	0.00334105	Syncrip
ENSRNOG00000030704	1757	0.722128	0.171025	4.22235	2.41769e-05	0.000335799	LOC100911693
ENSRNOG00000008444	14.0574	0.721627	0.460149	1.56825	0.116824	0.281266	Cbl
ENSRNOG00000010996	40.4722	0.721572	0.369013	1.95541	0.0505347	0.156873	Mob1b
ENSRNOG00000052945	66.2104	0.721531	0.353165	2.04304	0.0410486	0.134826	AABR07002969.1
ENSRNOG00000018977	1928.34	0.721489	0.169968	4.24486	2.18734e-05	0.000307239	Ap3d1
ENSRNOG00000012723	1702.26	0.721359	0.173118	4.16686	3.0882e-05	0.00040849	Trim55
ENSRNOG00000003108	646.655	0.720615	0.208265	3.46008	0.000540007	0.00450291	Acbd4
ENSRNOG00000020715	3109.58	0.72052	0.185491	3.8844	0.000102585	0.00111237	Ddb1
ENSRNOG00000011470	174.332	0.720327	0.30677	2.3481	0.0188694	0.0748802	Tsc1
ENSRNOG00000007416	175.799	0.720296	0.241891	2.97778	0.00290348	0.0181362	Clp1
ENSRNOG00000059558	2.301	0.719902	0.428541	1.67989	0.0929787	NA	AABR07062344.2
ENSRNOG00000032150	1793.91	0.719785	0.206124	3.49199	0.000479428	0.00410034	Adcy2
ENSRNOG00000021042	7836.68	0.719682	0.176109	4.08657	4.37799e-05	0.000542465	Psmd4
ENSRNOG00000017369	14787.2	0.719609	0.42881	1.67815	0.0933172	0.242327	Mustn1
ENSRNOG00000022570	27.807	0.719232	0.42377	1.69722	0.0896542	0.235771	Pus7l
ENSRNOG00000015970	134.801	0.719079	0.243226	2.95642	0.00311233	0.0192124	Tbc1d13
ENSRNOG00000012287	30.9915	0.718994	0.386171	1.86186	0.0626234	0.183467	Slc35e1
ENSRNOG00000009478	35.4361	0.718843	0.397891	1.80663	0.0708198	0.200517	RGD1359108
ENSRNOG00000040242	30.3051	0.718734	0.424316	1.69387	0.0902907	0.236944	Epm2a
ENSRNOG00000039858	8.53915	0.718302	0.484938	1.48122	0.138547	0.315903	Mfsd12
ENSRNOG00000001004	1412.94	0.71817	0.174508	4.1154	3.865e-05	0.000490009	Ncor2
ENSRNOG00000021793	31.8692	0.717597	0.375307	1.91203	0.0558725	0.168754	Tmem136
ENSRNOG00000019295	401.116	0.717115	0.254934	2.81294	0.0049091	0.0273512	Rab12
ENSRNOG00000024632	305.829	0.717003	0.228596	3.13655	0.00170946	0.0117403	Atf6
ENSRNOG00000061415	119.82	0.716536	0.255395	2.8056	0.00502231	0.0278232	Taf1b
ENSRNOG00000012729	55.4379	0.716302	0.337878	2.12	0.0340058	0.117097	Mfsd8
ENSRNOG00000012701	88.3244	0.716064	0.326037	2.19627	0.0280727	0.101801	Map7
ENSRNOG00000047223	1.80508	0.715898	0.400752	1.78638	0.0740372	NA	Arrdc5
ENSRNOG00000013172	644.1	0.715837	0.190072	3.76614	0.000165788	0.00168213	Nr1h3
ENSRNOG00000031739	4.33303	0.715577	0.477543	1.49846	0.134015	0.308036	Fam71e1
ENSRNOG00000020284	396.004	0.714724	0.298261	2.39631	0.0165612	0.0677667	Prkar2a
ENSRNOG00000019843	359.487	0.714157	0.254834	2.80244	0.00507181	0.0280278	St3gal3
ENSRNOG00000009495	132.85	0.714006	0.245678	2.90627	0.00365765	0.0217842	Src
ENSRNOG00000000983	269.507	0.713989	0.205634	3.47214	0.000516324	0.00434787	Zfp394
ENSRNOG00000006459	111.077	0.713573	0.27157	2.62759	0.0085993	0.041721	AABR07041140.1
ENSRNOG00000022312	39.0116	0.713235	0.346546	2.05813	0.039578	0.131513	Lrsam1
ENSRNOG00000019525	1717.3	0.712839	0.204258	3.4899	0.000483199	0.0041197	Hspa9
ENSRNOG00000024867	118.442	0.712747	0.251368	2.83547	0.00457577	0.0258738	Eme2
ENSRNOG00000016551	141.671	0.71255	0.269005	2.64884	0.00807686	0.0398522	Bcl2l11
ENSRNOG00000019742	1792.62	0.711849	0.226466	3.14329	0.00167063	0.0115083	Stat3
ENSRNOG00000036942	21.8657	0.711657	0.417244	1.70561	0.0880803	0.23276	Tnfrsf9
ENSRNOG00000052461	6.31452	0.710837	0.486771	1.46031	0.144205	0.324954	AABR07072759.1
ENSRNOG00000012757	150.255	0.709947	0.242157	2.93176	0.00337048	0.020464	Nek3
ENSRNOG00000018271	501.737	0.709727	0.215819	3.28853	0.00100713	0.00755839	Scamp4
ENSRNOG00000022636	317.801	0.709195	0.200193	3.54255	0.000396278	0.00349415	Alpk1
ENSRNOG00000009522	13.2441	0.708573	0.464816	1.52442	0.127405	0.297984	Adra1a
ENSRNOG00000006519	41.6932	0.708452	0.345064	2.0531	0.0400628	0.132561	Tmem107
ENSRNOG00000049900	626.349	0.708392	0.211106	3.35562	0.000791885	0.00617396	Irf2bp2
ENSRNOG00000061607	106.046	0.707803	0.288297	2.45511	0.014084	0.0603212	Lmbr1l
ENSRNOG00000019147	925.241	0.707069	0.201186	3.5145	0.000440591	0.00383294	Stom
ENSRNOG00000005472	33.1936	0.706619	0.380364	1.85774	0.0632055	0.184697	Sp4
ENSRNOG00000004169	135.83	0.706567	0.248856	2.83926	0.00452186	0.0256469	Fzr1
ENSRNOG00000014933	486.726	0.706463	0.183776	3.84416	0.000120966	0.00128657	Dnttip1
ENSRNOG00000007242	127.078	0.706336	0.28845	2.44873	0.0143362	0.0610571	Ehmt1
ENSRNOG00000022143	251.295	0.706162	0.247949	2.84802	0.00439923	0.0251041	Dusp23
ENSRNOG00000017879	40.291	0.705824	0.347729	2.02981	0.042376	0.138157	Gab1
ENSRNOG00000046636	8.06378	0.70514	0.484061	1.45672	0.145194	0.326484	Hist1h4b
ENSRNOG00000007359	131.228	0.704252	0.277968	2.53358	0.0112905	0.051231	Gca
ENSRNOG00000032437	530.241	0.703876	0.19771	3.56015	0.000370647	0.0033152	Pard3
ENSRNOG00000007054	25.7277	0.702952	0.412049	1.70599	0.0880095	0.232655	Dhx33
ENSRNOG00000002032	504.325	0.702717	0.184788	3.80282	0.000143057	0.00147115	Ifngr2
ENSRNOG00000016573	1161.44	0.702486	0.178717	3.93071	8.46959e-05	0.00094493	Dgat2
ENSRNOG00000052469	170.7	0.702405	0.243591	2.88354	0.00393228	0.0229653	Bmpr1a
ENSRNOG00000015426	9.17	0.702375	0.483734	1.45198	0.146506	0.328461	Purg
ENSRNOG00000003536	947.943	0.702183	0.184769	3.80033	0.000144501	0.00148377	Rufy1
ENSRNOG00000052070	94.9529	0.70202	0.362964	1.93413	0.0530969	0.162453	Aldh1a3
ENSRNOG00000034071	2102.51	0.702017	0.170326	4.12161	3.76236e-05	0.000478773	Chmp4bl1
ENSRNOG00000004958	1.92445	0.701956	0.397722	1.76494	0.0775738	NA	Slc22a22
ENSRNOG00000033556	447.901	0.701781	0.221707	3.16535	0.00154898	0.0108065	Spen
ENSRNOG00000055446	1195.35	0.701658	0.210977	3.32575	0.000881799	0.00678196	Amfr
ENSRNOG00000012046	1115.2	0.701581	0.169682	4.13468	3.55457e-05	0.000457011	Prmt5
ENSRNOG00000014343	5.41345	0.701565	0.482496	1.45403	0.145937	0.327661	Anln
ENSRNOG00000015553	169.006	0.701524	0.26311	2.66628	0.00766957	0.0384238	Gatad2b
ENSRNOG00000018390	448.802	0.699746	0.197717	3.53913	0.00040145	0.00353231	Pld3
ENSRNOG00000009350	7.57651	0.699715	0.487644	1.43489	0.151319	0.335786	Sez6
ENSRNOG00000054990	2.37544	0.699651	0.433627	1.61348	0.106639	NA	AABR07060133.1
ENSRNOG00000003779	359.598	0.699331	0.19874	3.51883	0.00043345	0.00377563	Dedd
ENSRNOG00000060568	710.966	0.699157	0.176669	3.95743	7.57607e-05	0.000863571	Ptpn21
ENSRNOG00000016828	12.0053	0.698997	0.471207	1.48342	0.137963	0.315045	Cmtm5
ENSRNOG00000016242	258.325	0.698844	0.23913	2.92244	0.00347297	0.0208821	Fzd1
ENSRNOG00000006810	122.445	0.698764	0.251183	2.7819	0.0054042	0.029397	Lancl2
ENSRNOG00000009863	2.55419	0.698702	0.445674	1.56774	0.116941	NA	Prrt3
ENSRNOG00000014786	10.065	0.698664	0.472752	1.47787	0.139443	0.317571	Ccne1
ENSRNOG00000007285	104.722	0.698367	0.275714	2.53294	0.011311	0.0512726	Tp53rk
ENSRNOG00000020938	1899.38	0.698227	0.183554	3.80394	0.000142413	0.00146673	Ppp1r15a
ENSRNOG00000052445	53.643	0.697	0.389707	1.78852	0.0736921	0.205919	Kdm7a
ENSRNOG00000052730	5279.66	0.696815	0.188295	3.70065	0.000215048	0.00210685	Psmb3
ENSRNOG00000048187	11.1972	0.696382	0.467423	1.48983	0.136268	0.312217	LOC691153
ENSRNOG00000000127	743.22	0.696004	0.181068	3.84389	0.000121101	0.00128675	Kpna6
ENSRNOG00000020701	15.3366	0.69561	0.440753	1.57823	0.114512	0.277538	Brca1
ENSRNOG00000059057	92.9475	0.695466	0.268419	2.59097	0.00957046	0.0453535	Fam35a
ENSRNOG00000058243	9.65092	0.695145	0.47242	1.47146	0.141168	0.319903	Rfx8
ENSRNOG00000009664	50.1307	0.695111	0.338282	2.05483	0.0398955	0.132136	Ankrd42
ENSRNOG00000026951	12.2272	0.695045	0.462295	1.50347	0.132719	0.306346	Susd5
ENSRNOG00000003434	29.9209	0.694383	0.401075	1.73131	0.0833972	0.224015	Trove2
ENSRNOG00000007364	66.4464	0.694155	0.42541	1.63173	0.102736	0.258533	Rab15
ENSRNOG00000046472	443.048	0.69399	0.20745	3.34533	0.000821852	0.00638205	Arfgap3
ENSRNOG00000013956	51.7262	0.692813	0.355577	1.94842	0.051365	0.158502	Rnf38
ENSRNOG00000059224	260.183	0.69279	0.209339	3.30941	0.000934916	0.00711442	Reps1
ENSRNOG00000018946	72.6163	0.692255	0.301996	2.29227	0.0218904	0.0842985	Trim33
ENSRNOG00000001515	408.991	0.692208	0.460337	1.5037	0.132659	0.306324	Zak
ENSRNOG00000004971	73.9728	0.691771	0.285907	2.41957	0.0155389	0.0649649	Txlng
ENSRNOG00000016627	37.4436	0.691386	0.386349	1.78954	0.073528	0.205587	Eya4
ENSRNOG00000012055	524.304	0.690856	0.251229	2.7499	0.0059613	0.0319252	Man2a2
ENSRNOG00000012274	2073.67	0.690594	0.170396	4.05289	5.05897e-05	0.00061404	Ddi2
ENSRNOG00000050061	1.71971	0.690386	0.396184	1.74259	0.0814052	NA	Mcart1
ENSRNOG00000037690	120.392	0.690136	0.265888	2.59559	0.00944275	0.0448572	Sertad3
ENSRNOG00000019497	2622.43	0.689828	0.161979	4.25874	2.05578e-05	0.000292062	Mrpl17
ENSRNOG00000007477	4.9274	0.68952	0.482424	1.42928	0.152923	0.338134	Edn3
ENSRNOG00000017671	80.2025	0.688725	0.324949	2.11948	0.0340496	0.117188	Rasa3
ENSRNOG00000060580	129.28	0.687379	0.25483	2.69741	0.00698821	0.035856	Slc10a3
ENSRNOG00000014844	82.7709	0.687185	0.311553	2.20568	0.0274064	0.100017	Kif21a
ENSRNOG00000010291	59.3465	0.687154	0.318258	2.15911	0.0308416	0.109398	Slc46a1
ENSRNOG00000048356	207.443	0.686446	0.241533	2.84204	0.00448261	0.0254524	RGD1308750
ENSRNOG00000024878	3.857	0.686351	0.458829	1.49588	0.134686	NA	Rbm44
ENSRNOG00000054360	87.3142	0.686249	0.286902	2.39192	0.0167604	0.0683977	Tspan11
ENSRNOG00000013993	1.66432	0.685952	0.395145	1.73595	0.0825727	NA	AABR07007000.1
ENSRNOG00000007133	1113.64	0.685884	0.231492	2.96288	0.00304773	0.018899	Plxnb2
ENSRNOG00000012865	1430.9	0.685189	0.186484	3.67424	0.000238555	0.00230087	Parp3
ENSRNOG00000026828	271.962	0.68503	0.230571	2.97101	0.0029682	0.0184813	Scfd2
ENSRNOG00000017741	82.8602	0.684887	0.27532	2.4876	0.0128608	0.0564445	Nudt5
ENSRNOG00000016137	5003.08	0.684738	0.162709	4.20837	2.5722e-05	0.000352954	Rad23b
ENSRNOG00000031935	8.61081	0.684652	0.482358	1.41939	0.155786	0.342304	AABR07052587.1
ENSRNOG00000026636	424.05	0.684494	0.188081	3.63936	0.000273316	0.0025836	Urm1
ENSRNOG00000022698	121.236	0.684164	0.265297	2.57886	0.00991271	0.0466679	Vsig10
ENSRNOG00000031346	46.7319	0.684136	0.326495	2.0954	0.0361357	0.122883	Ift22
ENSRNOG00000055307	39.7572	0.684126	0.398307	1.71758	0.0858724	0.228626	AABR07058886.1
ENSRNOG00000024468	68.7347	0.684016	0.29901	2.2876	0.0221607	0.0851	Traf3ip1
ENSRNOG00000000887	16.6711	0.683801	0.454606	1.50416	0.13254	0.306191	AABR07035098.1
ENSRNOG00000055822	2.48188	0.68354	0.423591	1.61368	0.106597	NA	Xlr4a
ENSRNOG00000014698	1937.34	0.683537	0.178242	3.83488	0.000125627	0.00132378	Chrnb1
ENSRNOG00000028422	98.9645	0.683359	0.347359	1.9673	0.0491488	0.153793	Rmnd5a
ENSRNOG00000046022	4.95148	0.682962	0.48073	1.42068	0.155411	0.341974	LOC100911453
ENSRNOG00000022712	9.24253	0.682653	0.483161	1.41289	0.157688	0.34497	Bend7
ENSRNOG00000002894	21.7319	0.682095	0.422865	1.61303	0.106738	0.264656	Mnt
ENSRNOG00000012237	453.33	0.681805	0.217278	3.13793	0.00170144	0.0116911	Rdx
ENSRNOG00000013609	12.0304	0.681631	0.462155	1.4749	0.14024	0.318478	Rn60_5_0814.26
ENSRNOG00000030688	1547.77	0.680711	0.181337	3.75385	0.000174141	0.00175545	Lrrc2
ENSRNOG00000001255	282.259	0.680679	0.259443	2.62362	0.00870014	0.0420753	Mlxip
ENSRNOG00000024101	1262.34	0.680576	0.203909	3.33765	0.000844908	0.00652024	Phkb
ENSRNOG00000021058	207.999	0.680421	0.232605	2.92522	0.00344214	0.0207402	Grwd1
ENSRNOG00000054989	31.9395	0.680358	0.401107	1.6962	0.0898481	0.2361	Grhl1
ENSRNOG00000001804	30.8477	0.68027	0.383769	1.7726	0.0762949	0.210779	AABR07062513.1
ENSRNOG00000008196	40.7027	0.679398	0.343623	1.97716	0.048023	0.151232	Parp12
ENSRNOG00000004604	385.08	0.679342	0.230403	2.9485	0.00319324	0.0196144	Slc38a10
ENSRNOG00000050646	1150.26	0.679224	0.214633	3.16459	0.00155303	0.0108237	Fem1a
ENSRNOG00000008040	15.434	0.679172	0.468067	1.45102	0.146775	0.329011	Fam64a
ENSRNOG00000025890	307.391	0.678813	0.199956	3.39482	0.000686739	0.0054845	Opa3
ENSRNOG00000019807	23.867	0.678643	0.406554	1.66925	0.0950669	0.245452	Sufu
ENSRNOG00000010540	2108.78	0.678524	0.177529	3.82205	0.000132349	0.00138713	Mrpl45
ENSRNOG00000051965	213.156	0.678512	0.240108	2.82587	0.0047153	0.0264657	Smad4
ENSRNOG00000031135	540.483	0.67813	0.232739	2.9137	0.00357179	0.0213743	Smarcc2
ENSRNOG00000022741	809.566	0.678018	0.173957	3.89761	9.71457e-05	0.00106046	Ilf3
ENSRNOG00000031506	3738.58	0.67792	0.172749	3.92431	8.6978e-05	0.00096741	LOC100360087
ENSRNOG00000001878	1848.39	0.676641	0.184538	3.66666	0.000245735	0.00236013	Klhl22
ENSRNOG00000051706	803.496	0.676545	0.204307	3.31141	0.000928283	0.00707791	Tep1
ENSRNOG00000004696	197.74	0.675995	0.275611	2.45272	0.0141781	0.060535	Arhgap5
ENSRNOG00000037247	940.727	0.675941	0.177949	3.79851	0.000145571	0.00149251	Rras
ENSRNOG00000002496	2.23005	0.675909	0.422629	1.5993	0.109755	NA	Stxbp5l
ENSRNOG00000054669	89.8348	0.675789	0.285952	2.36329	0.0181134	0.0724292	0610010F05Rik
ENSRNOG00000032471	109.677	0.675775	0.269232	2.51001	0.0120726	0.0537273	Asb3
ENSRNOG00000008142	440.256	0.67565	0.196524	3.438	0.000586024	0.00482481	Brpf1
ENSRNOG00000030830	76.2303	0.674994	0.279499	2.41501	0.0157348	0.0655832	Mex3d
ENSRNOG00000014197	56.8038	0.674806	0.335367	2.01214	0.0442052	0.142053	Tmem51
ENSRNOG00000025254	14.7111	0.67472	0.447396	1.5081	0.131528	0.304338	Qrich2
ENSRNOG00000033433	120.133	0.674673	0.331753	2.03366	0.0419859	0.137311	Csrnp1
ENSRNOG00000047046	701.471	0.674632	0.269428	2.50394	0.012282	0.054464	Plin4
ENSRNOG00000016984	107.247	0.674324	0.291192	2.31574	0.0205726	0.0803791	Atg13
ENSRNOG00000012227	314.322	0.674155	0.2005	3.36236	0.000772793	0.00605258	Stambp
ENSRNOG00000056767	4.67762	0.674002	0.479323	1.40615	0.159678	0.348004	Potea
ENSRNOG00000019918	602.006	0.67312	0.188571	3.56958	0.000357559	0.00322558	Coasy
ENSRNOG00000009425	128.916	0.67262	0.254835	2.63943	0.00830464	0.0405858	Fgf7
ENSRNOG00000019339	161.064	0.672439	0.237387	2.83266	0.0046162	0.0260593	Ttll11
ENSRNOG00000000021	17.8284	0.67218	0.428735	1.56782	0.116922	0.281363	AABR07061902.1
ENSRNOG00000011387	18.4736	0.672131	0.430219	1.5623	0.118218	0.283478	Tet3
ENSRNOG00000003834	197.616	0.672131	0.239848	2.80232	0.0050736	0.0280278	Map2k4
ENSRNOG00000010902	1163.31	0.672069	0.185085	3.63115	0.000282165	0.00265406	Tceb3
ENSRNOG00000026793	70.7383	0.672059	0.304663	2.20591	0.0273903	0.0999848	Nt5dc3
ENSRNOG00000016029	292.694	0.671837	0.25777	2.60634	0.00915153	0.0437781	Rb1
ENSRNOG00000060348	2.9784	0.671802	0.440713	1.52435	0.12742	NA	Zdhhc23
ENSRNOG00000003187	102.674	0.671712	0.303983	2.2097	0.0271258	0.0995243	Armcx5
ENSRNOG00000030017	300.722	0.67117	0.24091	2.78597	0.00533671	0.0291864	Ercc6
ENSRNOG00000011661	723.886	0.670803	0.176508	3.80041	0.000144455	0.00148377	Hnrnph2
ENSRNOG00000011076	123.598	0.670765	0.310065	2.1633	0.0305178	0.108419	Ank2
ENSRNOG00000002305	28.8205	0.670619	0.396089	1.6931	0.0904358	0.237233	Slc15a2
ENSRNOG00000030387	1.91548	0.670549	0.415794	1.61269	0.106811	NA	Kng1l1
ENSRNOG00000012619	4.2429	0.670353	0.475901	1.4086	0.158954	0.347088	Epor
ENSRNOG00000031275	44.1362	0.669579	0.36885	1.81532	0.0694754	0.197776	AABR07054361.1
ENSRNOG00000022736	191.924	0.668759	0.240141	2.78486	0.00535503	0.0292237	Cdkn2aip
ENSRNOG00000013790	529.913	0.668724	0.208191	3.21208	0.00131779	0.00943935	Mfsd1
ENSRNOG00000018994	4213.13	0.66869	0.187062	3.57469	0.000350643	0.00317577	Psmc4
ENSRNOG00000008961	4796.26	0.668678	0.181309	3.68806	0.000225967	0.00219807	Mapre3
ENSRNOG00000005130	1686.6	0.668137	0.217942	3.06567	0.00217182	0.0143601	Ogdh
ENSRNOG00000003551	255.938	0.668069	0.207655	3.2172	0.00129448	0.00931142	B4galt3
ENSRNOG00000007254	260.511	0.668028	0.238866	2.79667	0.00516322	0.0284195	Ttc9
ENSRNOG00000017512	24.9233	0.667635	0.442741	1.50796	0.131565	0.30435	Aldh3b1
ENSRNOG00000031129	2756.91	0.667372	0.174724	3.81958	0.000133679	0.00139571	Carm1
ENSRNOG00000008652	140.772	0.667239	0.286189	2.33146	0.0197291	0.0777053	Phip
ENSRNOG00000052017	12.1811	0.667079	0.485083	1.37519	0.169074	0.360939	AABR07065559.1
ENSRNOG00000002368	954.846	0.666792	0.171518	3.88758	0.000101247	0.00109908	Iars2
ENSRNOG00000009466	5629.96	0.666736	0.173682	3.83884	0.000123619	0.00130464	Unc45b
ENSRNOG00000007400	527.706	0.666597	0.198102	3.36491	0.000765685	0.00601503	Srebf2
ENSRNOG00000004402	145.869	0.666365	0.278342	2.39405	0.0166634	0.0680426	Lpgat1
ENSRNOG00000009439	11448.8	0.666016	0.232723	2.86184	0.00421194	0.0242377	Eef1a1
ENSRNOG00000003291	1754.7	0.66583	0.188306	3.5359	0.00040639	0.00356263	Creg1
ENSRNOG00000042261	2036.1	0.665675	0.185947	3.57993	0.000343689	0.00312107	Hdgf
ENSRNOG00000010664	101.956	0.665214	0.265404	2.50642	0.012196	0.0542056	Wdr73
ENSRNOG00000019442	901.246	0.665118	0.182388	3.64673	0.000265602	0.00252258	Josd2
ENSRNOG00000027151	34.9548	0.664781	0.394943	1.68323	0.0923303	0.240818	Lrrc58
ENSRNOG00000036681	504.136	0.664504	0.190306	3.49176	0.000479841	0.00410086	Myadml2
ENSRNOG00000060936	35.4668	0.664328	0.367074	1.80979	0.0703281	0.199654	Ikbkg
ENSRNOG00000050453	7.61586	0.663863	0.487296	1.36234	0.17309	0.366366	Fbxo27
ENSRNOG00000013232	16.5305	0.663605	0.438128	1.51464	0.129865	0.301758	Nr6a1
ENSRNOG00000006030	13.7494	0.662813	0.467663	1.41729	0.156399	0.343043	Ptprz1
ENSRNOG00000016847	15.4076	0.66272	0.456322	1.45231	0.146416	0.328385	Bace1
ENSRNOG00000000902	2083.95	0.662701	0.197652	3.35287	0.000799794	0.00622128	Hsph1
ENSRNOG00000004139	684.156	0.662484	0.173085	3.8275	0.000129451	0.00136093	Ndel1
ENSRNOG00000021243	63.4179	0.662162	0.329044	2.01238	0.0441797	0.142005	Siglec1
ENSRNOG00000026836	23.1486	0.662079	0.429258	1.54238	0.122981	0.291045	Rn60_3_1464.1
ENSRNOG00000012470	22.1541	0.66205	0.419307	1.57891	0.114356	0.277405	Zc3h12c
ENSRNOG00000017136	4.92218	0.661463	0.480269	1.37727	0.168427	0.360212	Syt17
ENSRNOG00000021084	21.1055	0.661436	0.468615	1.41147	0.158106	0.345568	Mpeg1
ENSRNOG00000008331	137.632	0.661368	0.277713	2.38148	0.0172433	0.0698884	RGD1309995
ENSRNOG00000003590	76.6019	0.661353	0.297925	2.21986	0.0264281	0.0973346	Tom1l2
ENSRNOG00000042213	46.0566	0.661243	0.34248	1.93075	0.0535139	0.163399	Zfp498
ENSRNOG00000027833	49.9485	0.661195	0.335104	1.9731	0.0484838	0.152398	Fnip2
ENSRNOG00000020191	1270.16	0.661162	0.17301	3.82152	0.000132632	0.00138903	Tbc1d17
ENSRNOG00000022431	27.0051	0.660897	0.408946	1.6161	0.106073	0.263534	Zfp867
ENSRNOG00000004515	1315.71	0.659793	0.165607	3.98409	6.7739e-05	0.000788577	Pes1
ENSRNOG00000001203	759.999	0.659275	0.172737	3.81664	0.00013528	0.00141027	Rrp1
ENSRNOG00000004639	32.2888	0.659071	0.375044	1.75732	0.0788635	0.215695	Traf6
ENSRNOG00000000420	686.592	0.659043	0.191445	3.44246	0.00057644	0.00475163	Nelfe
ENSRNOG00000008987	614.071	0.658828	0.18562	3.54934	0.000386199	0.00342295	Rnf139
ENSRNOG00000056768	266.986	0.658693	0.204518	3.22071	0.00127874	0.00921425	AABR07035428.1
ENSRNOG00000045665	925.065	0.658646	0.171119	3.84905	0.000118577	0.0012651	Amigo1
ENSRNOG00000019507	1002.04	0.658606	0.184585	3.56804	0.000359666	0.00323569	Hnrnpul2
ENSRNOG00000006557	54.6041	0.658375	0.347698	1.89353	0.0582877	0.173744	Cyfip2
ENSRNOG00000057378	92.5687	0.658357	0.331773	1.98436	0.0472156	0.149409	Clec16a
ENSRNOG00000011784	123.304	0.658339	0.245674	2.67973	0.00736823	0.0372831	Mocs1
ENSRNOG00000008378	225.031	0.658256	0.21657	3.03946	0.00237003	0.015417	Zfp414
ENSRNOG00000050317	289.604	0.657232	0.223592	2.93943	0.00328819	0.0200983	Uhrf1bp1l
ENSRNOG00000048472	87.1422	0.657007	0.379869	1.72956	0.0837081	0.224657	Comp
ENSRNOG00000012944	124.752	0.656879	0.256458	2.56135	0.0104267	0.0483878	Casp9
ENSRNOG00000001191	289.305	0.656836	0.20126	3.26363	0.00109996	0.00813483	Tchp
ENSRNOG00000021712	55.3173	0.656807	0.379316	1.73155	0.0833529	0.223984	Rcbtb1
ENSRNOG00000018226	61.6831	0.656693	0.365649	1.79596	0.0725002	0.203512	Zcchc14
ENSRNOG00000013038	5.11475	0.656623	0.485628	1.35211	0.17634	0.370547	AABR07009572.1
ENSRNOG00000015772	347.415	0.656425	0.233603	2.81	0.0049541	0.0275459	AC097890.1
ENSRNOG00000022725	405.608	0.656421	0.195147	3.36373	0.000768965	0.00603644	Iba57
ENSRNOG00000010655	25.1409	0.656359	0.392577	1.67192	0.0945393	0.244617	Mttp
ENSRNOG00000019730	506.865	0.65591	0.254762	2.5746	0.0100356	0.0470518	Inppl1
ENSRNOG00000046254	103.083	0.655678	0.286336	2.28989	0.0220276	0.0846837	Adgre1
ENSRNOG00000019419	130.109	0.655387	0.273438	2.39684	0.0165373	0.0677505	Taf6l
ENSRNOG00000007881	609.86	0.655084	0.178151	3.67713	0.000235873	0.00227983	Mtmr14
ENSRNOG00000034026	60.5621	0.655081	0.329027	1.99096	0.046485	0.1476	Lclat1
ENSRNOG00000047329	305.815	0.654857	0.202156	3.23937	0.00119794	0.00870866	Mtif3
ENSRNOG00000001210	525.14	0.654709	0.183731	3.5634	0.00036608	0.00328727	Pwp2
ENSRNOG00000023411	29.9891	0.654428	0.385845	1.69609	0.0898688	0.236109	Vsig10l
ENSRNOG00000004026	319.44	0.654326	0.265656	2.46306	0.0137758	0.059336	Atp2b1
ENSRNOG00000000954	764.69	0.653943	0.178039	3.67303	0.000239687	0.00230853	Rpo1-3
ENSRNOG00000014209	106.992	0.653536	0.316254	2.06649	0.0387823	0.129784	Utp6
ENSRNOG00000017976	248.894	0.653303	0.227095	2.87678	0.0040175	0.023325	Slco2b1
ENSRNOG00000000848	1013.96	0.653193	0.192415	3.39471	0.000687018	0.0054845	Gpank1
ENSRNOG00000015269	56.0937	0.65299	0.322018	2.02781	0.0425799	0.13847	Atf7
ENSRNOG00000017496	632.358	0.652793	0.202957	3.21642	0.00129803	0.00933201	Cnp
ENSRNOG00000059140	67.5005	0.651979	0.346971	1.87906	0.0602364	0.178309	Myo1g
ENSRNOG00000053400	208.962	0.651843	0.335263	1.94427	0.0518623	0.15964	Cfi
ENSRNOG00000027894	25.042	0.651773	0.445673	1.46244	0.143619	0.324053	Iqgap3
ENSRNOG00000025716	1002.98	0.651761	0.190464	3.42197	0.000621689	0.00507564	Lsm10
ENSRNOG00000013236	1850.64	0.651734	0.185946	3.50496	0.000456676	0.00394294	Samd8
ENSRNOG00000004637	526.646	0.651731	0.195565	3.33255	0.000860534	0.0066296	Fbxo7
ENSRNOG00000008319	261.678	0.651675	0.21335	3.05449	0.00225442	0.0148202	Ccdc130
ENSRNOG00000009325	583.208	0.65164	0.239083	2.72558	0.00641889	0.0336506	Fuca1
ENSRNOG00000053306	327.659	0.651637	0.198768	3.27839	0.00104402	0.00779279	Wash1
ENSRNOG00000000657	122.426	0.651321	0.303816	2.1438	0.032049	0.112277	Nek7
ENSRNOG00000011208	767.474	0.651139	0.180312	3.61117	0.000304815	0.00282626	Rapsn
ENSRNOG00000018273	5196.22	0.65113	0.163393	3.98506	6.74625e-05	0.000786959	Ncl
ENSRNOG00000003401	23.5035	0.650928	0.412294	1.5788	0.114383	0.277408	AABR07029195.1
ENSRNOG00000017837	83.1394	0.650305	0.290668	2.23728	0.0252683	0.0940475	Zfp553
ENSRNOG00000052087	525.074	0.650228	0.202709	3.2077	0.00133802	0.00955418	Ubap2
ENSRNOG00000011815	894.756	0.650166	0.241798	2.68888	0.00716921	0.0364922	Sgk1
ENSRNOG00000020878	2455.88	0.649859	0.175056	3.7123	0.000205384	0.00202963	Keap1
ENSRNOG00000060175	60.6364	0.649842	0.31688	2.05075	0.040291	0.13307	Tsen2
ENSRNOG00000039470	4.81687	0.649718	0.479978	1.35364	0.175851	0.369918	AC131360.1
ENSRNOG00000018788	150.444	0.649714	0.251787	2.58041	0.00986824	0.0464906	Btbd2
ENSRNOG00000052122	71.1947	0.648786	0.315045	2.05935	0.0394611	0.131284	Rn60_20_0056.5
ENSRNOG00000046128	340.061	0.648719	0.192626	3.36776	0.000757828	0.00596271	Gpr108
ENSRNOG00000058940	112.856	0.648353	0.25427	2.54986	0.0107765	0.0496903	Rab11fip1
ENSRNOG00000025792	104.492	0.647949	0.299999	2.15984	0.0307851	0.109231	Crk
ENSRNOG00000049552	10.8268	0.647914	0.468625	1.38259	0.166792	0.357856	Sgsh
ENSRNOG00000042560	9.44659	0.647801	0.479594	1.35073	0.176783	0.370863	Bag4
ENSRNOG00000011488	303.943	0.647555	0.222445	2.91108	0.00360183	0.0215244	Sergef
ENSRNOG00000005243	86.6958	0.64755	0.273192	2.37031	0.0177732	0.071527	Pop1
ENSRNOG00000016462	32.8282	0.647285	0.365159	1.77261	0.0762933	0.210779	Zfp87
ENSRNOG00000000299	37.994	0.646794	0.353199	1.83125	0.0670639	0.192932	Foxo3
ENSRNOG00000037505	1175.93	0.646738	0.193326	3.34532	0.000821864	0.00638205	Ulk1
ENSRNOG00000009409	1.91484	0.646686	0.415926	1.55481	0.119991	NA	Fbxo2
ENSRNOG00000011305	45.424	0.646513	0.359071	1.80052	0.0717789	0.202227	Sox10
ENSRNOG00000018319	105.94	0.646309	0.285897	2.26064	0.0237817	0.0898302	Pisd
ENSRNOG00000017678	87.8318	0.645588	0.296123	2.18013	0.0292476	0.105081	AABR07001064.1
ENSRNOG00000050547	1091.88	0.645377	0.187023	3.45079	0.000558955	0.00463264	Syngr2
ENSRNOG00000022652	891.879	0.64514	0.194619	3.31489	0.000916801	0.00701563	LOC100361067
ENSRNOG00000028628	105.649	0.644567	0.276185	2.33382	0.0196049	0.077283	Zfp865
ENSRNOG00000019813	659.951	0.644484	0.183267	3.51664	0.000437043	0.0038045	Ppp4c
ENSRNOG00000058321	20.8845	0.644028	0.434292	1.48294	0.138091	0.315073	AABR07021910.1
ENSRNOG00000012939	215.722	0.643755	0.246684	2.60963	0.00906394	0.0434961	Abca7
ENSRNOG00000026474	306.718	0.643388	0.250816	2.56518	0.0103123	0.0480613	Cad
ENSRNOG00000049198	7.75408	0.643304	0.482238	1.334	0.182205	0.378047	LOC684841
ENSRNOG00000019825	114.741	0.643134	0.252702	2.54503	0.0109268	0.0500792	Zdhhc24
ENSRNOG00000012798	32.9656	0.642921	0.374245	1.71791	0.0858127	0.228626	Tubgcp4
ENSRNOG00000006241	282.036	0.642619	0.250823	2.56204	0.0104058	0.0483332	March7
ENSRNOG00000019550	463.859	0.642591	0.194719	3.30009	0.000966532	0.00732645	Slc11a2
ENSRNOG00000002912	203.712	0.642494	0.216169	2.97219	0.00295688	0.0184192	Parn
ENSRNOG00000015591	1408.03	0.642355	0.185613	3.46073	0.000538719	0.0044959	Cndp2
ENSRNOG00000007520	4.36354	0.642129	0.480117	1.33744	0.181078	0.37686	Zcchc3
ENSRNOG00000017669	89.6928	0.641882	0.28925	2.21912	0.0264782	0.0974624	Chd1l
ENSRNOG00000028641	170.397	0.641757	0.246275	2.60586	0.00916441	0.0438244	Brpf3
ENSRNOG00000039241	24.814	0.641729	0.396222	1.61962	0.105314	0.262316	Ythdc2
ENSRNOG00000009285	232.846	0.641678	0.22282	2.8798	0.00397923	0.0231816	Tssc1
ENSRNOG00000043199	1036.88	0.64167	0.188521	3.40371	0.000664766	0.00535062	Bves
ENSRNOG00000046227	1339.93	0.64144	0.174597	3.67383	0.000238944	0.002303	Tprg1l
ENSRNOG00000008604	3233.64	0.641277	0.181203	3.539	0.00040164	0.00353231	Nsfl1c
ENSRNOG00000009995	48.8469	0.640518	0.319908	2.0022	0.0452636	0.144571	Rapgef6
ENSRNOG00000002844	15.6275	0.640364	0.459809	1.39267	0.163719	0.35376	Usp27x
ENSRNOG00000061099	90.7128	0.63979	0.325809	1.9637	0.0495653	0.154907	AABR07033324.1
ENSRNOG00000027260	516.05	0.639549	0.193028	3.31324	0.000922214	0.00704128	Adprh
ENSRNOG00000058593	95.7712	0.639494	0.271465	2.35571	0.0184871	0.0736199	Zbtb1
ENSRNOG00000036745	951.594	0.639488	0.196986	3.24636	0.00116891	0.00854765	Gna13
ENSRNOG00000057761	60.2013	0.639425	0.339446	1.88373	0.0596012	0.176864	Ttf2
ENSRNOG00000026023	98.6482	0.63916	0.266163	2.40139	0.016333	0.0672766	Taf4b
ENSRNOG00000014119	992.019	0.639091	0.18234	3.50495	0.000456697	0.00394294	Farsb
ENSRNOG00000021026	82.8513	0.638762	0.307709	2.07586	0.0379067	0.127478	Zfp687
ENSRNOG00000054296	14.0903	0.638716	0.464889	1.37391	0.169469	0.361605	Hist1h2bo
ENSRNOG00000037331	8.86515	0.638385	0.487314	1.31001	0.190193	0.388746	Cd33
ENSRNOG00000036658	731.402	0.638334	0.187433	3.40567	0.000660024	0.00533444	Tbcd
ENSRNOG00000012962	130.857	0.637858	0.262544	2.42953	0.0151186	0.06357	Nudt16
ENSRNOG00000000695	95.8167	0.637813	0.290077	2.19877	0.0278941	0.101337	Ssh1
ENSRNOG00000002005	1.69477	0.637212	0.385627	1.6524	0.098452	NA	Tmprss11f
ENSRNOG00000051792	286.007	0.636947	0.210079	3.03194	0.00242991	0.0156958	LOC689959
ENSRNOG00000003336	11549.9	0.636608	0.2352	2.70667	0.00679626	0.0351835	Mybph
ENSRNOG00000006916	63.6026	0.636362	0.311155	2.04516	0.0408393	0.134332	Sardh
ENSRNOG00000019196	300.197	0.636202	0.21728	2.92803	0.00341112	0.0206282	Xpnpep3
ENSRNOG00000020876	478.169	0.635959	0.188999	3.36487	0.000765797	0.00601503	Bax
ENSRNOG00000050780	148.545	0.635914	0.247218	2.57228	0.0101031	0.04732	Fpgs
ENSRNOG00000021292	163.236	0.635733	0.236016	2.69361	0.00706838	0.036154	AABR07028027.1
ENSRNOG00000006778	45.3919	0.63569	0.375694	1.69204	0.0906384	0.237537	Mmp19
ENSRNOG00000000923	2390.43	0.635506	0.169083	3.75856	0.000170897	0.00172995	Cct6a
ENSRNOG00000014398	283.484	0.635246	0.213089	2.98113	0.00287184	0.0179714	Scara5
ENSRNOG00000011358	622.519	0.634729	0.245513	2.58532	0.00972885	0.0459448	Hipk3
ENSRNOG00000031479	7565.67	0.63438	0.168999	3.75374	0.000174216	0.00175545	Hdlbp
ENSRNOG00000012951	655.977	0.634296	0.181541	3.49396	0.000475906	0.00407532	Kctd9
ENSRNOG00000011984	1393.8	0.633981	0.229632	2.76086	0.00576492	0.031056	Cxcl14
ENSRNOG00000008523	2362.65	0.633421	0.184912	3.42554	0.000613589	0.0050185	Faf1
ENSRNOG00000013529	379.952	0.633307	0.208515	3.03723	0.00238763	0.015502	Stk4
ENSRNOG00000032152	521.764	0.633154	0.23368	2.70949	0.00673859	0.0349644	Rab11fip3
ENSRNOG00000004768	35.859	0.632899	0.396086	1.59788	0.110069	0.270756	Myf5
ENSRNOG00000021525	54.3516	0.632888	0.342038	1.85034	0.0642641	0.187071	Nbeal1
ENSRNOG00000011841	1.70826	0.632884	0.384941	1.64411	0.100154	NA	Map2
ENSRNOG00000017692	1227.78	0.632762	0.178934	3.53628	0.000405803	0.00355977	Ppp1r37
ENSRNOG00000002434	3764.84	0.631941	0.267178	2.36524	0.0180182	0.0721732	Tmem100
ENSRNOG00000004917	41.9262	0.631933	0.342654	1.84423	0.0651499	0.188925	Rasal2
ENSRNOG00000037613	318.559	0.63193	0.251165	2.516	0.0118697	0.0531355	Kdm6b
ENSRNOG00000014274	647.337	0.631896	0.179501	3.52029	0.000431068	0.00375728	Trit1
ENSRNOG00000019152	3402.25	0.631753	0.15827	3.99162	6.56235e-05	0.000767874	Trpc4ap
ENSRNOG00000027245	25.5209	0.631668	0.397763	1.58805	0.112275	0.274354	Tdrp
ENSRNOG00000027032	561.012	0.63143	0.204426	3.0888	0.00200966	0.0134572	Rhbdd3
ENSRNOG00000019634	1198.56	0.631372	0.173503	3.63897	0.000273729	0.0025836	Eif4e2
ENSRNOG00000014984	192.456	0.631364	0.246941	2.55674	0.0105658	0.0488342	Dmwd
ENSRNOG00000018231	77.4189	0.631215	0.316853	1.99214	0.0463557	0.147301	Nacc2
ENSRNOG00000018023	206.431	0.630817	0.217369	2.90206	0.00370718	0.0219239	Bin3
ENSRNOG00000007518	745.15	0.630799	0.19686	3.2043	0.00135391	0.0096475	Nckap1
ENSRNOG00000013460	13.9701	0.630307	0.452607	1.39261	0.163736	0.35376	Zfp319
ENSRNOG00000033038	4.00552	0.630164	0.474849	1.32708	0.184481	0.380919	Chchd4
ENSRNOG00000010421	110.002	0.630094	0.253915	2.48151	0.0130827	0.0571613	Wdr91
ENSRNOG00000030616	54.6947	0.630016	0.350007	1.80001	0.0718589	0.20241	Slc25a45
ENSRNOG00000003890	4309.75	0.629667	0.179554	3.50685	0.000453452	0.00392733	Nap1l1
ENSRNOG00000020010	69.503	0.629515	0.295645	2.12929	0.0332303	0.115285	Kctd13
ENSRNOG00000011659	6090.12	0.628398	0.184904	3.39851	0.000677542	0.00543107	Alpk3
ENSRNOG00000049622	259.493	0.627777	0.24032	2.61225	0.00899472	0.0432094	Nhp2
ENSRNOG00000008637	277.409	0.62743	0.200748	3.12546	0.00177525	0.0121251	Strada
ENSRNOG00000054936	6.37762	0.627358	0.487509	1.28686	0.198142	0.398528	AABR07045400.1
ENSRNOG00000003873	278.493	0.627099	0.220552	2.84332	0.00446463	0.025391	Cpd
ENSRNOG00000013429	399.69	0.626687	0.21777	2.87774	0.0040053	0.023274	Tbl3
ENSRNOG00000023816	594.821	0.626299	0.186518	3.35785	0.000785518	0.00613467	Aph1a
ENSRNOG00000048487	45.3612	0.626164	0.347567	1.80156	0.0716144	0.201888	Slc12a9
ENSRNOG00000026905	1372.29	0.626143	0.167848	3.73043	0.000191156	0.00190002	Ppm1g
ENSRNOG00000057754	98.7484	0.625675	0.318854	1.96226	0.0497325	0.155288	Tcf12
ENSRNOG00000018462	162.454	0.625075	0.239039	2.61494	0.00892422	0.0429462	Rabep2
ENSRNOG00000013872	51.8608	0.624907	0.329413	1.89703	0.0578234	0.172879	P2ry14
ENSRNOG00000060051	7.48783	0.624553	0.486939	1.28261	0.199628	0.400498	AABR07049038.1
ENSRNOG00000003951	7969.96	0.623762	0.165178	3.7763	0.000159173	0.00162223	Psmc1
ENSRNOG00000046947	2.01417	0.623715	0.413265	1.50924	0.131239	NA	Ak5
ENSRNOG00000017294	328.355	0.623093	0.209247	2.97778	0.00290342	0.0181362	Zranb1
ENSRNOG00000022305	183.499	0.623035	0.33132	1.88046	0.0600451	0.177896	LOC688708
ENSRNOG00000032148	4.44225	0.622978	0.483672	1.28802	0.19774	0.398072	RGD1565170
ENSRNOG00000010048	2381.28	0.62297	0.16534	3.76781	0.000164685	0.00167423	Dctn1
ENSRNOG00000016388	2.81568	0.6229	0.445051	1.39961	0.161629	NA	Sphkap
ENSRNOG00000002506	47.1706	0.622819	0.36221	1.7195	0.0855238	0.228069	Cdkl2
ENSRNOG00000001107	15.1429	0.622651	0.45888	1.35689	0.174815	0.368589	Ap5z1
ENSRNOG00000022623	49.7062	0.622584	0.334907	1.85898	0.0630305	0.184344	Ttll12
ENSRNOG00000018403	238.502	0.622376	0.225227	2.76332	0.00572159	0.0308608	Atg4b
ENSRNOG00000005691	8.21642	0.621669	0.480675	1.29332	0.195899	0.396175	Rnf32
ENSRNOG00000004736	9.9067	0.621409	0.473166	1.3133	0.189082	0.387201	Ralgps2
ENSRNOG00000017365	6.63241	0.621223	0.487018	1.27556	0.20211	0.402858	Klhl35
ENSRNOG00000000653	5.89252	0.62108	0.485661	1.27884	0.200955	0.401705	Nr5a2
ENSRNOG00000014254	288.215	0.621037	0.250621	2.47799	0.0132125	0.0575812	Cpt1a
ENSRNOG00000020843	1340.24	0.620852	0.175535	3.53692	0.000404822	0.00355344	Ftl1
ENSRNOG00000018564	424.223	0.620731	0.195562	3.17409	0.00150306	0.0105345	Nup93
ENSRNOG00000005823	305.161	0.620034	0.197725	3.13584	0.00171362	0.0117551	Utp20
ENSRNOG00000008825	1608.07	0.619888	0.167094	3.70982	0.000207405	0.00204369	Ssrp1
ENSRNOG00000033844	1610.71	0.618963	0.200279	3.09051	0.00199815	0.0133932	LOC100912195
ENSRNOG00000018101	11.1949	0.618866	0.464994	1.33091	0.183218	0.379056	Klc3
ENSRNOG00000011745	4368.58	0.618381	0.172431	3.58625	0.000335464	0.00306265	Psma1
ENSRNOG00000058522	1407.59	0.618324	0.164683	3.75463	0.0001736	0.00175229	Fam214a
ENSRNOG00000003835	759.756	0.618299	0.183898	3.36219	0.000773277	0.00605291	Slc43a2
ENSRNOG00000061816	4.6908	0.618291	0.483352	1.27917	0.200836	0.401583	AABR07027870.2
ENSRNOG00000021118	5936.72	0.618001	0.190328	3.24703	0.00116614	0.00853195	Nomo1
ENSRNOG00000011976	349.07	0.617658	0.207707	2.9737	0.00294237	0.0183539	Nudt7
ENSRNOG00000042603	128.256	0.617571	0.249462	2.47562	0.0133007	0.0578735	Ttc39b
ENSRNOG00000008100	3.40967	0.617568	0.458158	1.34794	0.177678	NA	Rgs20
ENSRNOG00000007284	157.276	0.617352	0.258926	2.38428	0.0171128	0.069477	Slc2a1
ENSRNOG00000008946	21.778	0.617315	0.442596	1.39476	0.163088	0.353013	AABR07059171.1
ENSRNOG00000017354	1252.6	0.617021	0.209712	2.94223	0.00325857	0.0199362	Zyx
ENSRNOG00000043076	21.6766	0.61696	0.40817	1.51153	0.130654	0.302909	AABR07025328.1
ENSRNOG00000020318	166.583	0.616197	0.243441	2.5312	0.0113674	0.0514601	Pnkp
ENSRNOG00000047211	6.30704	0.615946	0.487731	1.26288	0.206632	0.408325	Fzd3
ENSRNOG00000027606	2.84604	0.615843	0.455683	1.35147	0.176544	NA	Neurl1b
ENSRNOG00000000306	150.018	0.615838	0.234388	2.62743	0.00860316	0.0417244	Smpd2
ENSRNOG00000052894	86.8208	0.615668	0.341278	1.80401	0.0712301	0.201328	Epg5
ENSRNOG00000001647	3732.84	0.61524	0.177455	3.46701	0.000526274	0.00441787	Ets2
ENSRNOG00000016585	134.471	0.615133	0.255895	2.40385	0.0162234	0.0670268	Bmi1
ENSRNOG00000025423	3.9361	0.615123	0.468103	1.31408	0.188821	0.387072	Map3k13
ENSRNOG00000019070	2087.52	0.614877	0.189251	3.249	0.0011581	0.00849006	St13
ENSRNOG00000008297	1343.11	0.614777	0.186328	3.29943	0.000968806	0.00733086	Oser1
ENSRNOG00000001854	106.777	0.614057	0.295961	2.07479	0.0380057	0.127628	Tmtc1
ENSRNOG00000009849	156.248	0.613971	0.22975	2.67234	0.00753248	0.0379596	N6amt2
ENSRNOG00000060571	632.32	0.613896	0.188195	3.26201	0.00110624	0.00816799	Tmem189
ENSRNOG00000034241	169.104	0.613386	0.241711	2.53768	0.0111591	0.0508318	Set
ENSRNOG00000058238	9.88756	0.613068	0.482268	1.27122	0.203651	0.404666	Rn60_20_0046.8
ENSRNOG00000020067	179.373	0.612368	0.232605	2.63265	0.00847205	0.041279	Rab40c
ENSRNOG00000004563	78.3931	0.61231	0.32299	1.89575	0.0579928	0.17313	Sec24a
ENSRNOG00000000066	141.748	0.61206	0.242451	2.52447	0.0115872	0.0521959	Fbxo28
ENSRNOG00000004040	110.006	0.612017	0.298997	2.0469	0.040668	0.134042	Abca8
ENSRNOG00000037562	32.4183	0.611891	0.368796	1.65916	0.0970842	0.248847	Zbtb42
ENSRNOG00000005468	400.431	0.611668	0.201252	3.03931	0.00237117	0.0154171	Rbm28
ENSRNOG00000026455	1644.5	0.611463	0.181041	3.37749	0.000731502	0.00579562	Gpd1l
ENSRNOG00000025669	16.133	0.61145	0.45936	1.33109	0.183159	0.378991	Tmem104
ENSRNOG00000037715	29.6828	0.6111	0.3861	1.58275	0.113478	0.276258	BC024978
ENSRNOG00000011124	428.187	0.611001	0.238996	2.55653	0.0105721	0.0488468	AABR07067267.1
ENSRNOG00000021046	1.87522	0.610601	0.410733	1.48661	0.137117	NA	Sult2b1
ENSRNOG00000042838	2879.63	0.610566	0.20733	2.9449	0.0032306	0.0197905	Junb
ENSRNOG00000006148	1633.45	0.610047	0.174853	3.48892	0.000484974	0.00413226	RGD1310352
ENSRNOG00000025523	95.5978	0.609983	0.326205	1.86994	0.0614928	0.181165	RGD1564887
ENSRNOG00000001126	918.861	0.609811	0.168211	3.62527	0.000288655	0.00270951	Fbxw8
ENSRNOG00000031661	23.5349	0.609681	0.413313	1.47511	0.140184	0.318414	Zfp839
ENSRNOG00000004344	542.384	0.609638	0.209133	2.91508	0.00355601	0.0213251	Zdhhc3
ENSRNOG00000008000	10.9798	0.609076	0.474344	1.28404	0.199128	0.399748	Syt13
ENSRNOG00000014097	7366.22	0.608796	0.159998	3.80501	0.000141797	0.0014637	Psmd7
ENSRNOG00000010438	5280.78	0.60868	0.206401	2.94901	0.00318789	0.0195903	Cpt1b
ENSRNOG00000051824	2.38651	0.608554	0.433441	1.40401	0.160317	NA	AABR07062766.1
ENSRNOG00000020353	147.371	0.608452	0.2861	2.12671	0.0334441	0.115775	Sh3pxd2a
ENSRNOG00000006895	474.545	0.608357	0.188892	3.22066	0.00127895	0.00921425	Vps53
ENSRNOG00000028896	1.81299	0.608234	0.403753	1.50645	0.131952	NA	A2m
ENSRNOG00000018778	26.714	0.608162	0.400908	1.51696	0.129276	0.300775	Cadm1
ENSRNOG00000006278	2.0756	0.607974	0.422149	1.44019	0.149814	NA	Tspyl5
ENSRNOG00000005424	1737.36	0.607137	0.184051	3.29874	0.000971195	0.00733738	Odc1
ENSRNOG00000014602	387.591	0.606922	0.197641	3.07083	0.00213467	0.0141693	Mtfmt
ENSRNOG00000006394	98.0391	0.606699	0.278601	2.17766	0.0294311	0.105546	Tbc1d10a
ENSRNOG00000043486	220.752	0.606654	0.256314	2.36684	0.0179408	0.0719396	Tnfrsf26
ENSRNOG00000019079	434.922	0.605352	0.187263	3.23263	0.00122658	0.00890734	Polr1c
ENSRNOG00000005811	81.9801	0.604422	0.326218	1.85281	0.0639092	0.186355	AABR07063544.1
ENSRNOG00000016269	156.673	0.604273	0.266821	2.26471	0.0235302	0.0892059	Rpl7l1
ENSRNOG00000019624	435.726	0.604186	0.206325	2.92832	0.00340804	0.0206279	Morc2
ENSRNOG00000032183	118.775	0.603979	0.293138	2.06039	0.0393613	0.131048	Scmh1
ENSRNOG00000036598	6.64193	0.603879	0.487667	1.2383	0.215605	0.420532	LOC100911865
ENSRNOG00000028753	222.535	0.602695	0.220104	2.73823	0.00617717	0.0327476	B9d2
ENSRNOG00000016891	1476.87	0.602301	0.163047	3.69404	0.000220719	0.00215469	Uimc1
ENSRNOG00000006802	11.8921	0.602258	0.486153	1.23882	0.215411	0.420274	Lrrn1
ENSRNOG00000009034	138.327	0.602046	0.244498	2.46238	0.0138018	0.0594297	Tdrd3
ENSRNOG00000002433	229.261	0.601998	0.289447	2.07982	0.0375422	0.126564	G3bp2
ENSRNOG00000027707	283.537	0.601782	0.216097	2.78478	0.00535635	0.0292237	Exd2
ENSRNOG00000009899	48.613	0.601337	0.39758	1.51249	0.130408	0.302526	Skil
ENSRNOG00000019240	140.814	0.601196	0.292853	2.0529	0.0400825	0.132577	Ampd2
ENSRNOG00000013202	27.5218	0.601062	0.396082	1.51752	0.129136	0.300606	Akap7
ENSRNOG00000001681	329.317	0.600911	0.250017	2.40348	0.0162398	0.0670543	Dscr3
ENSRNOG00000046094	31.1679	0.60068	0.380673	1.57794	0.11458	0.277652	LOC100911730
ENSRNOG00000012021	476.518	0.600627	0.197827	3.03612	0.00239644	0.0155444	Ctnnbl1
ENSRNOG00000020423	247.079	0.600626	0.232936	2.57851	0.00992283	0.0466995	Apc
ENSRNOG00000052968	984.878	0.600263	0.17099	3.51052	0.000447227	0.00388326	Hnrnpa3
ENSRNOG00000013728	96.3154	0.600112	0.278055	2.15825	0.0309086	0.109579	Polg2
ENSRNOG00000008338	1434.66	0.600071	0.176921	3.39174	0.000694507	0.00554048	Bsdc1
ENSRNOG00000013281	56.3793	0.599807	0.341579	1.75599	0.0790907	0.215927	Mib1
ENSRNOG00000022941	3.09218	0.599726	0.462802	1.29586	0.195023	NA	LOC680217
ENSRNOG00000013380	9.24813	0.599499	0.482267	1.24309	0.213836	0.418258	Rhov
ENSRNOG00000037604	280.209	0.599441	0.222164	2.69819	0.00697177	0.0357974	Ascc3
ENSRNOG00000036672	7.03353	0.599269	0.487732	1.22869	0.21919	0.424795	Sectm1a
ENSRNOG00000004947	19.1468	0.599108	0.439656	1.36268	0.172985	0.3662	LOC100364912
ENSRNOG00000058486	223.929	0.599	0.233677	2.56337	0.0103662	0.0482527	AABR07021220.1
ENSRNOG00000019579	59.8245	0.598976	0.301983	1.98348	0.0473142	0.149617	Edc3
ENSRNOG00000039091	817.76	0.598894	0.227566	2.63173	0.00849506	0.0413468	Pnpla8
ENSRNOG00000001222	2800.72	0.59872	0.168436	3.55458	0.000378582	0.00336278	Ube2g2
ENSRNOG00000048205	1809.97	0.598122	0.168663	3.54625	0.000390756	0.00345661	Ube2h
ENSRNOG00000020673	4523.57	0.597986	0.157183	3.80439	0.000142155	0.00146629	Pbxip1
ENSRNOG00000013287	93.0215	0.597769	0.279157	2.14133	0.0322471	0.112803	Sall2
ENSRNOG00000012772	382.86	0.597594	0.197253	3.02958	0.00244894	0.0157876	Nqo1
ENSRNOG00000040297	349.201	0.597548	0.213283	2.80167	0.00508383	0.0280617	Ttc37
ENSRNOG00000010919	90.0969	0.597461	0.321824	1.85648	0.0633846	0.185142	Mbd4
ENSRNOG00000011287	588.808	0.59739	0.183618	3.25343	0.00114019	0.00838698	Minpp1
ENSRNOG00000016351	27.538	0.597224	0.38107	1.56723	0.117061	0.28152	Frrs1
ENSRNOG00000021787	66.9843	0.59716	0.311825	1.91505	0.0554861	0.167846	Zfp217
ENSRNOG00000006864	129.288	0.597024	0.253954	2.35092	0.0187273	0.0743713	Scaper
ENSRNOG00000037851	33.6146	0.596849	0.365068	1.6349	0.10207	0.257474	Spidr
ENSRNOG00000002914	1234.2	0.596193	0.165483	3.60274	0.000314882	0.00290776	Trmt1
ENSRNOG00000000811	5.40458	0.596091	0.482099	1.23645	0.216291	0.421493	Pkib
ENSRNOG00000003226	2192.72	0.595969	0.173075	3.4434	0.000574438	0.00474085	Mprip
ENSRNOG00000002323	85.1709	0.595752	0.279538	2.13121	0.0330722	0.114924	RGD1566265
ENSRNOG00000011696	147.989	0.595737	0.283501	2.10136	0.0356096	0.121396	Lifr
ENSRNOG00000015589	193.965	0.595623	0.230425	2.58489	0.00974103	0.0459864	Smyd5
ENSRNOG00000019990	1113.34	0.59557	0.195626	3.04443	0.00233118	0.0152369	RGD1566239
ENSRNOG00000020155	77.9014	0.595228	0.29341	2.02866	0.0424933	0.138308	Mapk8
ENSRNOG00000016303	38.7111	0.595148	0.387398	1.53627	0.124472	0.293203	Zfp236
ENSRNOG00000039730	263.112	0.59512	0.204773	2.90624	0.00365806	0.0217842	Orai3
ENSRNOG00000011213	54.5427	0.595028	0.336033	1.77074	0.0766032	0.211545	Blm
ENSRNOG00000013423	456.341	0.594909	0.196999	3.01986	0.00252895	0.0162345	Npap60
ENSRNOG00000003506	847.344	0.594617	0.180624	3.29201	0.000994754	0.00748215	Gosr2
ENSRNOG00000018162	81.775	0.59458	0.278306	2.13643	0.0326447	0.11376	Nhej1
ENSRNOG00000047526	61.9623	0.5945	0.319586	1.86022	0.0628545	0.183908	Zfp526
ENSRNOG00000029315	11.6934	0.594124	0.46474	1.2784	0.201108	0.401834	AC099294.1
ENSRNOG00000053680	92.6329	0.594	0.291224	2.03967	0.0413837	0.135633	Kansl1
ENSRNOG00000001868	22.1245	0.593664	0.433587	1.36919	0.170939	0.363332	LOC100911248
ENSRNOG00000028652	29.143	0.593566	0.387481	1.53186	0.125558	0.294845	Map10
ENSRNOG00000047943	11.3368	0.593317	0.476566	1.24498	0.213138	0.417687	Alkbh6
ENSRNOG00000002291	20.8639	0.593282	0.43841	1.35326	0.175973	0.370061	Brwd3
ENSRNOG00000000903	281.198	0.59322	0.215441	2.75351	0.00589594	0.0316371	Asl
ENSRNOG00000010947	184.939	0.593189	0.248345	2.38857	0.0169142	0.068885	Mmp14
ENSRNOG00000003759	15.1307	0.592857	0.44923	1.31972	0.186929	0.384405	Galc
ENSRNOG00000018372	339.77	0.59273	0.205518	2.88408	0.00392561	0.0229475	Cul9
ENSRNOG00000042717	122.586	0.591981	0.324149	1.82626	0.0678113	0.194497	Ciart
ENSRNOG00000009963	1337.14	0.591688	0.171269	3.45473	0.00055085	0.0045738	Ctps1
ENSRNOG00000022699	1.4146	0.591571	0.377187	1.56838	0.116793	NA	Rn60_10_0644.1
ENSRNOG00000016566	50.0581	0.591555	0.325944	1.8149	0.0695393	0.197883	Arhgap39
ENSRNOG00000007699	799.518	0.591383	0.178356	3.31575	0.000913987	0.00699802	Golga5
ENSRNOG00000008979	5.73056	0.591247	0.486816	1.21452	0.22455	0.431695	Guca2b
ENSRNOG00000018820	1.65585	0.591157	0.403008	1.46686	0.142414	NA	Plac8l1
ENSRNOG00000020742	230.321	0.591128	0.277217	2.13237	0.0329768	0.114651	Pcnxl3
ENSRNOG00000049259	31.6177	0.591072	0.385822	1.53198	0.125527	0.294823	LOC102549842
ENSRNOG00000020250	55.1863	0.590568	0.307121	1.92292	0.0544904	0.165493	Pcgf6
ENSRNOG00000010760	18.5933	0.590549	0.451807	1.30708	0.191185	0.390048	E2f5
ENSRNOG00000020506	25.8763	0.589633	0.400776	1.47123	0.141229	0.31999	Khnyn
ENSRNOG00000013271	212.729	0.589496	0.261032	2.25833	0.0239254	0.0902037	Ireb2
ENSRNOG00000036813	27.9339	0.589345	0.385819	1.52752	0.126632	0.296756	Ndrg3
ENSRNOG00000032215	53.1135	0.589306	0.317526	1.85593	0.0634636	0.185293	Cdyl
ENSRNOG00000010637	101.696	0.589143	0.309073	1.90616	0.0566294	0.170474	Tbc1d5
ENSRNOG00000010369	441.375	0.58881	0.216996	2.71346	0.00665845	0.0346803	Dhx29
ENSRNOG00000001181	354.43	0.588023	0.203748	2.88603	0.00390129	0.0228542	Wdr4
ENSRNOG00000005406	734.867	0.587624	0.182801	3.21456	0.00130643	0.00938446	Clint1
ENSRNOG00000025042	10.6406	0.587513	0.465461	1.26222	0.20687	0.408442	Pde3a
ENSRNOG00000017905	1973.53	0.587412	0.193638	3.03355	0.00241694	0.0156477	Map1lc3b
ENSRNOG00000037620	71.5867	0.587046	0.320639	1.83086	0.0671209	0.193003	Mob3c
ENSRNOG00000012360	575.011	0.587041	0.193617	3.03198	0.00242958	0.0156958	Gtf2h1
ENSRNOG00000001383	134.974	0.587025	0.302611	1.93987	0.0523959	0.160848	Slc8b1
ENSRNOG00000057943	6.97196	0.586731	0.487567	1.20339	0.228826	0.437002	AABR07058884.2
ENSRNOG00000056017	16.8884	0.586602	0.449	1.30646	0.191395	0.390358	Bcl7a
ENSRNOG00000009152	1246.88	0.586347	0.17915	3.27293	0.00106438	0.00791451	Caprin1
ENSRNOG00000012868	9078.03	0.585974	0.179431	3.26574	0.00109179	0.00808317	Uaca
ENSRNOG00000055068	960.363	0.585838	0.185253	3.16236	0.00156494	0.0108956	LOC100360977
ENSRNOG00000013631	361.475	0.585833	0.20368	2.87624	0.00402445	0.0233555	Slc31a2
ENSRNOG00000008258	37.3982	0.585635	0.36836	1.58984	0.111871	0.273757	Fnbp1
ENSRNOG00000008806	113.843	0.585557	0.313675	1.86676	0.0619344	0.182034	Clip4
ENSRNOG00000002903	209.124	0.585242	0.217114	2.69555	0.00702728	0.0359977	Specc1
ENSRNOG00000050318	3.40213	0.584942	0.453045	1.29113	0.196657	NA	Fsd1
ENSRNOG00000015278	13215.4	0.584872	0.215772	2.7106	0.00671623	0.0348617	Myl12a
ENSRNOG00000020217	198.519	0.584864	0.21779	2.68545	0.00724329	0.0368008	Pagr1
ENSRNOG00000047459	6.40176	0.584707	0.487062	1.20048	0.229954	0.438078	Hist1h1d
ENSRNOG00000061337	37.093	0.584703	0.366416	1.59574	0.110548	0.271542	Fam63b
ENSRNOG00000029304	168.117	0.584418	0.2423	2.41196	0.015867	0.0659732	Aggf1
ENSRNOG00000059880	73.7399	0.583976	0.319865	1.82569	0.0678964	0.194661	1700021K19Rik
ENSRNOG00000008548	44.7647	0.583773	0.335313	1.74098	0.0816877	0.220768	LOC100360940
ENSRNOG00000037483	441.48	0.58347	0.212794	2.74195	0.00610755	0.0324541	Ep400
ENSRNOG00000037931	61.4877	0.583386	0.326315	1.7878	0.0738083	0.206117	Plaur
ENSRNOG00000010592	73.7343	0.583317	0.292219	1.99617	0.0459158	0.146312	Slc25a27
ENSRNOG00000008178	1150.38	0.583076	0.193558	3.0124	0.00259189	0.0165607	Nxn
ENSRNOG00000020179	198.779	0.583052	0.217432	2.68154	0.00732841	0.0371366	Nt5c2
ENSRNOG00000046027	3.28295	0.582776	0.467706	1.24603	0.212752	NA	AABR07034730.1
ENSRNOG00000018349	550.84	0.582189	0.183814	3.16727	0.0015388	0.0107464	Polr1b
ENSRNOG00000003787	3.83549	0.582004	0.464165	1.25387	0.209888	NA	Lcorl
ENSRNOG00000026212	208.495	0.581973	0.268117	2.17059	0.0299622	0.106889	Micall1
ENSRNOG00000049203	3.41238	0.581853	0.467775	1.24387	0.213546	NA	LOC103690024
ENSRNOG00000049331	6.97872	0.581765	0.487283	1.19389	0.232519	0.441551	RGD1559588
ENSRNOG00000011723	9.30751	0.581658	0.487629	1.19283	0.232937	0.442221	Slc44a3
ENSRNOG00000039876	161.306	0.581622	0.242072	2.40268	0.0162756	0.0671207	Hnrnpa0
ENSRNOG00000045926	81.6544	0.581582	0.285182	2.03934	0.0414163	0.135708	Lrrc45
ENSRNOG00000010141	47.7739	0.581122	0.326807	1.77818	0.0753742	0.208953	Ttll1
ENSRNOG00000029273	80.0708	0.58107	0.305234	1.90369	0.0569511	0.171141	E2f3
ENSRNOG00000023841	118.314	0.580532	0.306172	1.8961	0.057947	0.173031	Cd99l2
ENSRNOG00000059875	272.45	0.579944	0.216631	2.67711	0.00742609	0.0375342	Zfyve26
ENSRNOG00000004670	157.95	0.579902	0.238584	2.4306	0.0150739	0.0634476	Ddx56
ENSRNOG00000002514	152.737	0.579556	0.242848	2.38649	0.0170098	0.0691474	Ccdc93
ENSRNOG00000014048	113.14	0.579186	0.321524	1.80138	0.0716435	0.201929	Cyld
ENSRNOG00000008855	28.6396	0.578954	0.408743	1.41643	0.156651	0.343345	Gjb2
ENSRNOG00000004333	954.473	0.57885	0.198874	2.91063	0.00360702	0.0215459	Flywch1
ENSRNOG00000051680	112.15	0.578809	0.301335	1.92081	0.0547555	0.166151	Ccdc186
ENSRNOG00000017210	387.191	0.578727	0.212551	2.72278	0.00647361	0.0338854	Slc22a23
ENSRNOG00000001378	1.77745	0.578517	0.40552	1.42661	0.153694	NA	Iqcd
ENSRNOG00000004657	300.11	0.578495	0.248707	2.32601	0.020018	0.0785715	Sec23a
ENSRNOG00000048718	145.11	0.578238	0.234204	2.46895	0.0135512	0.0586645	Ccdc71
ENSRNOG00000028501	641.094	0.578165	0.193157	2.99323	0.00276038	0.0174255	Zc3h18
ENSRNOG00000004339	268.88	0.578138	0.223396	2.58796	0.00965471	0.0456735	Yy1
ENSRNOG00000020059	13.5485	0.578069	0.45873	1.26015	0.207615	0.409345	Pcdhb14
ENSRNOG00000033522	702.192	0.578048	0.202605	2.85308	0.00432977	0.0247801	Prdm2
ENSRNOG00000006870	924.674	0.577936	0.195091	2.96239	0.00305258	0.0189205	Mtdh
ENSRNOG00000033593	1499.52	0.577494	0.183114	3.15374	0.00161194	0.0111886	Osbpl9
ENSRNOG00000020185	480.933	0.577493	0.216514	2.66723	0.00764789	0.0383432	Wdr6
ENSRNOG00000032846	455.072	0.57744	0.191311	3.01834	0.00254165	0.016281	RGD1306001
ENSRNOG00000028082	6.12876	0.577414	0.486049	1.18797	0.234844	0.444422	Tal2
ENSRNOG00000020623	508.847	0.57733	0.200354	2.88155	0.00395729	0.0230735	Aldh16a1
ENSRNOG00000054765	195.46	0.57728	0.221312	2.60844	0.0090955	0.0435558	Renbp
ENSRNOG00000020161	237.199	0.577189	0.222653	2.59233	0.00953281	0.0452064	Zbtb7a
ENSRNOG00000025231	6.99952	0.577161	0.487332	1.18433	0.236283	0.446281	Lrrc29
ENSRNOG00000021552	14.3686	0.577013	0.45724	1.26195	0.206967	0.408524	Uprt
ENSRNOG00000019799	52.5353	0.576919	0.340314	1.69526	0.0900269	0.236433	Pcdhgc3
ENSRNOG00000004466	39.2515	0.576552	0.355949	1.61976	0.105284	0.262294	Fam210b
ENSRNOG00000049063	29.6882	0.576221	0.398322	1.44662	0.148004	0.331004	Slc16a9
ENSRNOG00000014353	946.9	0.576104	0.179336	3.21242	0.00131622	0.00943303	Sympk
ENSRNOG00000018781	203.009	0.576069	0.241258	2.38777	0.016951	0.0689697	Map1s
ENSRNOG00000045888	1.61702	0.575831	0.400333	1.43838	0.150326	NA	AABR07030798.1
ENSRNOG00000013411	206.425	0.575707	0.228813	2.51605	0.0118678	0.0531355	Nup155
ENSRNOG00000003883	12.4187	0.575536	0.46981	1.22504	0.22056	0.426584	LOC317456
ENSRNOG00000020206	10019.8	0.575487	0.170185	3.38153	0.000720829	0.00572766	Ctsd
ENSRNOG00000059964	10.7959	0.575384	0.483856	1.18917	0.234375	0.443964	AABR07061825.1
ENSRNOG00000013165	284.495	0.57531	0.213833	2.69046	0.00713534	0.0364011	Bet1l
ENSRNOG00000019014	51.2237	0.5751	0.345177	1.6661	0.0956936	0.246484	Ndst1
ENSRNOG00000014761	197.591	0.574791	0.226893	2.53332	0.0112988	0.0512515	Rasd2
ENSRNOG00000011440	4.68405	0.574648	0.483225	1.18919	0.234364	0.443964	Ccdc39
ENSRNOG00000015237	179.123	0.57462	0.23439	2.45156	0.0142239	0.0606925	Gle1
ENSRNOG00000036689	6639.69	0.574596	0.182421	3.14984	0.0016336	0.0112988	P4hb
ENSRNOG00000001339	282.705	0.574588	0.215704	2.66378	0.00772692	0.0386403	Psmd9
ENSRNOG00000048848	455.639	0.574494	0.195096	2.94468	0.0032329	0.0197957	Ccdc9
ENSRNOG00000031162	175.973	0.574057	0.264015	2.17434	0.0296799	0.106243	Ccl24
ENSRNOG00000003546	983.235	0.57396	0.218576	2.62591	0.00864189	0.0418677	Tnfrsf12a
ENSRNOG00000019500	1.48411	0.573815	0.372379	1.54094	0.123331	NA	Cyp1a1
ENSRNOG00000053339	34.1598	0.573583	0.367412	1.56114	0.11849	0.283807	AABR07062512.1
ENSRNOG00000051249	30.4643	0.573568	0.403906	1.42005	0.155593	0.342132	Rn60_X_0646.2
ENSRNOG00000006244	298.409	0.573281	0.209807	2.73242	0.00628712	0.0331618	Lztfl1
ENSRNOG00000021468	1.78199	0.572804	0.40867	1.40163	0.161026	NA	Grm8
ENSRNOG00000016183	135.05	0.572612	0.241344	2.3726	0.0176633	0.0711477	Ipp
ENSRNOG00000000780	707.009	0.572244	0.173966	3.2894	0.00100401	0.00753942	Ppp1r11
ENSRNOG00000043416	165.516	0.571948	0.320535	1.78435	0.0743661	0.207182	Bcl3
ENSRNOG00000009673	56.6169	0.571741	0.307143	1.86148	0.062676	0.183582	Dhrs13
ENSRNOG00000019372	1307.01	0.571621	0.193608	2.95246	0.00315253	0.0194167	Pc
ENSRNOG00000018363	202.613	0.571229	0.234887	2.43193	0.0150186	0.063287	Hectd3
ENSRNOG00000004531	9.78535	0.571108	0.478247	1.19417	0.232412	0.441469	Tceanc
ENSRNOG00000052391	2499.15	0.571069	0.190354	3.00003	0.00269953	0.0171523	Sh3bp5
ENSRNOG00000050834	79.4699	0.570634	0.305333	1.86889	0.0616384	0.181437	Fam102a
ENSRNOG00000022514	309.147	0.570579	0.19622	2.90785	0.0036392	0.0217002	Tor2a
ENSRNOG00000010941	75.1127	0.570041	0.330192	1.72639	0.0842767	0.225712	Tifa
ENSRNOG00000061039	452.025	0.569929	0.191962	2.96897	0.00298797	0.018579	Prpf31
ENSRNOG00000001724	1.73921	0.569787	0.397409	1.43375	0.151642	NA	Atp13a3
ENSRNOG00000011704	696.695	0.569787	0.177594	3.20837	0.00133489	0.00954678	Fbxo34
ENSRNOG00000018556	755.819	0.569652	0.182111	3.12805	0.00175969	0.0120429	Tomm40
ENSRNOG00000028783	224.24	0.569624	0.213344	2.66998	0.00758549	0.0381283	Wdr35
ENSRNOG00000014021	6.13337	0.569377	0.487565	1.1678	0.242889	0.453742	Matn4
ENSRNOG00000018255	2474.21	0.569333	0.161401	3.52744	0.0004196	0.00366667	Clptm1
ENSRNOG00000011826	18.8643	0.569229	0.424655	1.34045	0.180099	0.375272	Lzts1
ENSRNOG00000007735	51.7077	0.568973	0.3237	1.75771	0.0787961	0.215554	Pigm
ENSRNOG00000014997	2054.19	0.568784	0.240698	2.36306	0.0181245	0.0724292	Igf2r
ENSRNOG00000009110	207.374	0.567886	0.232686	2.44057	0.014664	0.062163	Psen1
ENSRNOG00000000495	60.9053	0.567644	0.362136	1.56749	0.117	0.281422	Uhrf1bp1
ENSRNOG00000021145	227.362	0.567626	0.219208	2.58944	0.00961336	0.0455094	Gpr137
ENSRNOG00000058497	93.6912	0.567491	0.275823	2.05744	0.0396437	0.131625	Fdxr
ENSRNOG00000024482	219.15	0.567468	0.281549	2.01552	0.0438499	0.14146	Tnrc18
ENSRNOG00000017219	300.873	0.567203	0.201939	2.80879	0.00497286	0.0276165	Vac14
ENSRNOG00000020737	413.632	0.567199	0.22396	2.53259	0.0113225	0.0512926	Cdc25a
ENSRNOG00000018818	3049.28	0.567088	0.161604	3.50912	0.000449584	0.00390125	Txnl1
ENSRNOG00000013945	256.698	0.56706	0.223745	2.5344	0.0112639	0.0511442	Itpkc
ENSRNOG00000011040	229.335	0.566894	0.207824	2.72776	0.00637659	0.0335059	AABR07063855.1
ENSRNOG00000008218	170.34	0.566881	0.237515	2.38671	0.0169997	0.0691269	Atp6v0e2
ENSRNOG00000012644	129.524	0.566679	0.250893	2.25865	0.0239051	0.0901521	Nupl1
ENSRNOG00000007684	193.826	0.566318	0.225432	2.51215	0.0119998	0.0535429	Zc3h3
ENSRNOG00000042879	208.993	0.566263	0.23522	2.40737	0.0160678	0.0664847	Seh1l
ENSRNOG00000004932	1528.13	0.566069	0.212737	2.66088	0.00779365	0.038917	Sel1l3
ENSRNOG00000029535	325.817	0.565963	0.262642	2.15488	0.0311711	0.110118	Nrbp2
ENSRNOG00000016036	72.9616	0.56584	0.313415	1.8054	0.0710119	0.200894	Rprd1a
ENSRNOG00000026238	187.589	0.565053	0.228388	2.47409	0.0133576	0.0580287	RGD1562618
ENSRNOG00000054725	344.403	0.564514	0.200445	2.8163	0.00485798	0.0271661	Gtf3c4
ENSRNOG00000049724	25.6578	0.564336	0.39122	1.4425	0.14916	0.332829	B3gntl1
ENSRNOG00000007905	2070.55	0.564094	0.214042	2.63543	0.00840303	0.0409573	Itga7
ENSRNOG00000016177	167.541	0.563843	0.246796	2.28465	0.0223335	0.0856673	Scara3
ENSRNOG00000036662	128.302	0.56379	0.26295	2.1441	0.032025	0.112263	Wdr45b
ENSRNOG00000039325	3.48168	0.563789	0.465641	1.21078	0.22598	NA	Grxcr2
ENSRNOG00000040205	1741.68	0.563582	0.191311	2.94589	0.00322028	0.019745	Zcchc24
ENSRNOG00000019063	450.82	0.563457	0.200868	2.80511	0.00502993	0.0278542	Fbxo38
ENSRNOG00000025764	121.744	0.563068	0.456886	1.2324	0.217799	0.42338	Mt1
ENSRNOG00000015816	205.235	0.563021	0.218386	2.5781	0.00993448	0.0467246	Bbs7
ENSRNOG00000033891	144.528	0.562371	0.248437	2.26364	0.0235963	0.0893574	LOC100361475
ENSRNOG00000001103	12.9227	0.56199	0.457501	1.22839	0.2193	0.42483	Sdk1
ENSRNOG00000003203	1181.11	0.561919	0.199142	2.82171	0.0047769	0.0267675	Hexim1
ENSRNOG00000020723	478.307	0.561171	0.193387	2.9018	0.00371026	0.0219326	Pten
ENSRNOG00000008981	1581.84	0.560456	0.174872	3.20495	0.00135088	0.00963594	Pdcd6ip
ENSRNOG00000027940	4.21121	0.56013	0.47795	1.17194	0.24122	0.451858	Lppr3
ENSRNOG00000005470	103.111	0.560081	0.273122	2.05066	0.0402998	0.13307	Atxn3
ENSRNOG00000048237	1767.11	0.559931	0.179446	3.12032	0.00180653	0.0122896	Tcta
ENSRNOG00000019743	1012.79	0.559755	0.17678	3.16639	0.00154346	0.0107735	Tmem63b
ENSRNOG00000058042	1.30656	0.559746	0.370057	1.51259	0.130383	NA	AABR07058423.1
ENSRNOG00000016987	3165.74	0.559565	0.204557	2.73549	0.00622871	0.0329498	Pstpip2
ENSRNOG00000016267	10.8033	0.559517	0.477608	1.1715	0.241399	0.452069	Chst15
ENSRNOG00000006816	1293.76	0.559495	0.183963	3.04134	0.00235527	0.0153576	Ubr5
ENSRNOG00000007490	96.2303	0.559445	0.290112	1.92837	0.0538086	0.163933	Gabrr2
ENSRNOG00000016591	103.408	0.559369	0.257231	2.17458	0.0296616	0.106243	Utp15
ENSRNOG00000051058	27.0612	0.559157	0.403745	1.38493	0.166075	0.356958	Rn60_5_0814.20
ENSRNOG00000001271	341.863	0.558425	0.21006	2.6584	0.0078512	0.0391043	Card6
ENSRNOG00000002937	1.98639	0.558234	0.40208	1.38836	0.165026	NA	Ren
ENSRNOG00000007048	345.158	0.558119	0.208455	2.6774	0.0074195	0.0375147	Rap1b
ENSRNOG00000005765	2536.8	0.558072	0.175883	3.17297	0.00150886	0.0105644	Ap4s1
ENSRNOG00000028227	175.041	0.558011	0.307992	1.81177	0.070022	0.198958	Pbrm1
ENSRNOG00000051232	1945.44	0.557983	0.1744	3.19944	0.00137693	0.00977583	Gbe1
ENSRNOG00000012705	42.0551	0.557555	0.366367	1.52185	0.128048	0.298792	LOC100911274
ENSRNOG00000057290	24.7237	0.55752	0.411038	1.35637	0.174982	0.368722	Tmem168
ENSRNOG00000056944	101.009	0.557414	0.276388	2.01678	0.0437184	0.141186	Arhgap24
ENSRNOG00000015987	705.174	0.557401	0.177513	3.14005	0.00168919	0.0116186	Rap1gds1
ENSRNOG00000017431	37.9838	0.557279	0.381079	1.46237	0.143639	0.324053	RGD1304884
ENSRNOG00000002121	168.046	0.557069	0.260465	2.13875	0.0324557	0.113347	Lrrc8d
ENSRNOG00000015619	100.045	0.557001	0.272316	2.04542	0.0408135	0.134308	Agfg1
ENSRNOG00000039300	203.679	0.556769	0.252368	2.20618	0.0273714	0.0999661	Ahcyl2
ENSRNOG00000019666	7192.22	0.556698	0.163644	3.40188	0.000669237	0.00537711	Ubxn1
ENSRNOG00000048190	210.004	0.556679	0.231959	2.3999	0.0163994	0.0673673	Rgmb
ENSRNOG00000014204	12721.4	0.556576	0.191623	2.90455	0.00367787	0.0218459	Pacsin3
ENSRNOG00000009993	203.36	0.556544	0.22586	2.46411	0.0137355	0.0592746	Dcps
ENSRNOG00000037356	25.1926	0.556402	0.413812	1.34458	0.178762	0.373511	Dph6
ENSRNOG00000006941	1236.06	0.556257	0.17908	3.10619	0.00189514	0.0127716	Thumpd3
ENSRNOG00000003280	3.00558	0.556253	0.442598	1.25679	0.208829	NA	Grin2c
ENSRNOG00000004956	30.9175	0.556099	0.393572	1.41296	0.157669	0.34497	Jade2
ENSRNOG00000020689	56.0107	0.556046	0.349626	1.5904	0.111744	0.273545	Cpeb3
ENSRNOG00000025864	36.8618	0.555933	0.367741	1.51175	0.130597	0.302829	Lemd2
ENSRNOG00000002203	243.102	0.555775	0.222363	2.4994	0.0124403	0.0549875	Lin54
ENSRNOG00000006998	31.915	0.555087	0.379504	1.46266	0.14356	0.323981	Fhl4
ENSRNOG00000025430	557.227	0.554712	0.182874	3.0333	0.00241899	0.0156535	Ddx18
ENSRNOG00000046871	126.91	0.554208	0.269619	2.05553	0.0398282	0.132036	LOC681367
ENSRNOG00000059467	492.893	0.554202	0.185016	2.99543	0.00274055	0.0173403	AABR07033564.1
ENSRNOG00000014528	21.1418	0.554172	0.453958	1.22076	0.222178	0.428469	Zswim6
ENSRNOG00000018621	51.7916	0.553937	0.340889	1.62498	0.104167	0.260617	Leng9
ENSRNOG00000019075	656.623	0.553836	0.182171	3.0402	0.00236422	0.0153939	Stat5b
ENSRNOG00000006467	650.579	0.5537	0.191938	2.88479	0.00391676	0.0229154	Eif2b2
ENSRNOG00000001720	468.73	0.553087	0.202425	2.73231	0.00628926	0.0331618	Hes1
ENSRNOG00000017988	138.052	0.552862	0.2401	2.30263	0.0212998	0.0825126	Mcur1
ENSRNOG00000004259	842.552	0.552685	0.206647	2.67454	0.00748309	0.0377385	Dohh
ENSRNOG00000012658	43832.8	0.552605	0.21457	2.57541	0.0100122	0.0469744	Pdlim3
ENSRNOG00000007158	94.8526	0.552238	0.315978	1.74771	0.0805144	0.218461	Qtrt1
ENSRNOG00000006198	1.56472	0.551726	0.396198	1.39255	0.163756	NA	Prr11
ENSRNOG00000027511	47.0884	0.551695	0.352769	1.5639	0.117841	0.282898	AC119015.1
ENSRNOG00000059799	205.326	0.551398	0.220369	2.50216	0.012344	0.0546472	Ficd
ENSRNOG00000007387	634.928	0.551344	0.198699	2.77477	0.00552413	0.0299596	Per1
ENSRNOG00000028206	9.18977	0.550803	0.480845	1.14549	0.252006	0.463967	Fam109a
ENSRNOG00000056184	1.28237	0.550391	0.367853	1.49623	0.134595	NA	Lrp2
ENSRNOG00000014689	123.188	0.550285	0.279517	1.9687	0.0489878	0.153418	Zbtb4
ENSRNOG00000011352	912.659	0.550206	0.191335	2.87562	0.00403239	0.0233817	Furin
ENSRNOG00000029242	60.7289	0.549896	0.370794	1.48302	0.138068	0.315073	Plekho2
ENSRNOG00000004959	365.643	0.549765	0.250828	2.1918	0.0283939	0.102743	Actr2
ENSRNOG00000043189	241.938	0.549104	0.215473	2.54836	0.0108229	0.0497702	Trub2
ENSRNOG00000003872	81.2975	0.548926	0.277525	1.97793	0.0479366	0.151069	LOC100911874
ENSRNOG00000022067	10.2182	0.54861	0.482098	1.13796	0.255136	0.467795	Tlr5
ENSRNOG00000002480	13.0804	0.548249	0.477691	1.14771	0.25109	0.462611	Gpr137b
ENSRNOG00000016208	16.8029	0.548216	0.450629	1.21656	0.223773	0.430626	Setbp1
ENSRNOG00000025711	161.238	0.548076	0.230718	2.37553	0.0175238	0.0707527	LOC499770
ENSRNOG00000007034	258.985	0.548063	0.244518	2.2414	0.0250003	0.093253	Hipk2
ENSRNOG00000020153	84.8911	0.547755	0.2837	1.93075	0.0535135	0.163399	Supt3h
ENSRNOG00000060229	1480.55	0.547533	0.186607	2.93415	0.00334467	0.0203565	Arf1
ENSRNOG00000018916	668.495	0.546871	0.186015	2.93993	0.00328281	0.0200744	Bcl7c
ENSRNOG00000003953	169.648	0.54661	0.243954	2.24063	0.0250503	0.0933858	Rab3gap1
ENSRNOG00000004688	260.05	0.54612	0.221693	2.4634	0.0137625	0.0593172	Rbfox2
ENSRNOG00000004181	77.9906	0.54561	0.291837	1.86957	0.0615432	0.181235	Sdccag8
ENSRNOG00000005408	172.93	0.545549	0.227089	2.40235	0.01629	0.0671602	LOC100911674
ENSRNOG00000033843	877.656	0.54547	0.195058	2.79645	0.00516671	0.0284273	RGD1562953
ENSRNOG00000012940	320.841	0.545402	0.225172	2.42216	0.0154287	0.0646427	Vps41
ENSRNOG00000017724	899.722	0.545244	0.184797	2.9505	0.0031726	0.0195315	Sf3b3
ENSRNOG00000048509	1425.47	0.545141	0.163227	3.33978	0.000838452	0.00648721	Ubxn6
ENSRNOG00000000480	552.538	0.545122	0.192452	2.83251	0.0046184	0.026061	Phf1
ENSRNOG00000017993	227.67	0.545001	0.225349	2.41848	0.0155855	0.06514	Abcb10
ENSRNOG00000061101	5.32353	0.544819	0.48544	1.12232	0.261726	0.47592	Ripply1
ENSRNOG00000024567	213.557	0.544744	0.235608	2.31208	0.0207732	0.0810239	LOC683674
ENSRNOG00000029958	305.815	0.544737	0.223311	2.43937	0.0147129	0.0622928	Rn60_18_0146.1
ENSRNOG00000010918	101.203	0.54466	0.271934	2.00291	0.0451869	0.144359	Cebpa
ENSRNOG00000055089	653.497	0.544273	0.226683	2.40103	0.0163489	0.0673216	Slc44a1
ENSRNOG00000059110	65.1416	0.544201	0.311169	1.74889	0.0803095	0.218122	AABR07068341.1
ENSRNOG00000012785	342.035	0.544051	0.194017	2.80413	0.00504518	0.027913	Armc10
ENSRNOG00000020317	2932.48	0.543948	0.185291	2.93564	0.00332857	0.020305	RGD1307752
ENSRNOG00000023764	370.698	0.543944	0.20055	2.71225	0.00668272	0.0347405	Kctd2
ENSRNOG00000027901	120.934	0.543761	0.272601	1.99471	0.0460744	0.146749	Mrm1
ENSRNOG00000003233	15.0455	0.543675	0.448289	1.21278	0.225215	0.432731	Serpinf2
ENSRNOG00000050657	29.2822	0.543511	0.382812	1.41979	0.15567	0.342132	Crlf3
ENSRNOG00000011290	103.903	0.543311	0.298479	1.82027	0.0687185	0.196398	Tm2d3
ENSRNOG00000008897	2520.24	0.543108	0.159876	3.39707	0.000681125	0.0054502	Gga1
ENSRNOG00000011777	20.2664	0.542878	0.433856	1.25129	0.21083	0.414234	Spag5
ENSRNOG00000019028	399.31	0.542769	0.214315	2.53257	0.0113229	0.0512926	Znrf1
ENSRNOG00000020107	262.145	0.542758	0.234626	2.31329	0.0207067	0.0807874	Stk11ip
ENSRNOG00000001341	16.336	0.542756	0.43664	1.24303	0.213857	0.418258	Zfp113
ENSRNOG00000021338	1334.81	0.542702	0.179547	3.02262	0.002506	0.0161022	Tmem132a
ENSRNOG00000037462	29.5083	0.542635	0.414495	1.30915	0.190485	0.388909	Eml6
ENSRNOG00000061524	1.77264	0.542561	0.399194	1.35914	0.174102	NA	AABR07068285.2
ENSRNOG00000008577	483.105	0.541818	0.188505	2.87429	0.00404939	0.0234604	Fbf1
ENSRNOG00000021330	33.3616	0.541538	0.378468	1.43087	0.152467	0.33718	Sprtn
ENSRNOG00000010516	316.006	0.541268	0.244054	2.21782	0.0265674	0.0977117	Plau
ENSRNOG00000028594	435.404	0.541145	0.191459	2.82643	0.00470696	0.0264323	Ifnar1
ENSRNOG00000046159	881.032	0.541116	0.172564	3.13574	0.00171419	0.0117551	Gns
ENSRNOG00000001337	51.0259	0.541098	0.35804	1.51128	0.130717	0.302953	Setd1b
ENSRNOG00000008663	476.92	0.540853	0.188466	2.86976	0.00410784	0.0237386	Nat10
ENSRNOG00000016448	3781.62	0.540459	0.156524	3.45289	0.000554617	0.00459949	Eef2k
ENSRNOG00000042333	121.791	0.539889	0.263593	2.0482	0.0405409	0.133705	Dnal1
ENSRNOG00000021024	411.043	0.539772	0.209518	2.57626	0.00998763	0.0469075	Pi4kb
ENSRNOG00000014634	257.1	0.539685	0.207458	2.60142	0.00928392	0.0441948	Gtpbp1
ENSRNOG00000029528	41.5324	0.539504	0.409712	1.31679	0.18791	0.385785	Cbs
ENSRNOG00000010473	2364.3	0.53944	0.160866	3.35336	0.000798381	0.00621382	Cand2
ENSRNOG00000008812	882.666	0.539407	0.190105	2.83742	0.00454793	0.0257697	Tmem214
ENSRNOG00000023874	102.482	0.539249	0.266063	2.02677	0.0426859	0.138671	Tmem62
ENSRNOG00000014745	286.688	0.539121	0.21558	2.50079	0.0123917	0.054804	Pdha1l1
ENSRNOG00000005933	109.339	0.538761	0.28697	1.87741	0.0604621	0.178861	Yap1
ENSRNOG00000017822	625.655	0.538635	0.227311	2.3696	0.0178076	0.0716126	Mgea5
ENSRNOG00000015218	1586.44	0.538527	0.1827	2.94761	0.0032024	0.0196618	Nsmce1
ENSRNOG00000006060	85.6322	0.538225	0.284527	1.89165	0.0585376	0.174337	Matn2
ENSRNOG00000000155	134.445	0.538082	0.275743	1.95139	0.051011	0.157806	Cog3
ENSRNOG00000059008	41.5055	0.537994	0.359226	1.49765	0.134225	0.308362	Socs7
ENSRNOG00000004457	46.745	0.53793	0.33877	1.58789	0.112311	0.274392	RGD1560617
ENSRNOG00000010536	66.353	0.537787	0.347951	1.54558	0.122205	0.289811	Nr2c2
ENSRNOG00000023850	308.63	0.537786	0.194628	2.76315	0.00572461	0.0308632	Tbrg1
ENSRNOG00000020266	33750.3	0.53767	0.163692	3.28464	0.00102114	0.00765124	Eef2
ENSRNOG00000051121	1.6872	0.537589	0.396154	1.35702	0.174775	NA	Rn60_5_0814.8
ENSRNOG00000009330	71.3537	0.537453	0.3267	1.64509	0.0999504	0.253722	Slc17a5
ENSRNOG00000012440	105.086	0.537452	0.278406	1.93046	0.0535495	0.163435	Msra
ENSRNOG00000002041	144.099	0.537445	0.280036	1.9192	0.0549589	0.16662	Boc
ENSRNOG00000054274	25.4168	0.537301	0.416462	1.29016	0.196996	0.397014	Cacnb3
ENSRNOG00000002459	1105.3	0.536984	0.196322	2.73523	0.00623369	0.0329498	Fbxo40
ENSRNOG00000030149	4.13187	0.536917	0.470656	1.14078	0.25396	0.466326	Adgrl3
ENSRNOG00000023373	489.455	0.536852	0.198606	2.7031	0.00686951	0.0354553	Sec24b
ENSRNOG00000059043	131.382	0.536527	0.286971	1.86962	0.0615365	0.181235	Itch
[truncated: 16,015 more rows]
