# Supplementary material for: Epigenetic Changes Governing Scn5a Expression in Denervated Skeletal Muscle
Source: Int J Mol Sci. 2021 Mar 9;22(5):2755. doi: 10.3390/ijms22052755 (PMC7963191; doi:10.3390/ijms22052755)
Supplement: Supplementary file 1 [file ijms-22-02755-s001.zip › Supplementary material/Table S4.Top 50 upregulated-downregulated genes in denervated vs. control samples.xlsx]

## Sheet: Top 50 up and down regulated
Table S4: log transformed Fragment per Kilobase Milion (FPKM) for each control and denervated samples of the 50 top up and down-regulated genes.
Gene	A1 Control	A1 Denervated	A2 Control	A2 Denervated	A3 Control	A3 Denervated	A4 Control	A4 Denervated
Adra1b	4.69097	6.76135	4.58317	7.13627	4.77375	7.75546	4.44288	7.32704
Chrna1	9.10677	11.1974	9.1828	11.5689	9.32631	12.5956	8.91532	11.6923
Ngfr	5.26753	7.22416	5.13725	6.29906	5.27182	7.97689	4.9853	6.59886
Emb	7.0297	9.2156	6.64128	10.2339	6.61275	9.62084	6.07725	9.1072
Artn	5.54215	7.15657	5.13181	6.98544	5.08348	6.8887	4.70427	6.95728
Chrnd	9.03998	10.5775	8.94113	10.6335	9.35082	11.8854	8.50986	10.9289
Mgst2	7.14891	8.71406	6.17754	8.30458	6.52921	8.65102	5.96341	7.99026
Abhd2	6.43203	7.83366	5.72641	7.93658	6.14174	8.09588	6.04865	7.8461
Myog	11.4284	13.5294	11.5362	13.3294	11.5608	13.2756	11.3045	13.2141
Slc6a9	6.22686	7.04161	5.85988	7.95486	5.70686	7.75745	5.46935	8.12137
Kif17	4.31279	6.21496	4.04972	5.35499	3.75252	4.46356	3.90276	5.39541
Tmem158	6.12228	6.84647	5.21611	7.66156	5.08874	7.19144	5.07253	7.03478
Lrtm2	3.87253	5.84565	3.44734	4.16429	3.23311	3.51733	3.6074	5.59711
Gal	3.49157	5.49834	3.25141	3.89085	3.40862	4.69422	3.20581	4.24088
Runx1	7.20163	8.11104	6.55533	8.73069	7.26168	9.04397	6.57338	9.0138
Zfand2a	8.81593	10.2338	8.69266	10.5294	8.74985	10.5329	8.55803	10.4578
Faah	6.45393	7.70181	5.75556	7.46925	5.73878	7.69753	5.42142	7.05415
Krt18	3.24426	3.9635	3.08126	4.26519	2.9961	5.0026	3.12385	3.87519
Serpina12	6.54958	7.98709	6.38641	7.57631	6.16006	7.92928	6.15108	8.19572
Slc30a2	6.59904	7.97703	6.33336	9.36125	6.608	8.51583	5.80545	8.27012
Gadd45a	11.6399	13.2334	11.8378	13.1545	11.3022	13.6081	11.5249	13.0856
Nlrc5	4.83528	5.59334	5.35089	6.72134	5.32546	6.71814	5.24858	7.5194
Tac4	3.49429	3.88065	3.34034	4.86477	3.59043	5.15915	3.44779	4.59576
Thrsp	8.85437	10.4505	9.99398	11.7777	9.44627	11.0839	9.43537	10.7956
Gdf15	4.30757	5.93448	4.59254	5.67697	4.68304	5.88332	4.06846	5.51448
Gdf5	2.59614	2.80873	2.60306	3.64281	2.61144	4.05551	2.57479	3.39919
Dclk1	8.13605	9.29107	7.24056	8.89922	7.81934	9.20749	6.8307	9.15321
Gata4	1.98331	2.2588	1.99017	2.07939	2.01401	3.84572	1.9616	2.28001
Dbndd2	10.3696	10.1727	10.6752	10.3048	10.2213	10.0086	10.808	10.1603
Fgf21	3.34061	3.60812	3.09914	4.7357	3.14665	4.92505	3.05877	3.89716
Igf2bp2	6.48701	7.09212	6.1946	7.89181	5.79001	7.87626	6.12643	7.64558
Scn5a	5.56703	7.51402	5.51065	8.61537	5.42777	9.45725	5.14966	8.76661
Cdkn1a	12.0789	13.0664	11.365	12.7184	11.0468	13.3989	11.2138	12.7773
Tubb6	11.135	12.323	10.0186	12.2623	10.6097	12.4309	9.57661	11.84
Trim63	12.7769	14.3333	12.8302	14.2578	12.6096	14.0619	12.5757	14.0283
Btc	3.51545	4.34706	3.16269	3.92906	3.21025	4.528	3.20317	4.12371
Sectm1b	4.19465	5.28068	4.27734	5.18961	5.10856	6.32406	4.0104	5.78397
Ppp1r14c	8.17773	9.77007	8.50493	10.1527	7.30623	10.1625	7.22145	10.0319
Slc26a2	3.64617	4.10163	3.80194	4.61434	3.77898	5.29452	3.7256	5.08074
Cxcr6	2.41624	3.10358	2.42194	3.22258	2.37188	3.64402	2.39871	2.72731
Rhou	5.0854	5.17885	5.114	6.51296	5.04039	6.90036	5.68447	7.58793
Dok3	5.98856	6.58884	5.17168	6.58896	6.13923	8.0088	5.36463	6.90871
Hdac4	6.73754	7.48239	6.97135	8.22489	6.74285	8.1966	6.70219	9.00553
Mxra7	5.61526	6.44111	5.17069	6.13365	5.40192	7.29197	4.81745	6.22514
Sat1	11.6055	12.6808	10.4197	12.164	10.5141	11.8451	10.1551	11.6377
Hcn2	5.62052	6.34721	6.67304	7.93296	6.01296	7.70019	7.12725	8.57277
Kcnn3	7.69277	8.84188	8.04855	9.29797	7.70586	9.53012	8.02621	9.29723
Rhbdf2	8.70515	10.1166	8.57695	9.83445	8.33783	9.47971	8.47046	10.16
Kcnb1	7.0705	7.62912	6.88882	8.47755	6.82372	8.35722	6.63031	8.43338
Krt80	4.51766	4.75502	4.25604	5.46815	4.27026	5.91738	5.04884	6.60639
Magea11	5.69888	3.54174	5.20366	3.80143	6.5462	5.05072	4.11242	3.57693
Dusp15	4.13318	3.0176	3.06263	2.85153	4.82672	2.96835	3.75145	2.87803
Gramd1c	5.99636	5.02654	7.66241	5.36829	6.65522	5.38172	7.03501	5.54331
Prx	7.88278	5.9854	6.99991	6.04386	8.63052	6.29212	7.23639	6.03138
Fsd2	9.88274	8.04295	9.79147	8.22399	9.91748	8.26834	10.4022	8.92445
AABR07030854.2	3.61163	3.1169	4.73177	3.19356	4.25725	3.05697	4.99311	3.65406
Ostn	8.89999	7.94862	10.3758	7.40502	9.8738	7.6936	11.2583	8.05454
Fzd9	6.02149	4.39345	6.49664	4.68576	7.84004	6.0986	5.52224	4.75471
Lrrc38	7.76277	6.98088	9.12703	7.11407	8.4397	6.69303	9.57382	7.42538
Mal	7.03473	5.35993	6.44931	5.19692	7.84254	6.13432	6.45864	5.03175
Kcnj3	1.85181	1.97527	2.44751	2.12403	1.99809	1.92999	1.91593	2.37345
Myl10	4.71963	2.78814	3.89931	2.7984	4.2789	3.14773	3.29375	2.77261
Kif19	3.97191	2.94374	3.2008	2.90707	4.24042	3.06441	3.41855	2.89742
Mag	3.95471	2.57878	2.80827	2.45403	3.99506	2.44899	3.11517	2.43354
Car12	5.53752	4.76099	7.24502	5.50085	8.44393	5.66699	7.20817	6.05614
Hspb6	14.147	12.6571	14.4928	12.8677	15.7813	13.3668	14.2006	12.7569
Ptpn3	10.7808	8.36142	10.2712	8.63529	10.725	8.8009	10.2167	9.05082
AABR07022113.1	7.10199	5.19224	7.47187	5.94451	8.17543	5.23261	8.77703	5.19814
G0s2	8.08596	6.61207	9.0627	6.708	10.6256	7.4842	11.4766	6.57501
Ccdc57	7.61647	5.45298	7.29687	5.93811	8.06217	6.29062	7.70059	6.13284
Mlf1	13.0337	11.6261	13.53	11.2382	12.7525	11.1322	13.6184	11.6262
Slc16a3	10.3625	8.90512	10.5857	9.36166	11.1704	9.22624	12.3934	9.57313
Rab3a	7.16488	5.63245	7.40013	5.67191	7.50795	6.08461	7.92748	5.83088
Dnah5	3.23348	2.2946	3.56953	2.30293	4.08279	2.29779	2.34884	2.28197
Map2k6	8.35124	6.96127	8.50539	6.55636	8.4233	6.82289	9.12416	6.82824
Atp1b4	7.10673	5.17771	6.78081	4.9975	6.73077	4.53813	6.55559	5.41619
Pik3ap1	8.70464	6.572	8.25152	6.72272	8.73359	6.5788	8.52874	6.92863
Fbp2	8.75689	7.14192	8.95893	7.1854	8.32373	6.62259	9.51692	7.23406
Lrrc52	2.22642	1.91956	2.85268	1.9291	4.04462	1.92323	1.97952	1.90488
Rgn	5.44055	4.15372	6.1723	3.99305	5.1918	4.07631	6.56223	4.73538
Nmrk2	6.10882	5.21346	7.44389	5.27537	7.80078	5.66427	7.08079	5.13239
Ache	8.46457	6.83279	8.64239	6.54018	8.08311	6.56892	9.37295	7.0586
Cmbl	10.3002	8.40749	11.122	8.89748	10.3481	8.92639	11.3268	8.91651
Nr4a1	11.3131	9.73365	10.7871	8.77241	10.8136	8.92887	11.8243	8.99538
Palldl1	4.75432	3.44972	5.54576	3.69773	4.95017	3.68381	5.65098	3.89126
AABR07069186.1	4.60355	3.39858	4.72115	3.36067	4.65051	3.35044	5.04744	3.37015
Smco1	8.79163	6.13211	8.5062	6.60428	8.27049	6.78106	8.78354	6.40852
Ramp1	9.49531	6.6445	8.13687	6.33137	8.88609	7.17304	8.41846	6.30006
AABR07030501.1	6.27752	4.33149	5.77924	4.32024	6.47831	4.17291	6.19583	4.57092
Asb18	4.40588	3.42434	5.00049	3.51052	6.61246	4.34606	5.42704	3.57742
Drp2	5.74432	3.93522	5.52797	3.73549	7.01796	4.20871	4.96674	4.025
Anxa10	4.64071	3.03993	4.5618	3.05342	4.35103	3.04509	4.03451	2.95913
Wfdc1	8.19947	5.93163	7.64627	5.59916	8.28028	6.51556	8.70142	5.80645
Perm1	8.8313	5.94074	8.40208	6.42242	9.22684	7.10506	9.04636	6.58449
Lgi2	7.36236	5.72122	8.43285	5.8871	7.68163	5.71601	8.90829	6.28022
Dhrs7c	11.8668	9.69765	12.3224	9.90415	11.9616	9.94446	13.1467	10.4102
Itgb1bp2	10.0235	7.24198	10.2632	7.57251	10.5231	8.51227	10.3498	7.75636
Mpz	10.5746	7.01028	9.76004	6.83904	11.9177	7.83943	9.81988	7.58426
Aqp4	10.2488	6.7873	10.5835	6.87575	8.96692	6.99675	11.5192	7.37522
AABR07031489.1	6.64862	4.47685	6.85848	4.41667	6.68612	4.25496	7.50942	4.91599
